# Supplementary material for: Improved prediction and flagging of extreme random effects for non-Gaussian outcomes using weighted methods
Source: Biometrics. 2025 Jul 26;81(3):ujaf094. doi: 10.1093/biomtc/ujaf094 (PMC12309285; doi:10.1093/biomtc/ujaf094)
Supplement: ujaf094_Supplemental_Files — Web Appendices, Tables, and Figures referenced in Sections 2.2, 4.1, 4.2, and 5, as well as data and code to implement the algorithms in Section 3 are available with this paper at the Biometrics website on Oxford Academic. [file ujaf094_supplemental_files.zip]

Archive with 18 entries (17 files):
- BIOM2024617M.supplement.pdf
- Supplemental_data_asthma_example/
- Supplemental_data_asthma_example/Analysis big w covariates modified data submit v2.do
- Supplemental_data_asthma_example/asthma plus income plus CES data modified v2.csv
- Supplemental_data_asthma_example/BIOM2024617M.logistic_flagging_rates.csv
- Supplemental_data_asthma_example/BIOM2024617M.logistic_MSE_differences.csv
- Supplemental_data_asthma_example/BIOM2024617M.Poisson_flagging_rates.csv
- Supplemental_data_asthma_example/BIOM2024617M.Poisson_MSE_differences.csv
- Supplemental_data_asthma_example/bounded GH quadrature points.xlsx
- Supplemental_data_asthma_example/flagging plot big modified results check.csv
- Supplemental_data_asthma_example/flagging plot big modified results.csv
- Supplemental_data_asthma_example/flagging plot big modified results.dta
- Supplemental_data_asthma_example/flagging plot big modified.smcl
- Supplemental_data_asthma_example/flagging plot big modified_cov.gph
- Supplemental_data_asthma_example/flagging plot big modified_cov.pdf
- Supplemental_data_asthma_example/flagging plot big modified_noc.gph
- Supplemental_data_asthma_example/flagging plot big modified_noc.pdf
- Supplemental_data_asthma_example/README file.docx
