# Supplementary material for: Improved prediction and flagging of extreme random effects for non-Gaussian outcomes using weighted methods
Source: Biometrics. 2025 Jul 26;81(3):ujaf094. doi: 10.1093/biomtc/ujaf094 (PMC12309285; doi:10.1093/biomtc/ujaf094)
Supplement: ujaf094_Supplemental_Files — Web Appendices, Tables, and Figures referenced in Sections 2.2, 4.1, 4.2, and 5, as well as data and code to implement the algorithms in Section 3 are available with this paper at the Biometrics website on Oxford Academic. [file ujaf094_supplemental_files.zip › Supplemental_data_asthma_example/Analysis big w covariates modified data submit v2.do]

*Fit models with and without covariates using simulation


clear all
local directory="C:\Users\CMcCulloch\Documents\Temp"
cd `directory'
local rnname="flagging plot big modified"

set seed 31415

*Bounded Gauss-Hermite with 15 quadrature points
*Read in quadrature weights and abscissae
import excel "bounded GH quadrature points.xlsx", firstrow

*Rename weights and abscissae for bounded GH quadrature
forvalues i=1/15 {
	global ghb_w_`i'=weight[`i']
	global ghb_x_`i'=abscissae[`i']
}

*Gauss-Hermite with 30 quadrature points for unbounded integrals
*Input evaluation points for GH
global gh_x_1=0.2011285765488714855458
global gh_x_2=0.6039210586255523077782
global gh_x_3=1.008338271046723461805
global gh_x_4=1.415527800198188511941
global gh_x_5=1.826741143603688038836
global gh_x_6=2.243391467761504072473
global gh_x_7=2.667132124535617200571
global gh_x_8=3.099970529586441748689
global gh_x_9=3.544443873155349886925
global gh_x_10=4.003908603861228815228
global gh_x_11=4.48305535709251834189
global gh_x_12=4.988918968589943944486
global gh_x_13=5.533147151567495725118
global gh_x_14=6.138279220123934620395
global gh_x_15=6.863345293529891581061

*Input weights for GH
global gh_w_1=0.3863948895418138625556
global gh_w_2=0.2801309308392126674135
global gh_w_3=0.1467358475408900997517
global gh_w_4=0.0551441768702342511681
global gh_w_5=0.01470382970482668351528
global gh_w_6=0.002737922473067658462989
global gh_w_7=3.48310124318685523421E-4
global gh_w_8=2.938725228922987641501E-5
global gh_w_9=1.579094887324710288346E-6
global gh_w_10=5.1085224507759462774E-8
global gh_w_11=9.1785804243785282085E-10
global gh_w_12=8.10618629746304420399E-12
global gh_w_13=2.87860708054870606219E-14
global gh_w_14=2.81033360275090370876E-17
global gh_w_15=2.9082547001312262294E-21

forvalues i=16/30 {
	local im6=`i'-15
	global gh_x_`i'=-${gh_x_`im6'}
	global gh_w_`i'=${gh_w_`im6'}
}


capture program drop z_AB

*Define a program for calculating \tilde{z}_{AB} from y_dot mu sigma and n
#delimit;
program define z_AB, rclass;
        version 16;
        syntax [, 
		lam_AB(real 1.5) mu(real -1) sigma(real 1) y_dot(integer 1) n(integer 10)
			 ];
#delimit cr;

forvalues i=1/30 {
	local AB_log_denom_`i'=`y_dot'*`sigma'*sqrt(2)*${gh_x_`i'}-`n'*ln(1+exp(`mu'+`sigma'*sqrt(2)*${gh_x_`i'}))+`lam_AB'*sqrt(2)*abs(${gh_x_`i'})
}

foreach prd in AB {

forvalues i=1/30 {
	local `prd'_denom_`i'=${gh_w_`i'}*exp(``prd'_log_denom_`i'')
    local `prd'_numer_`i'=sqrt(2)*${gh_x_`i'}*``prd'_denom_`i''
}

local `prd'_denom=``prd'_denom_1' +``prd'_denom_2' +``prd'_denom_3' +``prd'_denom_4' +``prd'_denom_5' +``prd'_denom_6' +``prd'_denom_7' +``prd'_denom_8' +``prd'_denom_9' +``prd'_denom_10' +``prd'_denom_11' +``prd'_denom_12' +``prd'_denom_13' +``prd'_denom_14' +``prd'_denom_15' +``prd'_denom_16' +``prd'_denom_17' +``prd'_denom_18' +``prd'_denom_19' +``prd'_denom_20' +``prd'_denom_21' +``prd'_denom_22' +``prd'_denom_23' +``prd'_denom_24' +``prd'_denom_25' +``prd'_denom_26' +``prd'_denom_27' +``prd'_denom_28' +``prd'_denom_29' +``prd'_denom_30' 
local `prd'_numer=``prd'_numer_1' +``prd'_numer_2' +``prd'_numer_3' +``prd'_numer_4' +``prd'_numer_5' +``prd'_numer_6' +``prd'_numer_7' +``prd'_numer_8' +``prd'_numer_9'+``prd'_numer_10' +``prd'_numer_11' +``prd'_numer_12' +``prd'_numer_13' +``prd'_numer_14' +``prd'_numer_15' +``prd'_numer_16' +``prd'_numer_17' +``prd'_numer_18' +``prd'_numer_19' +``prd'_numer_20' +``prd'_numer_21' +``prd'_numer_22'+``prd'_numer_23' +``prd'_numer_24' +``prd'_numer_25' +``prd'_numer_26' +``prd'_numer_27' +``prd'_numer_28' +``prd'_numer_29' +``prd'_numer_30'
local z_`prd'=``prd'_numer'/``prd'_denom'

}

return scalar z_AB=`z_AB'
end

capture program drop z_SQ

*Define a program for calculating \tilde{z}_{AB} from y_dot mu sigma and n
#delimit;
program define z_SQ, rclass;
        version 16;
        syntax [, 
		lam_SQ(real 0.4) mu(real -1) sigma(real 1) y_dot(integer 1) n(integer 10)
			 ];
#delimit cr;

forvalues i=1/30 {
	local SQ_log_denom_`i'=`y_dot'*`sigma'*sqrt(2)*${gh_x_`i'}-`n'*ln(1+exp(`mu'+`sigma'*sqrt(2)*${gh_x_`i'}))+`lam_SQ'*2*${gh_x_`i'}*${gh_x_`i'}
}

foreach prd in SQ {

forvalues i=1/30 {
	local `prd'_denom_`i'=${gh_w_`i'}*exp(``prd'_log_denom_`i'')
    local `prd'_numer_`i'=sqrt(2)*${gh_x_`i'}*``prd'_denom_`i''
}

local `prd'_denom=``prd'_denom_1' +``prd'_denom_2' +``prd'_denom_3' +``prd'_denom_4' +``prd'_denom_5' +``prd'_denom_6' +``prd'_denom_7' +``prd'_denom_8' +``prd'_denom_9' +``prd'_denom_10' +``prd'_denom_11' +``prd'_denom_12' +``prd'_denom_13' +``prd'_denom_14' +``prd'_denom_15' +``prd'_denom_16' +``prd'_denom_17' +``prd'_denom_18' +``prd'_denom_19' +``prd'_denom_20' +``prd'_denom_21' +``prd'_denom_22' +``prd'_denom_23' +``prd'_denom_24' +``prd'_denom_25' +``prd'_denom_26' +``prd'_denom_27' +``prd'_denom_28' +``prd'_denom_29' +``prd'_denom_30' 
local `prd'_numer=``prd'_numer_1' +``prd'_numer_2' +``prd'_numer_3' +``prd'_numer_4' +``prd'_numer_5' +``prd'_numer_6' +``prd'_numer_7' +``prd'_numer_8' +``prd'_numer_9'+``prd'_numer_10' +``prd'_numer_11' +``prd'_numer_12' +``prd'_numer_13' +``prd'_numer_14' +``prd'_numer_15' +``prd'_numer_16' +``prd'_numer_17' +``prd'_numer_18' +``prd'_numer_19' +``prd'_numer_20' +``prd'_numer_21' +``prd'_numer_22'+``prd'_numer_23' +``prd'_numer_24' +``prd'_numer_25' +``prd'_numer_26' +``prd'_numer_27' +``prd'_numer_28' +``prd'_numer_29' +``prd'_numer_30'
local z_`prd'=``prd'_numer'/``prd'_denom'

}

return scalar z_SQ=`z_SQ'
end

capture program drop z_AB_SQ_self_calib
frame create sim_calc

*Define a program for calculating lam_AB and lam_SQ that self-calibrates
*for given mu sigma, n(cluster size), tau, alpha and using a simulation of size nreps
#delimit;
program define z_AB_SQ_self_calib, rclass;
        version 16;
        syntax [, 
		mu(real -1) sigma(real 1) n(integer 10) tau(real 1.645) alpha(real 0.05) nreps(integer 10000)
			 ];
#delimit cr;
qui {
*Simulate distribution of y_dot for given mu sigma and n
*Do this in a different frame
frame change sim_calc
set obs `nreps'
gen z=rnormal(0,1)
gen id=_n
gen incorrect=z<`tau'
gen eta=`mu'+`sigma'*z
gen prob=1/(1+exp(-eta))
expand `n'
gen y=runiform()<prob

*Summarize information by cluster
collapse (sum) y_dot=y, by(id incorrect)
*Summarize information by number of successes and correct/incorrect
gen one=1
collapse (sum) one, by(y_dot incorrect)

*Make wide to get incorrect and correct side by side
qui reshape wide one, i(y_dot) j(incorrect)
*Calculate distribution
egen total1=total(one1)
egen total0=total(one0)
gen prb_incr=one1/total1
gen prb_corr=one0/total0

*Find cutoff value (y_dot > cutoff) that gives an incorrect flagging rate of <alpha
gen icdf_incr=1-sum(prb_incr[_n-1])
gen cdf_gt_alpha=icdf_incr>`alpha'
gen elg_ydot=y_dot
replace elg_ydot=. if cdf_gt_alpha==1
egen cutoff=min(elg_ydot)
local cutoff_p_1=cutoff[1]
gen icdf_corr=1-sum(prb_corr[_n-1])

*Solve for value of lambda that gives z_AB at cutoff+1 equal to tau
local lam_min_AB=0
local lam_max_AB=8
local diff_AB=1

z_AB, lam_AB(`lam_min_AB') mu(`mu') sigma(`sigma') y_dot(`cutoff_p_1') n(`n')
local z_AB_0=r(z_AB)
z_AB, lam_AB(`lam_max_AB') mu(`mu') sigma(`sigma') y_dot(`cutoff_p_1') n(`n')
local z_AB_max=r(z_AB)
if `z_AB_0'>`tau' {
	local lam_mid_AB=0
}
else if `z_AB_max'<`tau' {
	local lam_mid_AB=`lam_max_AB'
}

if `z_AB_0'<`tau'&`z_AB_max'>`tau' {
while `diff_AB'>1e-5 {
    local lam_mid_AB=(`lam_min_AB'+`lam_max_AB')/2
    z_AB, lam_AB(`lam_mid_AB') mu(`mu') sigma(`sigma') y_dot(`cutoff_p_1') n(`n')
	if r(z_AB)>`tau' {
	    local lam_max_AB=`lam_mid_AB'
	}
	else {
	    local lam_min_AB=`lam_mid_AB'
	}
	local diff_AB=`lam_max_AB'-`lam_min_AB'
}
}
return scalar lam_AB=`lam_mid_AB'

*Solve for value of lambda that gives z_SQ at cutoff+1 equal to tau
local lam_min_SQ=0
local lam_max_SQ=.499
local diff_SQ=1

z_SQ, lam_SQ(0) mu(`mu') sigma(`sigma') y_dot(`cutoff_p_1') n(`n')
local z_SQ_0=r(z_SQ)
z_SQ, lam_SQ(`lam_max_SQ') mu(`mu') sigma(`sigma') y_dot(`cutoff_p_1') n(`n')
local z_SQ_max=r(z_SQ)
if `z_SQ_0'>`tau' {
	local lam_mid_SQ=0
}
else if `z_SQ_max'<`tau' {
	local lam_mid_SQ=`lam_max_SQ'
}

if `z_SQ_0'<`tau'&`z_SQ_max'>`tau' {
 while `diff_SQ'>1e-5 {
    local lam_mid_SQ=(`lam_min_SQ'+`lam_max_SQ')/2
    z_SQ, lam_SQ(`lam_mid_SQ') mu(`mu') sigma(`sigma') y_dot(`cutoff_p_1') n(`n')

	if r(z_SQ)>`tau' {
	    local lam_max_SQ=`lam_mid_SQ'
	}
	else {
	    local lam_min_SQ=`lam_mid_SQ'
	}
	local diff_SQ=`lam_max_SQ'-`lam_min_SQ'
}
}
}
frame change default
return scalar lam_SQ=`lam_mid_SQ'
end

capture log close
log using "`rnname'", replace

import delimited "asthma plus income plus CES data modified v2.csv", clear

keep if n_val_365_14>50

*Fit model using estimation sample to get mu_i and sigma without covariates
melogit y_est_365_14 || zipcode_masked:, binomial(n_est_365_14) 
predict xb_noc, xb
local sigma_noc=sqrt(_b[/:var(_cons[zipcode_masked])])
di "Estimated sigma is `sigma_noc'"

*Fit model using estimation sample to get mu_i and sigma with covariates
melogit y_est_365_14 std_ces40 std_avg_income|| zipcode_masked:, binomial(n_est_365_14) 
predict xb_cov, xb
local sigma_cov=sqrt(_b[/:var(_cons[zipcode_masked])])
di "Estimated sigma is `sigma_cov'

*Initialize columns to be blank.
*Retain self-calibrated values of lambda and predicted values
*With covariates
gen lam_AB_cov=.
gen lam_SQ_cov=.
gen z_AB_cov=.
gen z_SQ_cov=.
gen z_BP_cov=.
*Without covariates
gen lam_AB_noc=.
gen lam_SQ_noc=.
gen z_AB_noc=.
gen z_SQ_noc=.
gen z_BP_noc=.

*Settings for calculations
*Simulation based approach uses number of replications
*of 500,000 for accuracy, but it is slow
local nreps=500000
*Extreme is greater than \tau=1.28
local tau=1.28
*Allowable incorrect flagging rate is 0.1
local alpha=0.10

*Fill in predicted values row by row
local row=1
while `row'<=_N {
	*Extract values of y, n and linear predictor for each zip code
	local y=y_est_365_14[`row']
	local n=n_est_365_14[`row']
	local mu_noc=xb_noc[`row']
	local mu_cov=xb_cov[`row']
	
	*First without covariates
	z_AB_SQ_self_calib, mu(`mu_noc') sigma(`sigma_noc') n(`n') tau(`tau') alpha(`alpha') nreps(`nreps')
	local lam_AB=r(lam_AB)
	local lam_SQ=r(lam_SQ)
	qui replace lam_AB_noc=`lam_AB' in `row'
	qui replace lam_SQ_noc=`lam_SQ' in `row'
	z_SQ, lam_SQ(`lam_SQ') mu(`mu_noc') sigma(`sigma_noc') y_dot(`y') n(`n')
	local z_SQ=r(z_SQ)
	qui replace z_SQ_noc=`z_SQ' in `row'
	z_SQ, lam_SQ(0) mu(`mu_noc') sigma(`sigma_noc') y_dot(`y') n(`n')
	local z_BP=r(z_SQ)
	qui replace z_BP_noc=`z_BP' in `row'
	z_AB, lam_AB(`lam_AB') mu(`mu_noc') sigma(`sigma_noc') y_dot(`y') n(`n')
	local z_AB=r(z_AB)
	qui replace z_AB_noc=`z_AB' in `row'
	
	*Repeat with covariates
	z_AB_SQ_self_calib, mu(`mu_cov') sigma(`sigma_cov') n(`n') tau(`tau') alpha(`alpha') nreps(`nreps')
	local lam_AB=r(lam_AB)
	local lam_SQ=r(lam_SQ)
	qui replace lam_AB_cov=`lam_AB' in `row'
	qui replace lam_SQ_cov=`lam_SQ' in `row'
	z_SQ, lam_SQ(`lam_SQ') mu(`mu_cov') sigma(`sigma_cov') y_dot(`y') n(`n')
	local z_SQ=r(z_SQ)
	qui replace z_SQ_cov=`z_SQ' in `row'
	z_SQ, lam_SQ(0) mu(`mu_cov') sigma(`sigma_cov') y_dot(`y') n(`n')
	local z_BP=r(z_SQ)
	qui replace z_BP_cov=`z_BP' in `row'
	z_AB, lam_AB(`lam_AB') mu(`mu_cov') sigma(`sigma_cov') y_dot(`y') n(`n')
	local z_AB=r(z_AB)
	qui replace z_AB_cov=`z_AB' in `row'

	di "finished row `row'"
	local row=`row'+1
}

*Check if flagged or not
*Add small fudge for rounding error
gen flag_AB_noc=z_AB_noc>`tau'-0.001
gen flag_SQ_noc=z_SQ_noc>`tau'-0.001
gen flag_BP_noc=z_BP_noc>`tau'-0.001

gen flag_AB_cov=z_AB_cov>`tau'-0.001
gen flag_SQ_cov=z_SQ_cov>`tau'-0.001
gen flag_BP_cov=z_BP_cov>`tau'-0.001

*Find top 10% in validation sample according to no covariate calculations
gen p_val=y_val_365_14/n_val_365_14
sort p_val
gen high=_n>_N*0.9
foreach mdl in cov noc {
	di "For model with `mdl'"
foreach prd in SQ AB BP {
	table high flag_`prd'_`mdl'
}
}

*Table with and without covariates
foreach prd in SQ AB BP {
	table flag_`prd'_cov flag_`prd'_noc
}

*Check correlation of predicted values
pwcorr z_*

*Plot results for top highest 10% in the validation sample
#delimit ;
twoway 
(scatter z_SQ_noc p_val if high, msymbol(x))
(scatter z_BP_noc p_val if high, msymbol(circle_hollow))
(scatter z_AB_noc p_val if high, msymbol(triangle_hollow)),
yline(1.28)
;
#delimit cr;
graph save "`rnname'_noc", replace
graph export "`rnname'_noc.pdf", as(pdf) replace

#delimit ;
twoway 
(scatter z_SQ_cov p_val if high, msymbol(x))
(scatter z_BP_cov p_val if high, msymbol(circle_hollow))
(scatter z_AB_cov p_val if high, msymbol(triangle_hollow)),
yline(1.28)
;
#delimit cr;

*Save results as Stata graph and .pdf
graph save "`rnname'_cov", replace
graph export "`rnname'_cov.pdf", as(pdf) replace

*Save results as Stata data file and .csv
save "`rnname' results", replace
export delimited using "`rnname' results.csv", replace

log close
