# Supplementary material for: Improved prediction and flagging of extreme random effects for non-Gaussian outcomes using weighted methods
Source: Biometrics. 2025 Jul 26;81(3):ujaf094. doi: 10.1093/biomtc/ujaf094 (PMC12309285; doi:10.1093/biomtc/ujaf094)
Supplement: ujaf094_Supplemental_Files — Web Appendices, Tables, and Figures referenced in Sections 2.2, 4.1, 4.2, and 5, as well as data and code to implement the algorithms in Section 3 are available with this paper at the Biometrics website on Oxford Academic. [file ujaf094_supplemental_files.zip › Supplemental_data_asthma_example/asthma plus income plus CES data modified v2.csv]

n_est_365_14	n_val_365_14	y_est_365_14	y_val_365_14	std_avg_income	std_CES40	zipcode_masked
42	43	12	16	-1.0413705	0.91939652	1
30	31	11	6	-0.24046694	0.23835219	2
37	38	8	15	-0.79518956	0.85648137	3
8	9	0	6	-0.13927944	0.8399381	4
7	8	0	5	0.76859504	-0.90100557	5
123	124	38	33	-0.76834399	-0.037556972	6
14	14	5	3	-0.97000092	1.3091661	7
183	184	65	62	-0.47918785	0.92665499	8
49	50	14	11	-0.32008088	0.52582097	9
8	8	0	2	-0.050969709	-1.4438339	10
15	16	5	4	-0.90939581	1.5440637	11
6	6	0	0	-0.67257905	1.5031258	12
8	8	2	2	-0.6335184	1.4119785	13
53	53	13	11	-0.60460746	1.6140479	14
21	22	1	5	1.9052407	-0.64752644	15
5	5	0	1	0.86595654	-0.8807987	16
55	55	14	18	-0.85446799	-0.19441149	17
40	41	10	16	0.8432011	-0.74365383	18
49	50	14	11	-0.26622021	0.28872514	19
54	55	11	17	-0.71330297	0.37034819	20
18	19	4	4	0.38373703	-0.80965728	21
24	25	8	12	0.71763116	-0.93474352	22
25	25	9	11	-0.48718673	-0.53070766	23
13	13	4	6	-0.92407465	0.58767867	24
23	24	8	6	0.33942571	-0.88563496	25
87	87	24	28	-0.60775638	0.33809847	26
48	49	12	18	1.258414	-1.5486919	27
13	14	2	2	-0.80690831	0.72862202	28
83	83	24	18	1.0171664	-1.349911	29
25	25	6	9	-0.010166703	0.59564519	30
12	12	8	6	-0.55840462	-0.34005323	31
60	61	13	19	-0.56522	0.59418559	32
67	68	17	28	-0.12153945	-0.67198652	33
19	19	6	8	0.12992193	-0.33752722	34
46	47	16	10	-0.55159795	0.90267527	35
36	36	6	9	1.4728453	-1.1557142	36
6	7	0	2	-0.57651889	1.4003922	37
24	24	9	6	-0.085515417	0.81359214	38
24	25	7	5	-0.74464291	1.1047876	39
38	38	9	13	0.010371669	-0.24260281	40
12	12	7	4	0.94091177	-1.426046	41
32	33	11	3	-0.90660965	1.093802	42
40	41	12	13	-0.45779771	-0.59137422	43
12	12	2	5	1.1654813	-1.4858738	44
71	71	13	15	-0.22828558	1.4095974	45
9	10	5	3	-0.62017286	0.88787359	46
17	17	6	5	-0.34862143	-0.004016543	47
32	32	6	13	3.0182307	-1.4470817	48
18	18	5	2	-0.32666281	-0.784805	49
10	11	2	2	1.3006424	-1.0445943	50
23	24	7	4	1.3364459	-0.96817225	51
27	27	9	9	-0.57236803	0.22465552	52
33	34	11	14	0.86030751	-0.39877358	53
21	21	5	5	0.37454113	-0.89967859	54
132	132	49	48	0.76632482	-0.78516537	55
80	81	25	23	1.0352226	-0.072529808	56
12	12	2	5	-0.50280881	-0.56825387	57
28	29	6	9	-0.88462645	2.1901898	58
13	13	2	3	0.97406721	-0.56275642	59
9	9	3	2	1.0499438	-0.53048432	60
77	78	19	19	-0.8650707	0.69408756	61
52	52	15	14	0.044053465	-0.33796954	62
252	253	83	77	-0.60337347	-0.5526455	63
28	29	6	10	-0.76794875	0.016155969	64
5	6	4	3	-0.35471892	-0.7911647	65
18	18	12	4	0.5161581	-1.5540524	66
5	5	0	2	0.055505585	-0.055810057	67
39	39	14	14	-0.36142644	0.10899454	68
146	146	54	50	-0.89213461	-0.046587877	69
22	23	3	5	1.3574076	-0.53899992	70
74	74	18	18	-0.92920071	1.4621917	71
9	10	2	3	2.7373221	-1.4638404	72
60	60	24	19	0.57723171	-0.44423637	73
29	30	10	6	-1.0992602	1.2604897	74
6	7	0	4	0.66349816	-0.97947848	75
65	66	21	15	-0.16010696	-0.96231198	76
61	62	17	19	2.3622797	-0.89780968	77
31	32	14	9	-0.57222605	-0.049104091	78
17	17	7	2	-0.29948908	0.35463062	79
13	14	0	3	-0.34261599	1.1411816	80
21	22	5	3	-0.047741961	0.075560756	81
53	54	14	12	0.95190573	-1.6899443	82
11	12	9	3	-0.28055927	0.57676721	83
35	35	5	9	-0.32492274	0.56332213	84
76	77	26	31	-0.24999154	-0.52358681	85
9	10	3	2	-0.52327609	0.9889906	86
16	16	8	2	-0.43892929	-0.17865804	87
20	20	5	11	-0.5451349	-0.52215749	88
22	23	5	7	0.12767947	-0.22726995	89
95	96	28	23	1.532962	-0.86489064	90
22	22	6	7	0.082679458	-0.68245405	91
5	5	2	2	0.92860132	-0.2738384	92
40	40	11	10	-0.87022156	-1.4084642	93
11	12	2	5	-0.23425108	-0.72678709	94
27	28	8	8	-0.75188756	-0.82471734	95
43	44	8	16	0.56510842	-0.45401606	96
95	95	25	19	-0.86365604	0.42957175	97
9	9	3	1	-0.61825621	-0.1509354	98
15	15	4	5	0.90033525	-0.88874102	99
19	20	6	8	-0.33267671	0.79130703	100
15	15	2	5	0.054576114	-0.54402488	101
8	8	1	2	-1.0034866	0.36074442	102
6	7	1	1	0.11364245	-0.24568063	103
24	25	6	4	-0.36382803	-0.083853588	104
21	22	5	5	0.52599019	-0.98124313	105
14	15	7	0	-1.1796608	2.2901051	106
17	18	4	4	-0.79789776	1.269405	107
44	44	14	20	-0.28189358	-0.32362393	108
52	52	10	22	2.0467901	-1.0958238	109
24	25	3	6	-0.32942596	-0.02774819	110
73	74	21	22	-0.33407128	0.17369083	111
20	20	4	3	-0.70535642	1.1608315	112
44	44	15	11	-0.81356913	-0.85323894	113
11	11	5	4	1.869814	-0.90129775	114
140	141	50	50	-0.052570824	-1.3689018	115
13	14	4	4	-0.9716844	1.6014228	116
77	78	21	25	0.46398106	-1.3933448	117
5	5	1	1	0.73040426	-0.74784374	118
22	22	5	7	-0.25204551	-0.98433763	119
14	14	8	3	-0.14761698	-0.21239844	120
29	29	12	10	0.27147952	-0.53709447	121
10	11	4	2	0.43458089	-0.015020397	122
133	134	30	33	0.11944285	-0.90276116	123
25	26	5	6	-0.12331123	-0.3735154	124
26	27	7	11	1.7452524	-1.1451375	125
54	55	21	20	0.51890558	-1.1093317	126
10	11	4	4	1.1859549	-1.056034	127
128	128	34	30	0.59871453	-0.61890423	128
123	124	35	40	-0.57741189	2.5581229	129
5	6	1	1	-0.29719433	0.59116513	130
73	73	17	23	-1.0737621	1.6798069	131
12	13	5	4	-1.1658779	2.7074168	132
135	135	41	40	1.4599518	-0.7494185	133
34	34	10	8	-0.80199987	0.29753771	134
23	23	8	4	0.20510401	0.082120687	135
33	34	14	15	2.9864347	-0.92698622	136
8	8	1	2	0.70051622	-0.95818567	137
46	46	12	16	-0.62101275	-0.23358019	138
57	58	20	23	0.56810927	-0.85181004	139
63	64	20	20	0.057767864	-0.45172292	140
13	14	3	1	-0.52049738	0.7773338	141
225	225	62	72	-0.17693731	-0.83757162	142
45	45	10	15	1.8634232	-1.1995482	143
130	130	36	43	-0.64427358	-1.499136	144
18	19	8	5	-0.06276352	-0.65628976	145
177	178	57	49	-0.58300525	-0.28742802	146
142	142	33	46	-0.025663991	-0.70021629	147
131	132	32	42	-0.75592273	0.88872486	148
41	42	11	11	1.5942707	-0.70186567	149
16	16	3	2	3.1752732	-1.7670609	150
7	7	2	1	1.2116165	-0.31757385	151
18	19	3	4	-0.016648728	0.66280156	152
5	6	1	2	-0.68066835	-0.013186965	153
40	41	5	7	1.3638583	-1.162674	154
43	44	9	20	-0.22866125	-1.0834299	155
25	26	6	6	4.0375414	-0.51418811	156
195	196	65	66	-0.089538731	0.17203508	157
78	79	16	25	1.2025197	-0.73683375	158
20	20	3	3	-0.23137476	-0.046863925	159
49	50	18	18	-0.8699587	1.7681135	160
14	15	2	4	-0.75815922	-0.11414516	161
79	79	32	28	-1.0994831	2.538373	162
97	98	34	41	-0.42465922	0.6213426	163
17	18	4	5	1.2967455	-1.1015794	164
72	73	22	18	-1.4207503	0.69957399	165
15	16	6	6	-0.6660893	1.0383588	166
27	28	9	7	-0.39226803	0.66077852	167
13	13	5	3	-0.92784554	1.6781501	168
53	53	14	14	2.0535228	-1.2558396	169
52	52	15	17	1.0135945	-0.52849126	170
34	35	9	11	-0.43279958	0.50196731	171
18	18	2	2	-0.86121577	2.0914693	172
72	73	21	24	0.015562822	-0.30455682	173
24	24	9	2	-0.8896966	0.90467989	174
10	11	3	4	0.28691491	-0.70732033	175
76	77	25	23	-0.49484366	0.97450817	176
97	98	29	27	-0.63250983	0.22560701	177
69	70	22	23	-0.18932837	-0.76238215	178
16	16	3	5	1.1457869	-1.1972027	179
7	7	0	2	-0.050987013	-1.0056984	180
27	28	7	10	1.9848319	-0.58989722	181
9	10	5	6	-0.1433111	0.45497164	182
43	43	14	14	0.16748986	-0.56817806	183
5	5	2	1	-0.46696454	-0.037860598	184
71	72	18	20	4.1007867	-1.1239583	185
34	34	8	11	0.30384368	-1.1234632	186
7	8	2	4	-0.30161089	0.018849876	187
95	96	35	29	-0.42887023	-0.038848635	188
51	51	13	14	-0.46913195	-1.2131523	189
6	6	1	1	-0.66081393	2.074825	190
56	57	22	15	-0.031214021	-0.32687807	191
7	8	1	2	-0.20790865	0.041241363	192
28	28	5	9	-0.11018284	0.73250437	193
10	11	1	2	1.1273828	-0.57500076	194
14	15	3	1	-0.29711753	0.16795239	195
5	6	2	2	-0.30196267	-0.26821759	196
7	7	1	1	1.2888925	1.3223759	197
38	38	7	9	0.67574751	-1.3327427	198
7	7	3	2	0.002043592	-0.51163876	199
73	74	17	18	2.8514888	-1.4202204	200
5	5	2	1	-0.61482418	1.2135266	201
69	69	21	29	-0.92712104	1.8271883	202
22	23	10	5	0.99301076	-1.162004	203
8	9	2	1	3.68697	-1.5028871	204
92	93	34	30	-1.0278143	1.7881382	205
36	37	6	15	-0.87830168	1.0635147	206
56	57	16	20	-0.12971178	-0.34628657	207
74	75	33	24	0.65450138	-0.51586372	208
64	65	21	22	0.46991915	-1.0583203	209
6	6	0	1	-0.52895659	0.25937527	210
76	77	21	24	-0.24737126	1.8187859	211
78	78	27	32	0.28286231	-0.23115866	212
30	30	5	4	0.41360432	-0.52257687	213
15	15	3	5	0.48737919	-0.19784306	214
9	10	1	2	0.48284099	-0.7051326	215
44	44	12	13	-0.65550905	0.83323145	216
29	29	8	10	0.25737378	-0.72503817	217
12	12	3	2	-0.57799244	0.66912347	218
18	18	7	3	-0.26248074	-0.61758834	219
5	6	2	3	-0.10528866	0.32746249	220
36	37	11	9	1.4118463	-1.2644831	221
48	49	17	17	0.021567103	-0.68671513	222
26	27	7	7	1.7793516	-0.21226694	223
29	30	6	4	0.12671793	0.071936682	224
5	5	2	0	0.29560757	-1.3246187	225
119	119	36	26	-0.89101273	0.077182129	226
8	9	6	3	0.41958788	-1.1278126	227
32	33	12	10	-0.13415246	1.353476	228
6	6	1	2	-0.88051254	0.14312348	229
14	14	5	7	-0.90063971	1.3432487	230
23	23	12	9	0.59257561	-0.9817158	231
34	34	7	9	0.059380602	-0.82902867	232
5	6	1	2	-0.38926363	-0.59661013	233
6	7	2	2	1.4566584	-0.85460788	234
16	17	4	5	-0.8983404	1.3330214	235
59	60	23	19	-0.27740502	-0.29942861	236
51	52	22	21	-0.66496193	-0.15013415	237
111	112	26	40	-0.492973	0.29063627	238
24	24	11	5	-0.18904036	0.90584224	239
8	9	1	2	0.19379452	-1.1128266	240
27	28	5	7	-0.24767658	-0.41137043	241
14	14	5	3	-0.16130587	-0.23597577	242
45	46	14	12	-0.68847096	0.32020757	243
8	9	0	4	-1.0938346	1.7731686	244
6	7	1	3	-0.042163253	-0.31767204	245
32	33	11	10	2.7130492	-1.6297649	246
10	10	4	6	1.1409446	-0.54288429	247
42	43	13	14	-0.33748069	-0.42170846	248
47	48	16	9	0.55548406	-1.2713779	249
35	35	8	9	-1.1188581	-0.50289571	250
80	80	31	31	-1.0746646	2.7048485	251
27	27	9	4	-0.59623104	-0.90952176	252
19	19	3	5	-1.1247588	2.402149	253
5	6	2	3	0.9039799	-0.55531794	254
48	49	11	13	2.0100968	-1.152025	255
6	7	1	3	1.2805328	-0.67403382	256
26	26	5	6	0.20858744	1.2880713	257
58	58	13	14	-0.65525544	0.24468742	258
26	27	13	6	-0.34390232	-0.18721537	259
31	32	7	10	-0.54259545	0.076135263	260
21	21	8	6	-0.43679824	1.2681429	261
11	12	2	6	0.61107075	-1.2202859	262
6	7	0	1	-0.34009778	-0.82941246	263
17	17	3	3	0.73341042	-0.72626173	264
5	5	1	0	-0.2442774	0.33881575	265
42	42	11	16	1.5850955	-1.5417663	266
16	17	3	5	0.51233107	-1.3480017	267
167	167	64	59	0.62082374	-1.0315235	268
52	53	15	16	-0.78320336	-0.25975373	269
24	24	9	9	-0.38021284	-0.43985152	270
9	9	1	6	-0.6824289	-0.34926507	271
30	30	13	10	-0.31358913	-0.83399355	272
53	53	13	13	1.1093868	-0.51300269	273
59	59	20	14	0.43842104	-1.3532333	274
10	10	4	1	0.018539192	-0.98714769	275
28	29	10	9	0.41644931	-0.5715152	276
88	89	24	21	-0.6977914	2.4517593	277
12	13	3	5	-0.34546402	-1.1217277	278
5	5	3	4	-0.83282787	-0.77241027	279
7	7	3	2	1.0587091	-0.78821605	280
42	43	14	15	-1.1266856	1.4093708	281
38	39	7	9	-0.6978907	1.9022261	282
28	28	9	5	-0.75803065	-0.001622185	283
37	38	16	15	-0.68636811	-0.61791444	284
16	16	5	4	-0.87412286	1.3035319	285
45	46	11	8	-0.758973	0.75577897	286
8	9	1	2	-0.56495649	-0.12095764	287
19	19	6	3	-0.67616141	-0.021085966	288
7	7	3	1	-0.76045007	-0.80902392	289
6	7	0	2	-0.055107851	-0.83629501	290
16	17	2	2	-0.3273049	1.2931079	291
164	165	33	38	-0.58326393	0.31438312	292
31	31	6	8	-0.85365647	1.6466752	293
22	22	7	5	-0.57375389	0.47744042	294
39	39	12	19	-0.48520073	-0.99246508	295
7	8	1	1	-0.28617573	0.38988152	296
108	108	40	35	-0.34559616	-0.15680398	297
25	25	10	4	-1.1535361	1.3837969	298
5	6	1	2	-0.69047439	0.68333423	299
12	12	1	7	0.97936434	-1.4989698	300
63	63	14	22	0.13858841	-0.84942245	301
8	8	4	2	-0.061994355	0.39560217	302
53	53	12	13	-0.22941299	-0.36969054	303
20	21	5	4	-0.46486863	0.89272809	304
58	59	9	18	-1.0710173	1.5715032	305
68	69	9	20	-0.88269246	1.0911789	306
16	17	4	4	-0.24241796	0.24646136	307
244	244	78	84	-0.78028053	0.99893618	308
57	57	13	24	-0.41056192	0.88922614	309
27	27	8	13	0.29838485	-0.81360549	310
50	51	20	18	0.68971378	0.10413192	311
13	13	4	2	0.90307415	-1.3242838	312
59	60	15	22	-0.88557792	1.7838453	313
54	55	30	20	-0.55419737	0.68372846	314
12	13	5	7	0.73235363	-1.290764	315
44	45	12	10	0.27933088	1.0841261	316
21	21	6	8	-0.70394385	1.387422	317
12	13	2	2	-0.71183819	1.1043518	318
10	11	4	4	0.081751764	-1.4118373	319
52	53	14	13	0.3308253	-0.73516959	320
13	13	1	3	-0.08002273	0.78094959	321
8	8	4	2	0.63320899	-0.59684336	322
114	114	47	28	-0.5771845	0.71315712	323
123	123	36	49	-1.1456531	2.4574673	324
34	34	10	10	0.93889391	-1.4069315	325
25	26	9	11	0.81535399	-1.0445939	326
54	54	12	17	-1.1335857	1.106268	327
22	22	5	6	-0.34087378	1.3754436	328
7	8	1	2	-0.18410803	0.33610663	329
12	13	3	5	-1.0061048	2.1046371	330
130	130	37	34	-0.58469731	0.25913289	331
31	32	3	8	-0.95697898	2.0096433	332
9	9	3	3	-0.44847384	1.1067723	333
31	32	10	12	0.1372081	-0.32582971	334
9	10	3	6	-0.45410749	0.31445894	335
7	8	1	2	-0.61991829	-0.070016444	336
8	9	0	3	-0.73285228	0.23307985	337
11	11	3	4	-0.72837001	0.63231438	338
51	52	18	14	0.36281276	-1.2131661	339
64	65	11	16	-0.057684291	-0.63235611	340
10	10	5	2	1.6442347	-1.0612742	341
46	46	11	17	0.06042818	-1.1085078	342
34	35	10	9	-0.76963663	1.3368983	343
35	36	9	8	-0.85106879	1.4943708	344
31	32	9	13	-0.33864751	-0.7650972	345
11	11	4	3	-0.415851	0.51067585	346
53	54	16	12	-1.8616085	-0.32268369	347
8	8	1	2	-0.56889522	1.3317175	348
40	40	8	12	-0.37297708	0.048153955	349
51	51	19	14	-0.21456032	-1.0423895	350
46	47	7	14	0.042267416	0.48921725	351
14	15	6	3	-0.93230265	1.1323328	352
28	28	6	13	-0.89863265	1.2931285	353
6	7	2	1	1.2794657	-0.90687716	354
54	55	19	17	1.3863654	-0.78670174	355
155	155	44	57	-0.45652273	0.63008076	356
26	26	4	7	0.17411904	-0.56797862	357
9	9	3	3	0.61117154	0.12963274	358
12	13	1	5	0.55484205	-0.91855496	359
13	13	3	4	-0.35963127	0.72953194	360
39	39	12	9	4.6420541	-1.1903418	361
70	71	24	21	-1.1311136	0.99974072	362
18	18	4	7	-0.54461873	0.2464513	363
53	53	15	18	-0.45188537	0.082820989	364
7	8	3	2	0.93000853	-0.24159494	365
43	44	10	17	0.76609391	-1.0018393	366
10	10	3	5	0.079358488	-0.6610173	367
165	165	56	47	-0.78480595	0.94638014	368
22	23	5	12	-0.93048018	1.223676	369
19	20	2	6	-0.17945527	0.35790786	370
55	56	19	18	-0.002150259	1.1174779	371
105	105	27	33	-0.63533741	1.2210698	372
97	98	19	24	0.57562691	-0.93751538	373
20	21	6	7	0.61274552	-1.0531638	374
9	10	1	3	0.73911959	-0.26315054	375
19	20	5	7	-0.96342069	2.4331234	376
78	78	25	22	-0.22474897	-0.12702416	377
24	24	6	7	-0.23334788	-0.29805422	378
9	9	5	0	-0.11873122	1.1422366	379
8	8	4	0	0.23812124	-0.051650871	380
144	145	39	41	-0.28642875	-0.68308413	381
10	10	3	3	-0.20517203	1.280349	382
36	37	8	10	-1.1000459	2.5480466	383
14	15	4	3	0.14506197	-0.65434951	384
28	28	10	5	0.58672291	-0.44313732	385
26	27	7	14	-0.047699895	-0.031968642	386
9	10	5	2	0.34111184	-0.35003003	387
21	21	7	7	0.78032166	0.53328949	388
86	86	34	27	1.1147871	-1.4196808	389
11	11	0	2	1.1822528	-1.3477564	390
7	7	2	1	-0.64523035	1.7611287	391
15	16	6	3	-0.48261821	-0.5108189	392
46	46	6	16	-0.85654759	0.73966146	393
5	6	2	1	-0.42625147	-0.14343022	394
16	17	6	2	-0.644611	0.35526529	395
13	14	3	3	-0.83142215	1.1796045	396
130	130	51	46	-0.70402789	1.9382185	397
6	7	3	2	1.1027666	-1.5951537	398
34	35	9	3	-0.35466272	0.26332769	399
34	34	6	10	0.80506915	-0.8473407	400
10	10	4	3	-1.199769	1.1848296	401
5	6	3	1	-0.023623656	-1.1918997	402
24	25	8	7	0.47346446	0.10329522	403
126	127	39	28	-0.35869095	0.414215	404
12	12	3	4	0.41447771	-0.32812002	405
6	6	3	0	1.1994859	-0.7126568	406
15	15	1	3	0.19610138	-0.81747586	407
54	54	18	12	-0.55234247	0.012287095	408
25	26	6	5	0.24796036	-1.0389643	409
6	6	4	1	-0.67395896	1.3777152	410
83	83	19	19	0.64473879	-0.77336735	411
8	9	3	2	-0.76314574	0.92125195	412
21	22	4	1	0.11431688	-0.26875585	413
12	12	4	6	0.27184182	-0.62845284	414
25	26	2	8	2.7067287	-1.2438835	415
16	16	4	7	-0.56472772	0.51897359	416
10	11	2	4	-0.9677946	1.0342656	417
10	10	4	1	-0.61178768	0.97352004	418
20	20	7	6	-0.82091564	1.6971656	419
30	31	10	9	-0.92597616	0.95931959	420
41	42	11	10	-0.7318657	1.1856154	421
46	46	13	8	0.33226308	-1.0461541	422
6	6	2	1	-0.75360978	-0.44139546	423
19	20	7	4	-0.26327088	-0.12973599	424
87	87	28	24	-0.43052226	1.4630345	425
15	15	4	1	-0.46357346	-0.21100543	426
25	25	7	5	-0.2700994	0.76995033	427
27	28	8	6	2.5622566	-1.2409279	428
15	15	5	10	-0.53747982	0.19982702	429
8	9	1	3	-0.63242382	-0.74646378	430
75	76	27	28	0.12062812	-0.18116733	431
36	36	5	13	0.25603884	-0.5652504	432
124	125	37	38	-0.61030644	0.024966933	433
14	14	7	4	0.6122703	-0.78353101	434
10	10	3	3	0.23933518	0.2301887	435
53	54	20	19	0.51794606	0.14315812	436
29	30	14	7	-0.70879799	-0.33175224	437
7	8	3	2	-0.50321203	-0.20530829	438
14	14	4	9	-0.98579973	1.353767	439
5	6	2	1	-0.42403746	-0.66288227	440
33	33	11	9	0.61304617	-1.006048	441
62	62	14	17	0.81015104	-1.2505883	442
97	98	28	25	4.7757192	-0.15907471	443
38	39	8	17	-1.1640065	1.3606786	444
5	6	1	0	-0.57699567	2.5796611	445
90	90	31	30	-0.46666619	-0.28059343	446
118	118	34	45	-0.23696192	-0.89209664	447
13	13	4	3	-0.30884048	0.14473873	448
15	15	4	3	0.12214322	0.045049239	449
14	15	4	2	0.49662107	-1.0266498	450
101	102	33	29	0.22456752	-0.67831171	451
49	50	19	19	-0.89985329	0.50695306	452
28	28	7	7	-0.30421588	-0.28651279	453
17	17	2	5	-0.15266375	-0.4912326	454
15	16	1	7	-0.25319541	0.078980371	455
16	17	4	2	1.8570706	-0.66708547	456
8	9	4	3	-0.56102175	0.39636457	457
137	137	40	37	0.030187108	-0.32873881	458
24	24	11	11	1.3646746	-0.97074145	459
22	22	9	8	-0.813366	1.5017384	460
104	104	22	25	1.5381141	-1.3822148	461
56	57	14	13	-0.72882062	2.9113832	462
14	14	1	3	-1.15518	1.8334734	463
10	11	3	3	-1.0554684	0.17628665	464
35	36	7	9	-0.028924203	0.46858734	465
13	14	2	6	-0.28513563	-1.0652986	466
8	9	1	2	-0.28510126	-0.76282144	467
58	59	23	12	-0.81114036	0.3927947	468
68	68	21	18	-0.6800133	0.11898957	469
50	50	12	13	-0.45107552	0.028212119	470
127	128	38	30	0.29521343	-0.79263759	471
19	20	2	3	-0.37741271	-0.40446475	472
42	43	19	15	-0.8753978	0.43013036	473
11	11	2	3	-0.80046296	2.2756591	474
58	58	19	21	0.62116027	-0.13591866	475
50	51	14	20	-0.40875491	0.92911798	476
91	91	32	22	1.5969591	-1.191291	477
14	15	5	3	1.8097947	-1.2745287	478
27	28	7	13	0.85934973	-0.65417796	479
41	41	11	10	-0.46238303	1.4734689	480
7	8	1	2	-0.042861935	-0.23324762	481
118	119	35	35	0.091483265	-0.52997226	482
8	9	3	2	-1.0401984	1.4744415	483
55	56	8	17	-0.62343597	0.45817009	484
8	9	3	5	-0.924124	1.5624453	485
7	8	1	2	2.391108	-1.0322828	486
35	36	14	9	-0.50197804	-0.29572847	487
19	20	4	2	-0.26281586	-1.0231063	488
58	58	15	21	-0.93077874	1.714772	489
9	10	2	1	1.2491736	-1.4420195	490
113	114	37	42	1.3649601	-0.95562816	491
88	89	31	21	-0.26217011	-0.44429192	492
9	9	0	4	-0.15024775	-0.86614913	493
24	25	4	8	-0.45975947	1.199086	494
41	42	7	12	-0.01653946	-1.0575616	495
22	23	2	7	-0.56579602	1.1058116	496
132	133	42	41	0.32823572	-1.3230675	497
8	9	3	3	-1.5755872	2.2774632	498
12	13	4	4	1.5310383	-1.1440337	499
11	12	3	1	-0.66786402	0.77487761	500
12	12	0	5	-0.8250649	2.1105528	501
78	79	28	14	0.95716923	-1.3900266	502
31	31	7	8	-0.929708	0.9809953	503
9	9	5	3	2.26542	-1.8017099	504
56	57	18	21	-0.004420243	-1.1185874	505
35	36	8	6	0.23330513	-0.58069587	506
21	21	5	6	1.3819727	-0.89555907	507
12	12	4	2	0.15907121	0.10739817	508
77	77	31	18	0.27057734	-0.14067681	509
54	55	15	11	-0.73521507	-0.32950854	510
123	124	38	37	0.23384629	-1.130905	511
6	7	1	0	-0.67547423	1.4367788	512
20	20	6	9	0.26142868	0.51297987	513
19	20	3	5	0.61251134	-0.63040364	514
17	18	5	4	-0.81469727	0.38138491	515
7	8	0	1	0.083247907	-0.28137752	516
47	47	17	8	-0.66190177	0.57391596	517
42	43	14	12	-1.1749891	2.2315052	518
8	9	1	3	-0.61119205	-0.34963757	519
36	36	6	10	0.066290222	-0.31926367	520
13	13	3	2	0.150181	-1.0727575	521
59	60	20	16	-0.46704629	0.86076337	522
39	39	7	10	-0.13177913	-0.1241679	523
32	32	12	12	0.72032487	-0.90038866	524
6	7	1	1	0.046849832	-1.3122425	525
53	53	15	15	-1.0108351	1.9001864	526
5	6	3	2	0.78056622	-0.40754965	527
12	13	1	5	0.012907938	0.68789226	528
12	12	5	4	-0.79440701	1.2129678	529
32	33	14	10	-0.98152322	0.60966408	530
10	10	0	2	2.2422333	-0.73711729	531
57	58	17	21	0.28916797	-1.354668	532
35	36	5	11	0.39005584	-1.0038811	533
46	47	14	16	-0.91875434	-0.6505149	534
50	50	18	6	-0.44485423	0.20117167	535
41	42	13	7	-0.59261596	0.056924436	536
58	59	18	17	0.1062513	0.6203202	537
14	15	4	4	-0.16402517	1.6125103	538
9	10	1	4	0.86508518	-0.36140341	539
14	14	1	5	-0.59791046	0.87696838	540
7	7	2	2	0.62855226	-0.10793599	541
29	30	10	11	-0.009035879	-0.58232033	542
20	20	6	5	1.3302183	-0.7086423	543
11	12	4	4	-0.5289796	0.39469686	544
7	8	2	4	1.8528776	-0.39660856	545
8	9	0	3	0.90369588	-1.047011	546
29	30	7	9	-0.7385295	1.1822716	547
67	67	17	17	0.4426682	-1.0870792	548
5	6	1	1	-0.53005975	0.95014536	549
6	6	2	1	-0.97149408	1.2097735	550
12	12	2	1	-0.2047347	0.2703658	551
93	94	21	30	-0.41682693	0.15875112	552
13	13	4	4	-0.009137693	-1.0752245	553
8	9	3	5	-0.068348795	0.3022213	554
7	7	3	2	0.5457533	-1.0942187	555
29	29	10	5	-0.10687752	-0.28934434	556
14	15	5	3	0.54155236	-1.0892231	557
18	18	10	6	0.021016218	-0.051980309	558
42	42	14	13	0.065831549	-0.32059827	559
60	61	16	27	-1.0891972	0.92533535	560
7	8	1	1	5.3435559	-1.4231019	561
25	25	8	6	-0.012188466	-1.5368832	562
7	7	3	2	3.6539502	-1.422612	563
68	69	25	23	0.19550186	-0.87187874	564
17	18	6	5	-0.75334412	0.50182009	565
12	12	7	1	-0.74429172	0.73488635	566
20	21	4	6	-0.43076506	0.40626043	567
19	19	6	5	-0.49867386	0.049965926	568
11	11	3	2	1.9271089	-1.4081044	569
7	8	3	3	0.57956207	-0.18892451	570
89	90	26	21	0.034398261	-1.0465982	571
22	22	7	6	-0.54185736	-0.14541948	572
12	13	2	3	1.4128529	-1.2927134	573
33	33	10	14	-0.72077715	-0.27798116	574
27	28	10	9	-0.51786554	0.97588271	575
69	69	22	18	0.30318126	-0.4770239	576
17	18	5	7	0.039741632	-0.73466653	577
10	11	5	4	1.285301	-1.1767942	578
42	42	10	5	-0.4121801	-0.81746185	579
18	18	0	4	1.0701938	-0.95212799	580
7	8	2	2	-0.51788545	0.77739847	581
44	45	13	13	0.60543507	-0.87287128	582
15	16	10	7	-1.2382431	2.1711574	583
7	7	2	2	0.32492638	0.75824821	584
43	43	14	13	0.97452652	-0.87759382	585
27	28	9	7	-0.57137245	-0.81844878	586
62	63	17	23	-0.44205913	-0.62098038	587
64	64	18	20	-0.003793313	-0.31865019	588
38	38	12	12	1.0301496	-1.1907833	589
33	33	10	10	0.52102876	0.11743586	590
40	40	12	8	0.27224654	-0.3128207	591
22	22	10	5	-0.5189665	1.5435971	592
77	77	24	24	0.29912055	0.022173312	593
6	6	0	1	0.74711519	-1.21047	594
114	114	32	40	0.61412191	-0.47484228	595
7	8	2	3	0.17278813	-1.5414791	596
45	46	14	11	-0.91781253	2.1818488	597
25	26	4	4	0.83219832	-1.3097972	598
36	36	11	11	-0.47717065	-0.009207374	599
9	10	2	2	-0.97124946	3.0074317	600
26	26	9	7	-0.51311141	0.30631772	601
65	66	19	23	-0.18252233	-0.30314845	602
77	77	22	19	-0.8970238	1.4240917	603
33	34	11	11	-0.25075868	-0.64638817	604
56	57	19	14	-0.88239056	1.7264315	605
29	29	14	5	1.1496296	-0.66615492	606
174	174	56	76	-0.32035387	0.15085036	607
23	24	10	11	-0.56856841	0.17915362	608
130	131	56	53	-0.014315077	-0.70685434	609
59	59	21	16	-0.72260219	-0.78356755	610
35	36	9	11	-0.25817347	-0.35654053	611
6	6	2	3	-0.31350309	0.78601164	612
22	22	5	5	-0.93204498	0.22584938	613
28	28	5	6	-0.66288078	1.2179662	614
5	5	2	3	-0.44598064	0.48140317	615
85	85	25	25	-0.3592484	0.73030794	616
20	21	3	5	0.61486363	-1.4458717	617
22	23	4	12	-0.87348795	0.18538588	618
17	17	0	3	0.59982669	-0.9950695	619
48	49	12	12	-0.7111913	1.3008146	620
158	158	51	48	-0.62598258	1.0408598	621
44	45	18	18	-0.12040547	0.4365001	622
7	7	2	3	1.8469964	-1.6842337	623
60	60	24	16	-0.28698191	0.50919485	624
11	11	3	5	0.40511733	-0.77074611	625
17	17	7	6	0.38301447	-1.017836	626
32	32	6	11	-0.15040553	-0.41658434	627
7	8	0	0	-0.45033973	1.3028135	628
52	52	15	17	0.34601486	-1.3456832	629
49	50	20	15	-0.16424093	-1.1337656	630
20	20	8	9	0.13981473	0.003218968	631
21	22	7	4	0.44142419	-1.088874	632
69	70	20	15	-1.102957	1.0873216	633
33	34	8	12	0.55897403	-0.65241355	634
10	11	5	3	0.31038836	-0.58430606	635
89	89	33	31	0.4334276	-0.8209365	636
101	102	28	23	0.24926324	-0.44871017	637
18	19	4	2	-0.38945347	0.88143677	638
55	56	14	17	-0.68860728	0.86746109	639
55	56	16	20	-0.211721	0.79332578	640
108	108	30	35	8.4398842	-1.3088686	641
48	48	19	17	0.74101543	-1.1657897	642
37	38	10	10	0.86473703	-1.3698881	643
5	6	0	3	-0.32398269	1.1430862	644
17	18	4	9	0.5094651	-0.64880252	645
17	18	4	5	4.1455669	-0.33068961	646
10	10	3	5	-0.59905583	1.1688721	647
11	12	2	3	-1.0546077	1.4299877	648
33	34	10	9	-0.29869059	1.133943	649
64	64	16	16	0.44888875	-0.75202549	650
16	16	4	1	-0.43405521	-0.68537837	651
46	46	17	6	-0.82513708	0.69988811	652
33	33	4	10	-0.069684893	0.25895277	653
14	14	3	4	0.74551195	-1.1603832	654
57	58	13	19	0.16955002	-0.62779766	655
5	6	0	1	-0.21073329	-0.63604796	656
102	103	24	25	0.19843377	0.31521127	657
23	24	5	9	-0.45067018	0.3972275	658
76	77	35	30	-0.45383692	0.46733236	659
17	17	6	7	-0.67029893	0.94487035	660
13	13	4	3	-0.19957893	2.7894392	661
149	149	55	43	-0.79553705	0.62401611	662
70	71	22	20	-0.062225018	0.43097779	663
32	33	14	13	1.5823452	0.094929852	664
57	58	24	20	-0.3621347	-0.02308636	665
11	11	3	2	-0.12383988	-0.12164246	666
72	72	25	22	-1.0767426	0.76597375	667
5	6	2	0	-0.52568638	1.4771483	668
26	27	4	6	-1.0527539	2.0279393	669
22	23	9	7	-0.20116729	0.29575562	670
23	23	12	8	-0.67804569	-0.1993726	671
18	19	3	5	-1.0553544	1.3666279	672
44	44	9	11	-0.14368664	0.47809821	673
5	6	0	2	-0.33312944	0.91015685	674
11	12	0	2	-1.0280536	2.0008936	675
8	9	4	1	0.26601666	-0.22476433	676
22	23	6	3	0.077568896	-0.50828081	677
15	15	0	4	-0.81402361	1.5273386	678
6	7	4	1	0.078364342	-1.2290848	679
5	5	0	3	-0.29172513	-0.71949804	680
9	10	3	2	0.72048122	-0.37757459	681
11	11	6	3	2.2783895	-1.6220242	682
57	57	19	19	-0.86142993	2.1682136	683
80	80	29	22	-4.1801801	-0.38854626	684
45	45	13	14	-0.84510279	0.95120418	685
17	18	6	7	-0.32110888	-0.96500194	686
17	18	7	8	0.13312882	0.96228439	687
16	16	8	3	0.98976636	-0.57407683	688
82	82	28	27	0.80889469	-0.99765193	689
49	50	9	11	-0.89340657	2.0726225	690
87	88	21	24	1.4772292	-1.0327327	691
29	30	13	11	-0.93364996	1.5532213	692
80	81	28	22	-0.97623783	1.5773915	693
38	38	13	12	1.2799532	0.34408349	694
22	23	9	7	-0.23903812	-0.58055133	695
25	26	9	10	-0.18647036	0.94539309	696
28	29	5	9	-0.4377569	0.50245887	697
11	12	5	2	-1.0461029	2.8278599	698
7	7	0	3	1.8222198	-0.58292758	699
20	20	7	6	1.4259844	-1.3547263	700
65	65	16	18	-0.73355609	0.62709993	701
52	53	19	24	-0.52254808	1.649587	702
8	8	6	1	-0.57853311	1.0832497	703
22	23	7	3	-0.74852931	0.29110304	704
38	38	11	15	0.45174083	-0.30601612	705
11	12	3	2	-0.076830357	-0.79200274	706
12	13	0	2	-0.53220004	0.92140412	707
156	157	43	57	0.23942588	-1.0600173	708
6	6	3	2	0.60442781	-1.6249628	709
80	81	23	20	-0.36952651	-0.63882244	710
186	186	44	56	0.25244096	-0.57598186	711
91	91	26	19	-0.40211499	1.5222625	712
14	15	2	5	0.51455081	-0.7001757	713
18	18	4	7	0.47378632	-1.1993699	714
7	7	4	3	0.054584958	-0.81825465	715
6	6	2	2	-0.90279001	1.9724519	716
26	27	6	6	0.56918049	0.084279343	717
10	10	3	3	-0.93907893	-1.0480611	718
38	38	12	10	-0.53271526	0.39811894	719
7	7	5	3	-0.55713701	1.0092714	720
5	6	3	1	-0.73772407	1.4393072	721
17	17	8	2	-0.14729816	0.81304306	722
47	47	14	11	1.1648949	-1.4046185	723
19	20	0	6	-0.77528924	0.71677643	724
11	11	2	2	-0.93987817	1.0425384	725
11	11	6	0	-0.3516233	-0.90427804	726
10	10	2	1	-0.63801038	-0.51667267	727
18	19	5	5	1.2598268	-0.52561587	728
87	87	29	27	-0.11879829	0.084362753	729
28	28	6	7	0.88290828	-1.2195058	730
94	94	35	38	-0.59480196	-0.47745278	731
9	9	7	1	-0.21667391	-1.0115918	732
17	18	6	6	0.23081535	-0.67393124	733
11	11	3	4	2.6686046	-1.2460539	734
7	8	2	1	-0.5282228	-0.44125623	735
83	84	16	15	-0.7069124	0.32367662	736
5	6	3	1	-0.24358517	-1.2156159	737
31	31	10	11	0.11120573	0.10051505	738
5	6	2	1	1.059907	-0.66774189	739
16	16	9	8	-0.36427623	0.39931387	740
39	39	9	12	-0.51334345	-1.2429488	741
46	46	9	17	-1.1276577	-0.079714641	742
51	51	14	12	-0.19676614	-0.2400544	743
9	10	3	4	-0.50373036	0.60274446	744
17	18	8	5	0.21000147	-1.445721	745
37	37	9	13	1.8632756	0.38141888	746
8	8	0	2	-0.40905252	0.3469339	747
68	68	30	23	-0.23850101	-0.2035743	748
6	7	1	2	-0.73682356	-0.28315893	749
8	8	2	3	-0.54173052	0.73037338	750
59	60	17	16	-0.64783585	1.1386271	751
37	37	16	15	-0.55799574	-1.1216552	752
6	6	2	1	-0.61754549	-0.72800893	753
18	19	4	3	-1.2612295	1.0924437	754
24	24	7	8	-0.7607891	1.7363564	755
120	121	43	36	-0.9501704	1.4167026	756
88	89	29	23	0.21771967	-0.81368154	757
10	11	4	5	-0.22646832	1.4815161	758
11	12	5	4	-0.16394231	-0.71562701	759
15	15	3	6	-0.73235911	1.4514421	760
21	21	6	9	0.41954771	-0.051938873	761
5	5	0	1	2.5691566	-1.080593	762
67	68	19	21	1.5960569	-1.1326373	763
6	7	1	1	0.30722174	-0.47236887	764
5	5	1	0	-0.3742739	-0.067123786	765
8	9	1	2	2.962029	-1.2111299	766
7	8	6	1	0.007554589	-0.32298869	767
32	32	8	11	-0.38739482	-0.38051438	768
141	142	41	44	-0.47619078	-0.57830936	769
7	8	1	3	1.6805129	-0.56354588	770
12	12	1	3	-0.54823655	0.6839996	771
52	52	25	18	0.65543687	-1.1428448	772
46	46	16	9	-1.0442678	2.2455311	773
9	10	4	5	0.047037166	0.98272061	774
19	19	3	6	-0.75288218	-0.86727631	775
14	14	4	4	0.55992448	-0.83801854	776
11	12	5	5	-0.49135166	1.0097803	777
167	168	44	51	-0.43014014	-0.014197147	778
58	59	22	19	-0.045385446	-0.046822216	779
15	16	2	4	-0.51116002	-0.24516955	780
50	51	9	11	0.45601803	-0.82168341	781
68	69	20	20	0.65150046	-0.98722816	782
34	34	10	10	-0.48511711	-0.99244773	783
9	9	4	4	-0.6016196	0.98908001	784
67	68	15	18	0.56888872	-1.0192678	785
5	5	4	4	-0.48573202	-1.0897595	786
14	15	5	8	0.006142954	-0.24312814	787
247	248	61	76	-1.1021043	0.20245382	788
29	29	11	9	-0.50422263	0.793607	789
40	40	10	10	-0.97049099	0.13751069	790
96	97	35	25	0.32060593	-0.52517474	791
63	64	18	21	-1.0122265	-1.0025359	792
80	81	29	33	-0.76207155	0.50477999	793
10	10	3	2	-0.3445304	0.018998768	794
70	70	27	23	-0.98106766	-0.099592768	795
6	7	1	1	0.26460516	-1.2330503	796
53	53	16	15	0.12354626	-0.82935691	797
101	101	35	26	0.23511405	0.60641921	798
28	28	6	12	-0.006962955	0.30391371	799
14	14	4	1	-0.99589437	2.4396014	800
67	67	19	23	-0.23618025	-0.71729076	801
25	26	9	6	1.4485935	-0.6009075	802
25	25	4	6	0.14918104	-1.0463154	803
8	9	3	1	0.71399313	-0.66725475	804
11	11	5	2	-0.43907949	0.41757971	805
7	7	1	1	0.15646723	-1.1298465	806
25	25	5	9	0.97631317	-1.5024498	807
21	22	6	10	-0.50401151	0.099271484	808
12	12	3	5	0.007900456	0.32896554	809
8	9	3	2	-1.1125137	1.9207079	810
6	7	2	0	-0.83714408	1.6932844	811
43	43	8	14	1.9963377	-1.448083	812
20	20	3	5	-0.54455608	0.076674998	813
13	14	6	5	-0.021345587	-0.25926265	814
14	14	2	3	-0.44463179	0.1277788	815
16	16	5	3	-0.39675835	1.3558518	816
107	107	42	41	-0.94971615	1.5804375	817
6	6	1	1	0.25868398	0.020963974	818
9	9	2	3	0.063195363	-1.0802431	819
9	9	5	1	0.071845435	-0.67130035	820
9	10	1	3	-1.0048984	1.3513019	821
107	108	29	41	0.41255915	-0.23912178	822
121	121	35	37	-0.19722317	1.1805894	823
12	12	2	4	0.27288827	-1.0302963	824
16	16	7	6	-0.99287981	2.4541068	825
17	18	2	5	-0.039334301	-1.06451	826
28	29	4	6	-0.02928308	-0.21060537	827
46	47	11	9	-0.45039189	1.0503875	828
10	11	3	2	-0.55276191	-1.0495445	829
29	30	9	8	-0.84638447	1.0259639	830
15	15	7	4	-0.76008475	1.8632888	831
25	25	9	3	8.4497433	-1.240917	832
7	7	0	2	-0.64031392	0.99443877	833
38	39	12	10	0.23298655	-0.33529684	834
76	76	25	19	-0.83028954	1.9080986	835
6	6	2	1	2.2608569	-0.9538781	836
60	60	12	19	-0.86806476	1.2951943	837
37	37	13	9	0.48074585	2.6456251	838
29	30	8	8	1.5012258	-0.33951104	839
79	80	26	27	-0.095765844	-0.12788218	840
8	8	2	2	-1.1816913	1.2619504	841
35	35	9	5	-0.56300437	-0.35748509	842
91	91	27	26	1.3500087	-0.80288661	843
32	32	12	5	1.0274029	-1.059103	844
89	89	37	23	-0.097220048	-0.43370253	845
14	15	6	5	-0.55366975	-0.14977972	846
50	50	10	15	-0.63241345	0.41171074	847
121	122	28	40	-1.1155324	1.8369039	848
52	52	18	19	-0.42221981	-0.27058777	849
51	52	15	17	2.1585577	-1.6377327	850
89	89	26	20	-1.0312742	1.6246312	851
206	207	69	78	-0.13473669	0.26465222	852
111	111	36	34	-0.96223062	0.46126232	853
78	78	34	28	-0.53341281	1.6464938	854
29	29	9	7	1.9463404	-0.72740048	855
17	17	5	7	-0.1444135	-0.67885727	856
24	25	8	11	-0.32067698	0.1076374	857
182	182	50	42	-0.85374683	0.61472559	858
56	57	27	24	-0.25937009	-0.16886692	859
87	87	27	32	-0.42667907	0.64648002	860
15	15	6	3	0.47204587	-0.85545301	861
69	70	23	19	-0.56776941	0.010211578	862
25	25	2	6	-0.4045881	0.67141962	863
34	34	10	10	-0.18819502	-0.88599658	864
8	8	7	2	1.0328875	-0.85487443	865
24	25	6	7	0.090373911	-1.246956	866
8	8	0	4	-0.73532599	2.5296695	867
204	205	74	75	-0.3068873	-0.4864178	868
5	6	1	2	0.42693898	0.45609158	869
7	8	2	2	-1.048926	0.63187993	870
5	5	3	2	-0.27499408	-0.43064278	871
11	12	1	1	-0.026859364	-0.45222026	872
69	69	19	23	-0.6892271	-1.2702355	873
15	16	7	3	-0.93056226	0.039027549	874
7	8	3	3	0.075257353	0.39121693	875
10	10	5	3	0.1421662	0.58165103	876
13	13	4	5	0.22490531	-0.41799664	877
87	87	24	29	-0.56988817	-0.505023	878
30	30	9	7	-0.81355864	0.99919677	879
14	15	5	1	-0.76203489	-0.028235484	880
15	16	5	3	-0.40795049	0.52591038	881
148	148	41	36	1.5476677	-1.334188	882
203	204	59	59	-0.70624709	0.53949916	883
23	24	6	8	-0.38204274	-0.39398244	884
54	55	21	15	0.44555667	-1.1669676	885
5	6	2	1	-0.40491387	0.23614354	886
109	110	34	30	-0.94596225	1.358865	887
69	69	22	20	-0.36530739	-0.55276835	888
12	12	4	5	-0.54816127	0.41826659	889
17	18	6	5	-0.30224943	0.92877316	890
26	27	9	9	-0.45978802	-0.26716423	891
13	13	8	2	3.5068834	-1.285748	892
42	43	10	15	-0.43316868	-0.21093112	893
114	115	34	41	-0.79999352	0.89237052	894
47	47	14	12	-0.58909655	-0.12090112	895
17	17	4	4	-0.67260772	0.23829459	896
50	50	19	16	-0.68624532	1.2672477	897
5	5	0	0	-0.84350562	0.95181227	898
18	19	4	7	-0.59439784	0.17920634	899
24	24	9	8	-0.38797665	-0.20636331	900
30	30	8	9	0.011147153	-0.7542159	901
7	8	2	3	-0.73155963	1.0332967	902
87	88	30	33	-0.14222157	-0.90748423	903
11	11	0	3	1.2688022	-0.64395797	904
17	17	10	8	0.22203176	-0.62763774	905
127	127	39	39	-0.48687032	0.34182376	906
11	12	1	3	-0.78504372	1.2789506	907
8	9	0	2	-0.38838014	0.44037727	908
10	11	2	5	-0.83670175	-0.38141006	909
22	23	4	7	-0.040591698	0.37059	910
8	9	3	2	0.87421668	-0.080498636	911
21	22	8	7	-0.2147263	-1.3380394	912
26	26	6	9	-0.19097875	-0.11770457	913
147	148	38	39	-0.61781734	1.3965212	914
32	32	7	8	0.13725889	-0.83708936	915
11	11	3	4	-0.24692965	-0.82719034	916
61	61	19	18	2.3929029	-0.93550754	917
125	125	27	30	0.29168707	-0.84498644	918
95	95	21	34	0.38433528	-1.3417228	919
12	13	2	0	0.55794579	0.021221003	920
6	6	5	0	0.64908069	-1.249836	921
149	149	46	51	-0.34735101	0.1516262	922
33	33	18	8	-1.0544817	1.8976461	923
57	58	26	27	-0.96801728	-0.86725712	924
