# Supplementary material for: Improved prediction and flagging of extreme random effects for non-Gaussian outcomes using weighted methods
Source: Biometrics. 2025 Jul 26;81(3):ujaf094. doi: 10.1093/biomtc/ujaf094 (PMC12309285; doi:10.1093/biomtc/ujaf094)
Supplement: ujaf094_Supplemental_Files — Web Appendices, Tables, and Figures referenced in Sections 2.2, 4.1, 4.2, and 5, as well as data and code to implement the algorithms in Section 3 are available with this paper at the Biometrics website on Oxford Academic. [file ujaf094_supplemental_files.zip › Supplemental_data_asthma_example/BIOM2024617M.logistic_flagging_rates.csv]

mu	sigma	clus_sz	alpha100	tau1000	self_lam_AB	self_inc_flag_AB	self_cor_flag_AB	self_lam_SQ	self_inc_flag_SQ	self_cor_flag_SQ	self_inc_flag_BP	self_cor_flag_BP	self_inc_flag_AB_alpha05	self_inc_flag_SQ_alpha05	self_inc_flag_BP_alpha05	self_inc_flag_AB_alpha10	self_inc_flag_SQ_alpha10	self_inc_flag_BP_alpha10	self_cor_flag_AB_alpha05	self_cor_flag_SQ_alpha05	self_cor_flag_BP_alpha05	self_cor_flag_AB_alpha10	self_cor_flag_SQ_alpha10	self_cor_flag_BP_alpha10
-1	.1	5	5	1280	2.70940113067627	.0199093754477538	.0327827279542703	.4412772369384766	.0199093754477538	.0327827279542703	0	0	.019909376	.019909376	0				.03278273	.03278273	0
-1	.2	5	5	1280	1.853880882263184	.0201397182047059	.0511203835257396	.3936965026855469	.0201397182047059	.0511203835257396	0	0	.020139718	.020139718	0				.051120382	.051120382	0
-1	.3	5	5	1280	1.466462135314941	.0211175780715162	.0773104902955558	.3582146301269531	.0211175780715162	.0773104902955558	0	0	.021117577	.021117577	0				.077310488	.077310488	0
-1	.4	5	5	1280	1.249461174011231	.0227831225498204	.1127112688188923	.3345727386474609	.0227831225498204	.1127112688188923	0	0	.022783123	.022783123	0				.11271127	.11271127	0
-1	.5	5	5	1280	1.127462387084961	.025107993826149	.1578134421756	.3225652465820312	.025107993826149	.1578134421756	.0022227691271963	.0259041778105982	.025107995	.025107995	.0022227692				.15781344	.15781344	.025904179
-1	.6	5	5	1280	1.070131301879883	.0280832064888837	.2120046622051911	.321826675415039	.0280832064888837	.2120046622051911	.0027216452020881	.0410446561624299	.028083207	.028083207	.0027216452				.21200466	.21200466	.041044656
-1	.7	5	5	1280	1.061926841735839	.03170873637073	.2736571769251918	.3318240356445312	.03170873637073	.2736571769251918	.003372424525409	.0617850346254507	.031708736	.031708736	.0033724245				.27365717	.27365717	.061785035
-1	.7999999999999999	5	5	1280	1.093543052673339	.0359851537341838	.3404579517972226	.3519025115966797	.0359851537341838	.3404579517972226	.0042023870623703	.0885477825542128	.035985153	.035985153	.0042023868				.34045795	.34045795	.088547781
-1	.8999999999999999	5	5	1280	1.158724784851074	.0409072373064341	.4098195566598463	.3812550048828125	.0409072373064341	.4098195566598463	.0052414853411927	.1213004860023607	.040907238	.040907238	.0052414853				.40981954	.40981954	.12130049
-1	.9999999999999999	5	5	1280	1.252919197082519	.0464594756948497	.4792403955559258	.4189449768066406	.0464594756948497	.4792403955559258	.0065209166458006	.1595859666909076	.046459477	.046459477	.0065209167				.47924039	.47924039	.15958597
-1	1.1	5	5	1280	.1330337524414063	.0080715236683165	.2026121868097979	.0479918975830078	.0080715236683165	.2026121868097979	.0080715236683165	.2026121868097979	.0080715241	.0080715241	.0080715241				.20261219	.20261219	.20261219
-1	1.2	5	5	1280	.187047004699707	.0099220924676213	.2493671604191997	.0677886505126953	.0099220924676213	.2493671604191997	.0099220924676213	.2493671604191997	.0099220928	.0099220928	.0099220928				.24936716	.24936716	.24936716
-1	1.3	5	5	1280	.2604465484619141	.0120976690084292	.2987325160107928	.0945675659179687	.0120976690084292	.2987325160107928	.0120976690084292	.2987325160107928	.012097669	.012097669	.012097669				.29873252	.29873252	.29873252
-.5	.1	5	5	1280	2.359867095947266	.0074330048141376	.0130811251468987	.4237647247314453	.0074330048141376	.0130811251468987	0	0	.0074330047	.0074330047	0				.013081125	.013081125	0
-.5	.2	5	5	1280	1.556357383728028	.0076039257458378	.0216747690313687	.3597755279541015	.0076039257458378	.0216747690313687	0	0	.0076039257	.0076039257	0				.021674769	.021674769	0
-.5	.3	5	5	1280	1.170066833496094	.0081335691413406	.0346467178048815	.3079537200927735	.0081335691413406	.0346467178048815	0	0	.0081335688	.0081335688	0				.034646716	.034646716	0
-.5	.4	5	5	1280	.9371442794799805	.0090000222757414	.0531309226028688	.2678348388671875	.0090000222757414	.0531309226028688	0	0	.009000022	.009000022	0				.053130921	.053130921	0
-.5	.5	5	5	1280	.7892570495605469	.0102007468626759	.0779424032099363	.2388402099609375	.0102007468626759	.0779424032099363	0	0	.010200747	.010200747	0				.077942401	.077942401	0
-.5	.6	5	5	1280	.6984338760375977	.01174525727802	.1093854204246703	.2202921752929687	.01174525727802	.1093854204246703	.01174525727802	.1093854204246703	.011745257	.011745257	.011745257				.10938542	.10938542	.10938542
-.5	.7	5	5	1280	.6501216888427734	.0136492888922998	.1471947176608417	.2113988647460938	.0136492888922998	.1471947176608417	.0136492888922998	.1471947176608417	.013649289	.013649289	.013649289				.14719471	.14719471	.14719471
-.5	.7999999999999999	5	5	1280	.6354551315307617	.015930273479914	.1906044483689877	.2113074951171875	.015930273479914	.1906044483689877	.015930273479914	.1906044483689877	.015930273	.015930273	.015930273				.19060445	.19060445	.19060445
-.5	.8999999999999999	5	5	1280	.6483526229858398	.0186038559220756	.2384940428814305	.2191043701171875	.0186038559220756	.2384940428814305	.0186038559220756	.2384940428814305	.018603856	.018603856	.018603856				.23849404	.23849404	.23849404
-.5	.9999999999999999	5	5	1280	.6843147277832031	.021681277077905	.2895552274058106	.2338377227783203	.021681277077905	.2895552274058106	.021681277077905	.2895552274058106	.021681277	.021681277	.021681277				.28955522	.28955522	.28955522
-.5	1.1	5	5	1280	.7397499084472656	.0251675355411152	.3424415363604929	.2545557861328125	.0251675355411152	.3424415363604929	.0251675355411152	.3424415363604929	.025167536	.025167536	.025167536				.34244153	.34244153	.34244153
-.5	1.2	5	5	1280	.811680793762207	.0290602815072353	.3958820364983684	.2802991790771484	.0290602815072353	.3958820364983684	.0290602815072353	.3958820364983684	.029060282	.029060282	.029060282				.39588204	.39588204	.39588204
-.5	1.3	5	5	1280	.8975639343261719	.0333493943305496	.448755799532022	.3101465911865235	.0333493943305496	.448755799532022	.0333493943305496	.448755799532022	.033349395	.033349395	.033349395				.4487558	.4487558	.4487558
0	.1	5	5	1280	2.859070777893066	.0302854017630357	.0476864822184574	.4479243774414062	.0302854017630357	.0476864822184574	0	0	.030285401	.030285401	0				.047686484	.047686484	0
0	.2	5	5	1280	1.981393814086914	.0303523528561479	.0703013712086724	.4067090606689453	.0303523528561479	.0703013712086724	0	0	.030352352	.030352352	0				.070301369	.070301369	0
0	.3	5	5	1280	1.592693328857422	.031321903333818	.0998122475171594	.3766712951660156	.031321903333818	.0998122475171594	0	0	.031321902	.031321902	0				.099812247	.099812247	0
0	.4	5	5	1280	1.376026153564454	.0330872854604917	.1363241714803506	.356501449584961	.0330872854604917	.1363241714803506	0	0	.033087287	.033087287	0				.13632417	.13632417	0
0	.5	5	5	1280	1.250162124633789	.0355647901628934	.1792816828310188	.3452477569580078	.0355647901628934	.1792816828310188	0	0	.035564791	.035564791	0				.17928168	.17928168	0
0	.6	5	5	1280	1.182049751281739	.0386887168520401	.2275840580865161	.3419432220458985	.0386887168520401	.2275840580865161	0	0	.038688716	.038688716	0				.22758406	.22758406	0
0	.7	5	5	1280	1.154639244079589	.0424048844893743	.2797919695020646	.3456360778808594	.0424048844893743	.2797919695020646	0	0	.042404886	.042404886	0				.27979198	.27979198	0
0	.7999999999999999	5	5	1280	1.157763481140137	.0466650154728948	.3343450610626022	.355366943359375	.0466650154728948	.3343450610626022	0	0	.046665017	.046665017	0				.33434507	.33434507	0
-1	.1	10	5	1280	2.263836860656739	.027294863942704	.0513366078069483	.4207952117919922	.027294863942704	.0513366078069483	0	0	.027294863	.027294863	0				.051336609	.051336609	0
-1	.2	10	5	1280	1.525795936584473	.0282694655727653	.0890274026631717	.3642983245849608	.0282694655727653	.0890274026631717	2.67350852867e-06	.0000268604972169	.028269466	.028269466	2.6735086e-06				.089027405	.089027405	.000026860498
-1	.3	10	5	1280	1.216836929321289	.0308470656736596	.1450286680836724	.3313138885498047	.0308470656736596	.1450286680836724	.0010212277647994	.0105929593134142	.030847065	.030847065	.0010212278				.14502867	.14502867	.010592959
-1	.4	10	5	1280	1.085739135742188	.0348954361080843	.2200857948381497	.3221388549804687	.0348954361080843	.2200857948381497	.0013773624243466	.0228779220180741	.034895435	.034895435	.0013773624				.2200858	.2200858	.022877922
-1	.5	10	5	1280	1.067294120788574	.0403545951458907	.3108561906531428	.3367199249267578	.0403545951458907	.3108561906531428	.0104797502673287	.1381545389917399	.040354595	.040354595	.01047975				.31085619	.31085619	.13815454
-1	.6	10	5	1280	1.134725570678711	.0471873117345301	.4108479857585042	.3746307067871094	.0471873117345301	.4108479857585042	.0134022007340163	.2085612624304155	.047187313	.047187313	.0134022				.41084799	.41084799	.20856126
-1	.7	10	5	1280	.4458246231079102	.017175849673285	.2919977208220066	.1598283233642578	.017175849673285	.2919977208220066	.017175849673285	.2919977208220066	.01717585	.01717585	.01717585				.29199773	.29199773	.29199773
-1	.7999999999999999	10	5	1280	.5614614486694336	.0218984051291911	.3832485292735803	.2049573059082031	.0218984051291911	.3832485292735803	.0218984051291911	.3832485292735803	.021898406	.021898406	.021898406				.38324854	.38324854	.38324854
-1	.8999999999999999	10	5	1280	.7348499298095703	.0276403566545873	.4766177827480581	.2714820098876953	.0276403566545873	.4766177827480581	.0276403566545873	.4766177827480581	.027640356	.027640356	.027640356				.47661778	.47661778	.47661778
-1	.9999999999999999	10	5	1280	.9619512557983398	.0344312102083381	.5669886234438695	.3578643798828125	.0344312102083381	.5669886234438695	.0344312102083381	.5669886234438695	.034431212	.034431212	.034431212				.56698865	.56698865	.56698865
-1	1.1	10	5	1280	1.239093780517579	.0422504867532082	.65042038533053	.46220849609375	.0422504867532082	.65042038533053	.0136333910636539	.4205860277755388	.042250488	.042250488	.013633391				.65042037	.65042037	.42058602
-1	1.2	10	5	1280	.3401145935058594	.0178707255246274	.5021930734501637	.1285494537353515	.0178707255246274	.5021930734501637	.0178707255246274	.5021930734501637	.017870726	.017870726	.017870726				.50219309	.50219309	.50219309
-1	1.3	10	5	1280	.6109752655029297	.0229468211655484	.5802787610039644	.23025146484375	.0229468211655484	.5802787610039644	.0229468211655484	.5802787610039644	.022946822	.022946822	.022946822				.58027875	.58027875	.58027875
-.5	.1	10	5	1280	2.321895599365234	.0385562352138237	.0712082129521812	.4255540466308594	.0385562352138237	.0712082129521812	0	0	.038556237	.038556237	0				.071208216	.071208216	0
-.5	.2	10	5	1280	1.592993736267089	.0396910900887074	.1196091738859557	.3757423706054688	.0396910900887074	.1196091738859557	0	0	.039691091	.039691091	0				.11960918	.11960918	0
-.5	.3	10	5	1280	1.302059173583984	.0428893614222802	.1871103074423159	.3502426300048828	.0428893614222802	.1871103074423159	.0014289316347919	.0134075639678171	.04288936	.04288936	.0014289316				.1871103	.1871103	.013407564
-.5	.4	10	5	1280	1.189686775207519	.0478918814391199	.2718108143501821	.34817919921875	.0478918814391199	.2718108143501821	.0018867586862097	.0271560987477666	.047891881	.047891881	.0018867587				.2718108	.2718108	.0271561
-.5	.5	10	5	1280	.5230693817138672	.0147790336033848	.1666242586147482	.1744703063964844	.0147790336033848	.1666242586147482	.0147790336033848	.1666242586147482	.014779033	.014779033	.014779033				.16662426	.16662426	.16662426
-.5	.6	10	5	1280	.5188703536987305	.0184593767128731	.2402558148559875	.1788255920410156	.0184593767128731	.2402558148559875	.0184593767128731	.2402558148559875	.018459376	.018459376	.018459376				.24025582	.24025582	.24025582
-.5	.7	10	5	1280	.5775699615478516	.0230612529541475	.3237136672792083	.2036096038818359	.0230612529541475	.3237136672792083	.0230612529541475	.3237136672792083	.023061253	.023061253	.023061253				.32371366	.32371366	.32371366
-.5	.7999999999999999	10	5	1280	.6904563903808594	.0286323431156514	.4119247283767631	.2470787048339844	.0286323431156514	.4119247283767631	.0286323431156514	.4119247283767631	.028632343	.028632343	.028632343				.41192472	.41192472	.41192472
-.5	.8999999999999999	10	5	1280	.8510475158691406	.0351866689745989	.4999423125956572	.3072912902832031	.0351866689745989	.4999423125956572	.0351866689745989	.4999423125956572	.035186671	.035186671	.035186671				.4999423	.4999423	.4999423
-.5	.9999999999999999	10	5	1280	1.053976058959961	.0426973596058673	.5836656646824729	.3821001739501953	.0426973596058673	.5836656646824729	.0116795902188138	.3193111050652201	.042697359	.042697359	.011679591				.58366567	.58366567	.31931111
-.5	1.1	10	5	1280	.1649303436279297	.0151630803624143	.3922146142265046	.0611034393310547	.0151630803624143	.3922146142265046	.0151630803624143	.3922146142265046	.015163081	.015163081	.015163081				.39221463	.39221463	.39221463
-.5	1.2	10	5	1280	.3440065383911133	.019328528890725	.4651376058497692	.1271789093017578	.019328528890725	.4651376058497692	.019328528890725	.4651376058497692	.019328529	.019328529	.019328529				.4651376	.4651376	.4651376
-.5	1.3	10	5	1280	.5510139465332031	.0241911521608712	.5357173466986229	.2028634185791015	.0241911521608712	.5357173466986229	.0241911521608712	.5357173466986229	.024191152	.024191152	.024191152				.53571737	.53571737	.53571737
0	.1	10	5	1280	1.926712989807129	.0104154173330825	.0214183667740726	.395166030883789	.0104154173330825	.0214183667740726	0	0	.010415417	.010415417	0				.021418367	.021418367	0
0	.2	10	5	1280	1.213752746582031	.0110149937062711	.0400722313108334	.3143419799804688	.0110149937062711	.0400722313108334	0	0	.011014993	.011014993	0				.040072232	.040072232	0
0	.3	10	5	1280	.8816156387329102	.0124162575700866	.0696188825534563	.2562994232177735	.0124162575700866	.0696188825534563	0	0	.012416258	.012416258	0				.069618881	.069618881	0
0	.4	10	5	1280	.7040081024169922	.014577436041854	.1118906658055508	.2195459899902344	.014577436041854	.1118906658055508	.0016483307269834	.0201959154167294	.014577436	.014577436	.0016483307				.11189067	.11189067	.020195916
0	.5	10	5	1280	.6197872161865234	.0175039706444489	.1668652908148228	.2024141845703125	.0175039706444489	.1668652908148228	.0021661381369742	.0354211563767728	.017503971	.017503971	.002166138				.16686529	.16686529	.035421155
0	.6	10	5	1280	.6027107238769531	.0212197781591636	.2326378682485699	.2030690002441406	.0212197781591636	.2326378682485699	.0212197781591636	.2326378682485699	.021219779	.021219779	.021219779				.23263787	.23263787	.23263787
0	.7	10	5	1280	.6382656097412109	.0257470467012479	.3060038493693445	.2195916748046875	.0257470467012479	.3060038493693445	.0257470467012479	.3060038493693445	.025747046	.025747046	.025747046				.30600384	.30600384	.30600384
0	.7999999999999999	10	5	1280	.7169589996337891	.0310930050247865	.3832444778408157	.2499720764160156	.0310930050247865	.3832444778408157	.0310930050247865	.3832444778408157	.031093005	.031093005	.031093005				.38324448	.38324448	.38324448
0	.8999999999999999	10	5	1280	.8317947387695313	.0372422701668176	.4607939477121727	.2921924591064454	.0372422701668176	.4607939477121727	.0372422701668176	.4607939477121727	.037242271	.037242271	.037242271				.46079394	.46079394	.46079394
0	.9999999999999999	10	5	1280	.9771652221679688	.0441538430667967	.5356618355662239	.3442046203613282	.0441538430667967	.5356618355662239	.0441538430667967	.5356618355662239	.044153843	.044153843	.044153843				.53566182	.53566182	.53566182
0	1.1	10	5	1280	.0138320922851563	.0107559481703872	.264371291040665	.0050177154541016	.0107559481703872	.264371291040665	.0107559481703872	.264371291040665	.010755948	.010755948	.010755948				.26437131	.26437131	.26437131
0	1.2	10	5	1280	.1122055053710938	.0134538965289991	.3180465687039182	.040651870727539	.0134538965289991	.3180465687039182	.0134538965289991	.3180465687039182	.013453896	.013453896	.013453896				.31804657	.31804657	.31804657
0	1.3	10	5	1280	.227768898010254	.0165802211673167	.3726290956236045	.0822250518798828	.0165802211673167	.3726290956236045	.0165802211673167	.3726290956236045	.01658022	.01658022	.01658022				.37262911	.37262911	.37262911
.5	.1	10	5	1280	2.018570899963379	.0084506559746619	.0164687444555138	.4025365142822265	.0084506559746619	.0164687444555138	0	0	.0084506562	.0084506562	0				.016468745	.016468745	0
.5	.2	10	5	1280	1.288507461547852	.0088074144329153	.0292321198532007	.3257707977294922	.0088074144329153	.0292321198532007	0	0	.0088074142	.0088074142	0				.02923212	.02923212	0
.5	.3	10	5	1280	.9423513412475586	.00971163091361	.0485788730951382	.2679033660888672	.00971163091361	.0485788730951382	0	0	.0097116306	.0097116306	0				.048578873	.048578873	0
.5	.4	10	5	1280	.7442092895507813	.0111192726613099	.0755605072126222	.2270459136962891	.0111192726613099	.0755605072126222	0	0	.011119273	.011119273	0				.07556051	.07556051	0
.5	.5	10	5	1280	.630274772644043	.0130166958151878	.1104367366959439	.2013253631591797	.0130166958151878	.1104367366959439	0	0	.013016696	.013016696	0				.11043674	.11043674	0
.5	.6	10	5	1280	.5733575820922852	.0154056928825315	.1526454329991226	.1888610229492187	.0154056928825315	.1526454329991226	.0154056928825315	.1526454329991226	.015405693	.015405693	.015405693				.15264544	.15264544	.15264544
.5	.7	10	5	1280	.5586977005004883	.0182925545976145	.2009779697194422	.1878635711669922	.0182925545976145	.2009779697194422	.0182925545976145	.2009779697194422	.018292554	.018292554	.018292554				.20097797	.20097797	.20097797
.5	.7999999999999999	10	5	1280	.5769290924072266	.0216809091969232	.253843078216182	.1965893707275391	.0216809091969232	.253843078216182	.0216809091969232	.253843078216182	.021680908	.021680908	.021680908				.25384307	.25384307	.25384307
.5	.8999999999999999	10	5	1280	.6214094161987305	.0255674628487925	.3095221556745216	.213439453125	.0255674628487925	.3095221556745216	.0255674628487925	.3095221556745216	.025567463	.025567463	.025567463				.30952215	.30952215	.30952215
.5	.9999999999999999	10	5	1280	.6870918273925781	.0299398849723631	.3663660179015804	.2368909912109375	.0299398849723631	.3663660179015804	.0299398849723631	.3663660179015804	.029939884	.029939884	.029939884				.36636603	.36636603	.36636603
.5	1.1	10	5	1280	.7699375152587891	.03477627189321	.4229210335400273	.2655962829589844	.03477627189321	.4229210335400273	.03477627189321	.4229210335400273	.03477627	.03477627	.03477627				.42292103	.42292103	.42292103
.5	1.2	10	5	1280	.8666286468505859	.040045743055116	.4779931217368687	.2983218383789062	.040045743055116	.4779931217368687	.040045743055116	.4779931217368687	.040045742	.040045742	.040045742				.47799313	.47799313	.47799313
.5	1.3	10	5	1280	.9743747711181641	.0457097944567403	.5306654143124088	.3339483795166015	.0457097944567403	.5306654143124088	.0457097944567403	.5306654143124088	.045709796	.045709796	.045709796				.5306654	.5306654	.5306654
1	.1	10	5	1280	2.682711601257324	.0421460282796803	.0680721707970199	.4424269714355469	.0421460282796803	.0680721707970199	0	0	.042146027	.042146027	0				.06807217	.06807217	0
1	.2	10	5	1280	1.856758117675781	.042231979039148	.1007682320963122	.3995822296142578	.042231979039148	.1007682320963122	0	0	.042231981	.042231981	0				.10076823	.10076823	0
1	.3	10	5	1280	1.499767303466797	.0436540582860386	.1416044003039223	.3704048614501953	.0436540582860386	.1416044003039223	0	0	.043654058	.043654058	0				.14160439	.14160439	0
1	.4	10	5	1280	1.310804367065429	.0462114757662123	.1895899908118699	.3529532623291016	.0462114757662123	.1895899908118699	0	0	.046211477	.046211477	0				.18958999	.18958999	0
1	.5	10	5	1280	1.210822105407714	.0497306091668426	.2430892340023645	.3455827789306641	.0497306091668426	.2430892340023645	0	0	.04973061	.04973061	0				.24308923	.24308923	0
-1	.1	20	5	1280	1.731695175170899	.0226018985410603	.0538055533207699	.3799453735351562	.0226018985410603	.0538055533207699	2.81808354430e-10	2.65763966389e-09	.022601899	.022601899	2.8180835e-10				.053805552	.053805552	2.6576397e-09
-1	.2	20	5	1280	1.105592727661133	.0249810684749394	.1127822858263238	.3043979187011719	.0249810684749394	.1127822858263238	.000565855528369	.0057439260372163	.024981068	.024981068	.00056585553				.11278228	.11278228	.0057439259
-1	.3	20	5	1280	.8901071548461914	.0299062605466209	.2074691284760586	.2753499908447265	.0299062605466209	.2074691284760586	.0033712851262886	.0477679851772537	.02990626	.02990626	.003371285				.20746914	.20746914	.047767986
-1	.4	20	5	1280	.8825902938842773	.0372939833239806	.33298963545825	.2941112213134765	.0372939833239806	.33298963545825	.0147866085985144	.1987498160021302	.037293982	.037293982	.014786609				.33298963	.33298963	.19874981
-1	.5	20	5	1280	1.030130386352539	.0471378572764592	.4731763086166059	.3612602844238282	.0471378572764592	.4731763086166059	.0204313392753454	.3188425219949654	.047137856	.047137856	.02043134				.4731763	.4731763	.31884253
-1	.6	20	5	1280	.6455621719360352	.0280409368846022	.4528539963212815	.23951025390625	.0280409368846022	.4528539963212815	.0116199927182352	.3057295703183275	.028040936	.028040936	.011619993				.45285401	.45285401	.30572957
-1	.7	20	5	1280	.963994026184082	.0377619758746517	.5846296513107501	.3641841125488281	.0377619758746517	.5846296513107501	.0171204836889931	.4322999812700774	.037761975	.037761975	.017120484				.58462965	.58462965	.43229997
-1	.7999999999999999	20	5	1280	1.403196334838868	.0495655456378331	.7016936160401166	.4989923858642578	.0495655456378331	.7016936160401166	.0244538737589766	.5585516937994549	.049565546	.049565546	.024453875				.70169359	.70169359	.55855167
-1	.8999999999999999	20	5	1280	1.044897079467774	.033733311382473	.6734793112898754	.4026278839111328	.033733311382473	.6734793112898754	.015892323347466	.5292740484404468	.033733312	.033733312	.015892323				.67347932	.67347932	.52927405
-1	.9999999999999999	20	5	1280	1.620604515075684	.0448909917018424	.7702416733292757	.4989923858642578	.0448909917018424	.7702416733292757	.0229307326760458	.6410810259523092	.044890992	.044890992	.022930732				.77024168	.77024168	.64108104
-1	1.1	20	5	1280	1.199226379394531	.0317368935822973	.7383286734512214	.462901382446289	.0317368935822973	.7383286734512214	.0153285952140239	.6026583301017008	.031736895	.031736895	.015328595				.7383287	.7383287	.60265833
-1	1.2	20	5	1280	1.879448890686036	.042203636454454	.817633002960145	.4989923858642578	.042203636454454	.817633002960145	.0220208896659131	.6994654611770386	.042203635	.042203635	.022020889				.81763297	.81763297	.69946545
-1	1.3	20	5	1280	1.345351219177246	.0302815695034204	.7815831371655664	.4989923858642578	.0302815695034204	.7815831371655664	.0147246550568313	.6512440246274025	.03028157	.03028157	.014724655				.78158313	.78158313	.65124404
-.5	.1	20	5	1280	1.805762290954589	.0351944174869839	.0812960200195963	.3897371520996094	.0351944174869839	.0812960200195963	0	0	.035194419	.035194419	0				.081296019	.081296019	0
-.5	.2	20	5	1280	1.209940910339356	.0384145228449673	.1611281024323046	.3287174682617188	.0384145228449673	.1611281024323046	.0002175648158819	.0026231945842043	.038414523	.038414523	.00021756481				.1611281	.1611281	.0026231946
-.5	.3	20	5	1280	1.037033081054688	.0450978975338872	.2770346151722322	.3167328186035157	.0450978975338872	.2770346151722322	.0059569308862732	.0723567366124461	.045097899	.045097899	.005956931				.27703461	.27703461	.072356738
-.5	.4	20	5	1280	.5742654800415039	.0235592611752241	.2628462397704774	.1966122131347657	.0235592611752241	.2628462397704774	.0086258676733035	.1444565084436532	.023559261	.023559261	.0086258678				.26284623	.26284623	.14445651
-.5	.5	20	5	1280	.6770515441894531	.031405572457382	.3935632621120523	.2411853637695313	.031405572457382	.3935632621120523	.0125992778526091	.245685486686924	.031405572	.031405572	.012599278				.39356327	.39356327	.24568549
-.5	.6	20	5	1280	.9050207138061523	.0414561652730541	.5283682480991894	.3306819152832031	.0414561652730541	.5283682480991894	.0181635432647206	.3662597539610524	.041456167	.041456167	.018163543				.52836823	.52836823	.36625975
-.5	.7	20	5	1280	.5153722763061523	.0255425122686602	.4926089343174398	.1935056457519531	.0255425122686602	.4926089343174398	.0255425122686602	.4926089343174398	.025542513	.025542513	.025542513				.49260893	.49260893	.49260893
-.5	.7999999999999999	20	5	1280	.8685111999511719	.0348337968445158	.612345248803069	.3279941253662109	.0348337968445158	.612345248803069	.0154005720047257	.4487936996430956	.034833796	.034833796	.015400572				.61234528	.61234528	.44879371
-.5	.8999999999999999	20	5	1280	1.317967414855957	.0459684030741959	.7169102032754793	.4982309722900391	.0459684030741959	.7169102032754793	.0220362158561206	.5626222918979333	.045968402	.045968402	.022036215				.71691018	.71691018	.56262231
-.5	.9999999999999999	20	5	1280	.8500127792358398	.0303351662979446	.6661896811983582	.3227784423828125	.0303351662979446	.6661896811983582	.0303351662979446	.6661896811983582	.030335166	.030335166	.030335166				.66618967	.66618967	.66618967
-.5	1.1	20	5	1280	1.370078086853028	.0402276568576031	.754697691172619	.4989923858642578	.0402276568576031	.754697691172619	.0189638535300696	.6013275703541602	.040227655	.040227655	.018963853				.75469768	.75469768	.6013276
-.5	1.2	20	5	1280	.7586421966552734	.0261177725102503	.6915428142147654	.2874945373535156	.0261177725102503	.6915428142147654	.0261177725102503	.6915428142147654	.026117772	.026117772	.026117772				.6915428	.6915428	.6915428
-.5	1.3	20	5	1280	1.308701515197754	.0346285920650535	.7686481369366055	.4935482788085938	.0346285920650535	.7686481369366055	.0155052719244099	.6074359693589536	.034628592	.034628592	.015505272				.76864815	.76864815	.60743594
0	.1	20	5	1280	1.622066497802734	.0202215076357755	.0500813725977654	.3685165557861328	.0202215076357755	.0500813725977654	0	0	.020221507	.020221507	0				.050081372	.050081372	0
0	.2	20	5	1280	1.010630607604981	.0226094575660697	.1062282065609719	.2854234924316406	.0226094575660697	.1062282065609719	.0002866220424995	.0029505413128552	.022609457	.022609457	.00028662203				.10622821	.10622821	.0029505412
0	.3	20	5	1280	.7919139862060547	.0274238698880025	.1944477201754581	.2485177764892578	.0274238698880025	.1944477201754581	.0023814017908446	.0336243565524543	.02742387	.02742387	.0023814018				.19444773	.19444773	.033624355
0	.4	20	5	1280	.7635354995727539	.0345221050264043	.3094769775968946	.2549974060058594	.0345221050264043	.3094769775968946	.0125466631519238	.1670007208978778	.034522105	.034522105	.012546663				.30947697	.30947697	.16700073
0	.5	20	5	1280	.8684244155883789	.0438359009847511	.4377276894668902	.3015426177978516	.0438359009847511	.4377276894668902	.01736117364909	.2670583053411775	.043835901	.043835901	.017361173				.43772769	.43772769	.26705831
0	.6	20	5	1280	.4332208633422852	.0237651188298328	.3814046336828669	.1574527130126954	.0237651188298328	.3814046336828669	.0237651188298328	.3814046336828669	.023765119	.023765119	.023765119				.38140464	.38140464	.38140464
0	.7	20	5	1280	.6468906402587891	.0318578539019034	.4985527220910687	.2377133178710937	.0318578539019034	.4985527220910687	.0318578539019034	.4985527220910687	.031857856	.031857856	.031857856				.49855271	.49855271	.49855271
0	.7999999999999999	20	5	1280	.9404487609863281	.0416227052034389	.6086996507844156	.3471817474365235	.0416227052034389	.6086996507844156	.0170007374999357	.416958902926385	.041622706	.041622706	.017000737				.60869968	.60869968	.4169589
0	.8999999999999999	20	5	1280	.3923187255859375	.0233647815722134	.5200921277159052	.1465188140869141	.0233647815722134	.5200921277159052	.0233647815722134	.5200921277159052	.023364782	.023364782	.023364782				.52009213	.52009213	.52009213
0	.9999999999999999	20	5	1280	.721959114074707	.0310911796359329	.6162968218022498	.2688399047851562	.0310911796359329	.6162968218022498	.0310911796359329	.6162968218022498	.03109118	.03109118	.03109118				.61629683	.61629683	.61629683
0	1.1	20	5	1280	1.104310989379883	.0401086650089439	.7015002695209688	.4090161437988281	.0401086650089439	.7015002695209688	.015906541182805	.4973827317130144	.040108666	.040108666	.015906541				.7015003	.7015003	.49738273
0	1.2	20	5	1280	.3293066024780273	.0214481498919261	.5821467519529426	.1225266723632813	.0214481498919261	.5821467519529426	.0214481498919261	.5821467519529426	.02144815	.02144815	.02144815				.58214676	.58214676	.58214676
0	1.3	20	5	1280	.6941213607788086	.0280223127532108	.6595279319190478	.2565583038330078	.0280223127532108	.6595279319190478	.0280223127532108	.6595279319190478	.028022313	.028022313	.028022313				.65952796	.65952796	.65952796
.5	.1	20	5	1280	1.757870674133301	.0249779779802786	.0568594848894182	.3834478759765625	.0249779779802786	.0568594848894182	0	0	.024977978	.024977978	0				.056859486	.056859486	0
.5	.2	20	5	1280	1.131754875183106	.0271034119965127	.1111687078874222	.3089435577392578	.0271034119965127	.1111687078874222	.0001023782958166	.0009207790748155	.027103413	.027103413	.0001023783				.1111687	.1111687	.00092077907
.5	.3	20	5	1280	.8970565795898438	.031587975934979	.1912043479319631	.272890625	.031587975934979	.1912043479319631	.0016723067271107	.0202386641146279	.031587977	.031587977	.0016723067				.19120435	.19120435	.020238664
.5	.4	20	5	1280	.8378162384033203	.0381553216122253	.292255331645749	.2714896240234375	.0381553216122253	.292255331645749	.0117461651127686	.1344274265263138	.038155321	.038155321	.011746165				.29225534	.29225534	.13442743
.5	.5	20	5	1280	.8926639556884766	.0466264080111302	.4044544476358826	.3007431335449219	.0466264080111302	.4044544476358826	.0155951185156329	.2112963840921924	.046626408	.046626408	.015595119				.40445444	.40445444	.21129638
.5	.6	20	5	1280	.3767642974853516	.0206040216153351	.301608705261921	.1338717346191406	.0206040216153351	.301608705261921	.0206040216153351	.301608705261921	.020604022	.020604022	.020604022				.30160871	.30160871	.30160871
.5	.7	20	5	1280	.4974279403686523	.0268356879543911	.3984665547402744	.1786961517333984	.0268356879543911	.3984665547402744	.0268356879543911	.3984665547402744	.026835687	.026835687	.026835687				.39846656	.39846656	.39846656
.5	.7999999999999999	20	5	1280	.6748285293579102	.0342952277778424	.4951393101919419	.2435990447998047	.0342952277778424	.4951393101919419	.0342952277778424	.4951393101919419	.034295227	.034295227	.034295227				.4951393	.4951393	.4951393
.5	.8999999999999999	20	5	1280	.8999872207641602	.0429219394240602	.5862491851825722	.324910400390625	.0429219394240602	.5862491851825722	.0429219394240602	.5862491851825722	.042921938	.042921938	.042921938				.58624917	.58624917	.58624917
.5	.9999999999999999	20	5	1280	.1522598266601563	.017913985811616	.4128567912936744	.0558268432617188	.017913985811616	.4128567912936744	.017913985811616	.4128567912936744	.017913986	.017913986	.017913986				.41285679	.41285679	.41285679
.5	1.1	20	5	1280	.3538932800292969	.0231082487545903	.4903405570349546	.129219497680664	.0231082487545903	.4903405570349546	.0231082487545903	.4903405570349546	.02310825	.02310825	.02310825				.49034056	.49034056	.49034056
.5	1.2	20	5	1280	.5820293426513672	.0291169251723861	.563953000076338	.2112618103027344	.0291169251723861	.563953000076338	.0291169251723861	.563953000076338	.029116925	.029116925	.029116925				.56395298	.56395298	.56395298
.5	1.3	20	5	1280	.8313474655151367	.0358909834583256	.6318339788528904	.2994715728759765	.0358909834583256	.6318339788528904	.0358909834583256	.6318339788528904	.035890985	.035890985	.035890985				.63183397	.63183397	.63183397
1	.1	20	5	1280	1.799613952636719	.0153969177366319	.0333598969814394	.3857092742919922	.0153969177366319	.0333598969814394	0	0	.015396918	.015396918	0				.033359896	.033359896	0
1	.2	20	5	1280	1.133036613464356	.0164629540692898	.0633062419277989	.3043293914794922	.0164629540692898	.0633062419277989	0	0	.016462954	.016462954	0				.063306242	.063306242	0
1	.3	20	5	1280	.8426761627197266	.0188293251966417	.1083418137474896	.2521573333740234	.0188293251966417	.1083418137474896	0	0	.018829325	.018829325	0				.10834181	.10834181	0
1	.4	20	5	1280	.7081804275512695	.0223633167746869	.1684192364953434	.2255459289550781	.0223633167746869	.1684192364953434	.0033273387868352	.0384600935226405	.022363316	.022363316	.0033273387				.16841924	.16841924	.038460094
1	.5	20	5	1280	.6677322387695313	.0270008351279567	.2408248740411669	.2209850616455078	.0270008351279567	.2408248740411669	.0043724112141307	.0636448199901322	.027000835	.027000835	.0043724114				.24082488	.24082488	.063644819
1	.6	20	5	1280	.6937742233276367	.0326974465617238	.3211870822952971	.23512451171875	.0326974465617238	.3211870822952971	.0057602972483715	.0970477375451714	.032697447	.032697447	.0057602972				.32118708	.32118708	.097047739
1	.7	20	5	1280	.7705583572387695	.0393990062055999	.4047088219427257	.2648196411132813	.0393990062055999	.4047088219427257	.0075367858256135	.1381388248461113	.039399005	.039399005	.0075367857				.40470883	.40470883	.13813883
1	.7999999999999999	20	5	1280	.8875236511230469	.0470282437880114	.4870914622182714	.3071390075683593	.0470282437880114	.4870914622182714	.0097431810682148	.1857116796514835	.047028244	.047028244	.0097431811				.48709145	.48709145	.18571168
1	.8999999999999999	20	5	1280	.1024522781372071	.012412076153636	.2381609340012443	.0366392211914063	.012412076153636	.2381609340012443	.012412076153636	.2381609340012443	.012412076	.012412076	.012412076				.23816094	.23816094	.23816094
1	.9999999999999999	20	5	1280	.183548927307129	.0155644949865456	.2937423335867408	.0656262359619141	.0155644949865456	.2937423335867408	.0155644949865456	.2937423335867408	.015564495	.015564495	.015564495				.29374233	.29374233	.29374233
1	1.1	20	5	1280	.2847394943237305	.0192083699844398	.3507714438221388	.1015725708007812	.0192083699844398	.3507714438221388	.0192083699844398	.3507714438221388	.01920837	.01920837	.01920837				.35077146	.35077146	.35077146
1	1.2	20	5	1280	.4018383026123047	.0233382702523676	.4077520701012733	.1427574310302735	.0233382702523676	.4077520701012733	.0233382702523676	.4077520701012733	.023338269	.023338269	.023338269				.40775207	.40775207	.40775207
1	1.3	20	5	1280	.5312871932983398	.0279361968394646	.4634434229222701	.187696060180664	.0279361968394646	.4634434229222701	.0279361968394646	.4634434229222701	.027936196	.027936196	.027936196				.46344343	.46344343	.46344343
-1	.1	100	5	1280	1.189212799072266	.0481948645979716	.1945036618625918	.3265702819824219	.0481948645979716	.1945036618625918	.0005544938022601	.0063983099489578	.048194863	.048194863	.0005544938				.19450366	.19450366	.00639831
-1	.2	100	5	1280	.8537445068359375	.046820279778807	.4006490880258109	.2916137847900391	.046820279778807	.4006490880258109	.0132452865681922	.2041391713344642	.046820279	.046820279	.013245286				.4006491	.4006491	.20413917
-1	.3	100	5	1280	.764897346496582	.0387347842341973	.5479656043055479	.2881493530273437	.0387347842341973	.5479656043055479	.0183239459576218	.4067358506708625	.038734782	.038734782	.018323947				.54796559	.54796559	.40673584
-1	.4	100	5	1280	1.348889350891114	.0499589929905547	.7345580451586291	.4989923858642578	.0499589929905547	.7345580451586291	.0186777922505775	.5471435022614759	.049958993	.049958993	.018677792				.73455805	.73455805	.54714352
-1	.5	100	5	1280	1.865176200866699	.0497912195634702	.8219263843362536	.4989923858642578	.0378972694806803	.7752820015927089	.0205104230255037	.6676667740078341	.049791221	.03789727	.020510424				.82192636	.77528203	.66766679
-1	.6	100	5	1280	1.996741294860839	.0405166062407665	.8498344778979567	.4989923858642578	.031093012174037	.8094852658396525	.0171225857101905	.7146609863417734	.040516607	.031093013	.017122585				.8498345	.80948526	.714661
-1	.7	100	5	1280	2.752386093139649	.0440986771710167	.902990587467199	.4989923858642578	.026920892385635	.8377773487364797	.0203737797166108	.7978290325669899	.044098679	.026920892	.02037378				.90299058	.83777738	.79782903
-1	.7999999999999999	100	5	1280	3.566717147827149	.0482269415208024	.9393832649652268	.4989923858642578	.0310295836249646	.8917272611544955	.0184164490460117	.8252492925722289	.048226941	.031029584	.018416449				.93938327	.89172727	.82524931
-1	.8999999999999999	100	5	1280	3.55959415435791	.0435479932491085	.9485229610475869	.4989923858642578	.0283344622143995	.9066620117810966	.0221907581821411	.8790826187689583	.043547992	.028334463	.022190759				.94852298	.90666199	.87908262
-1	.9999999999999999	100	5	1280	4.467218399047852	.0480755950062655	.9685842008342457	.4989923858642578	.0262307085797937	.9181582305637087	.0206247146379047	.8931646078644579	.048075594	.026230708	.020624714				.96858418	.91815823	.89316463
-1	1.1	100	5	1280	4.39359188079834	.0444058535098474	.9724737540852555	.4989923858642578	.0303535560813646	.9455835431923684	.0244144975617802	.9265654652337005	.044405855	.030353555	.024414498				.97247374	.94558352	.92656547
-1	1.2	100	5	1280	5.417967796325684	.048558061065868	.9831805153434141	.4989923858642578	.0281989973434306	.9500564753499529	.0226860223838866	.9321312012762168	.04855806	.028198997	.022686023				.98318052	.95005649	.93213123
-1	1.3	100	5	1280	5.207502365112305	.0449864891091836	.9842867511606219	.4989923858642578	.0260528600434042	.9524058855337135	.0209056121402035	.9349575064659937	.04498649	.026052861	.020905612				.98428673	.95240587	.9349575
-.5	.1	100	5	1280	1.042887687683106	.0400566706605997	.1831179801243231	.2984360504150391	.0400566706605997	.1831179801243231	.0010419348080764	.0116627674766372	.040056672	.040056672	.0010419348				.18311799	.18311799	.011662767
-.5	.2	100	5	1280	.7563257217407227	.0425655793145671	.4045355257146018	.2633424987792969	.0425655793145671	.4045355257146018	.0127869239073553	.2142507478661959	.04256558	.04256558	.012786924				.40453553	.40453553	.21425074
-.5	.3	100	5	1280	.7425003051757813	.03857099023323	.5667872445799755	.2805428314208983	.03857099023323	.5667872445799755	.0190140976730774	.4294993191638531	.038570989	.038570989	.019014098				.56678724	.56678724	.42949933
-.5	.4	100	5	1280	1.006391525268554	.0390587385888879	.6990921544489532	.3901711578369141	.0390587385888879	.6990921544489532	.0205628886230003	.5753546084145909	.039058737	.039058737	.020562889				.69909215	.69909215	.57535464
-.5	.5	100	5	1280	1.508218765258789	.0415321138810637	.7972416911034267	.4989923858642578	.0415321138810637	.7972416911034267	.016755322705961	.6363838706093294	.041532114	.041532114	.016755322				.79724169	.79724169	.63638389
-.5	.6	100	5	1280	2.19218635559082	.0449550161921728	.8663089885128434	.4989923858642578	.0349546081221672	.828050768811626	.0197306042403906	.7354439348306345	.044955015	.034954607	.019730603				.86630899	.82805079	.73544395
-.5	.7	100	5	1280	2.966289520263672	.0487501728309697	.9131916369850156	.4989923858642578	.0302605418429728	.8500390040373065	.0171401323667345	.7654182596293428	.048750173	.030260542	.017140131				.91319162	.85003901	.76541823
-.5	.7999999999999999	100	5	1280	2.960314750671387	.0427000578770088	.9229361112856153	.4989923858642578	.0265167236090718	.8648494688098745	.0201833341487305	.8277635458145708	.04270006	.026516724	.020183334				.92293608	.86484945	.82776356
-.5	.8999999999999999	100	5	1280	3.658121109008789	.0463570225450889	.9486530155380377	.4989923858642578	.0298992477943136	.9037455117449993	.0175910564233235	.8379350359936174	.046357021	.029899247	.017591057				.94865304	.90374553	.83793503
-.5	.9999999999999999	100	5	1280	4.36176872253418	.0496002819153853	.9655017375989376	.4989923858642578	.0260747559518184	.9062771881700136	.0200969694391697	.8763909877210209	.049600281	.026074756	.020096969				.96550173	.90627718	.87639099
-.5	1.1	100	5	1280	3.958728790283204	.0436262888710082	.9649063164328194	.4989923858642578	.0285738924181338	.9293366960027026	.0223295592029304	.904085697483722	.04362629	.028573893	.02232956				.96490633	.92933667	.9040857
-.5	1.2	100	5	1280	4.520410537719727	.0457706882520883	.9744193913012031	.4989923858642578	.0305828350996333	.9452433160747903	.0241464951773478	.9235758202495968	.04577069	.030582836	.024146495				.97441941	.9452433	.92357582
-.5	1.3	100	5	1280	5.009907722473145	.0472325890074511	.9805826477191317	.4989923858642578	.0319956145921892	.9559401054779939	.0254316084677104	.9368608373195061	.047232591	.031995613	.025431609				.98058265	.95594013	.93686086
0	.1	100	5	1280	1.098523139953614	.0476959561966208	.2084818747931265	.3118293151855469	.0476959561966208	.2084818747931265	.0013108318100173	.0138515932878372	.047695957	.047695957	.0013108319				.20848188	.20848188	.013851593
0	.2	100	5	1280	.8412075042724609	.0498683139667463	.4356550333709476	.2906924743652344	.0498683139667463	.4356550333709476	.0153612124704959	.2336969151821514	.049868315	.049868315	.015361212				.43565503	.43565503	.23369691
0	.3	100	5	1280	.8348522186279297	.0441903863882687	.5876283929442936	.3128800659179687	.0441903863882687	.5876283929442936	.0218977078259445	.4445356197081747	.044190388	.044190388	.021897707				.58762836	.58762836	.44453561
0	.4	100	5	1280	1.059970855712891	.0430975544247414	.7055615270983814	.4075923004150391	.0430975544247414	.7055615270983814	.022460925494035	.5748872685069963	.043097556	.043097556	.022460926				.70556152	.70556152	.57488728
0	.5	100	5	1280	1.451441764831543	.0437019489777425	.7904785720812748	.4989923858642578	.0437019489777425	.7904785720812748	.0238051423201024	.67718290766128	.04370195	.04370195	.023805141				.79047859	.79047859	.67718291
0	.6	100	5	1280	1.945965766906739	.0448441423495082	.8494922269050582	.4989923858642578	.0341749568751183	.8047239010556658	.0182545813311429	.6962130481977293	.044844143	.034174956	.018254582				.84949225	.80472392	.69621307
0	.7	100	5	1280	2.463147163391114	.045943240534562	.8897135067941072	.4989923858642578	.035530891651513	.8524954555433675	.0195424484433008	.7574338609632785	.045943242	.035530891	.019542448				.88971353	.85249543	.75743383
0	.7999999999999999	100	5	1280	2.92982006072998	.046668701768755	.9167397193700368	.4989923858642578	.0277636590354624	.8469120392216806	.0204952966415637	.8013924700330189	.046668701	.027763659	.020495297				.9167397	.84691203	.8013925
0	.8999999999999999	100	5	1280	3.299888610839844	.0468222437737781	.93459328211314	.4989923858642578	.0282409408485896	.8733025088157673	.0209640951985843	.8317722157653805	.046822242	.028240941	.020964095				.93459326	.87330252	.83177221
0	.9999999999999999	100	5	1280	3.54783821105957	.0462805743603016	.9460076524025686	.4989923858642578	.0280611872443115	.8903479626362804	.0208413901668146	.8513684927443341	.046280574	.028061187	.02084139				.94600767	.89034796	.85136849
0	1.1	100	5	1280	3.652667045593262	.0449626338900331	.9527292255921315	.4989923858642578	.0271504751997416	.8999626913873654	.0200603409212422	.8620171308082025	.044962633	.027150474	.020060342				.95272923	.89996266	.86201715
0	1.2	100	5	1280	3.589694976806641	.0428127269114856	.955743299054765	.4989923858642578	.0254723516382767	.9031426197633702	.0254723516382767	.9031426197633702	.042812727	.025472352	.025472352				.95574331	.90314263	.90314263
0	1.3	100	5	1280	4.630393028259277	.0497197806845633	.9720102828253711	.4989923858642578	.0308433321404816	.931830070446322	.023030086587679	.8999851098695341	.049719781	.030843332	.023030087				.97201025	.93183005	.89998513
.5	.1	100	5	1280	1.104911804199219	.0451998235945064	.1901830879692301	.3104207000732422	.0451998235945064	.1901830879692301	.0008093188728325	.0083010530213223	.045199823	.045199823	.00080931885				.19018309	.19018309	.0083010532
.5	.2	100	5	1280	.7623739242553711	.0445683538665739	.3855508333601047	.2603729858398438	.0445683538665739	.3855508333601047	.0117720964657897	.1807980681973463	.044568352	.044568352	.011772096				.38555083	.38555083	.18079807
.5	.3	100	5	1280	.5924968719482422	.0356429889080216	.5047148406103644	.2195003051757812	.0356429889080216	.5047148406103644	.0240119163292999	.424806941762407	.035642989	.035642989	.024011916				.50471485	.50471485	.42480695
.5	.4	100	5	1280	.9575319290161133	.0441831293451461	.6717808905592846	.3636815795898438	.0441831293451461	.6717808905592846	.0211464924892233	.5185879807922079	.044183128	.044183128	.021146493				.67178088	.67178088	.51858801
.5	.5	100	5	1280	1.061018943786621	.0396346304475743	.7322878691934875	.4065720062255859	.0396346304475743	.7322878691934875	.0191238233510643	.5875178831495944	.03963463	.03963463	.019123822				.73228788	.73228788	.58751786
.5	.6	100	5	1280	1.756982803344727	.048810882307006	.8284234095491374	.4989923858642578	.048810882307006	.8284234095491374	.0253490652508586	.7064705814737078	.048810881	.048810881	.025349066				.82842338	.82842338	.70647061
.5	.7	100	5	1280	1.8824462890625	.0439065406932341	.8489527679501476	.4989923858642578	.0439065406932341	.8489527679501476	.0225303430223922	.7320725585690573	.04390654	.04390654	.022530343				.84895277	.84895277	.73207253
.5	.7999999999999999	100	5	1280	1.878647804260254	.0388862584982412	.8585041905701312	.4989923858642578	.0388862584982412	.8585041905701312	.0194208520746855	.7421685077066006	.03888626	.03888626	.019420853				.85850418	.85850418	.74216849
.5	.8999999999999999	100	5	1280	2.595947265625	.0453613042654308	.9019504346521729	.4989923858642578	.033541341753054	.858352665173597	.0237447235028655	.8034472125964098	.045361303	.03354134	.023744723				.90195042	.85835266	.80344719
.5	.9999999999999999	100	5	1280	2.29728889465332	.0385711922180186	.8954957838316059	.4989923858642578	.0278216135126766	.8481878061704877	.019081822872562	.7886781594544134	.038571194	.027821613	.019081824				.89549577	.8481878	.78867817
.5	1.1	100	5	1280	2.854684829711914	.0429351526436236	.9210829612019351	.4989923858642578	.0314032782937772	.8800598527387568	.021813189400208	.8260149012898692	.042935152	.031403277	.02181319				.92108297	.88005984	.82601488
.5	1.2	100	5	1280	3.345009803771974	.0464611285981555	.9384039186716232	.4989923858642578	.0342946255538098	.9021812338361134	.0239943241309823	.8523350070655096	.046461128	.034294624	.023994325				.9384039	.90218121	.85233504
.5	1.3	100	5	1280	3.747402191162109	.0490366807084887	.9498511237530181	.4989923858642578	.0363526528722924	.9169420471125916	.025471791486543	.8697910124921578	.049036682	.036352653	.025471792				.9498511	.91694206	.86979103
1	.1	100	5	1280	1.189206123352051	.0455690093655406	.1712753595992986	.3226490020751954	.0455690093655406	.1712753595992986	.0001238369341824	.0013258743731841	.04556901	.04556901	.00012383693				.17127536	.17127536	.0013258744
1	.2	100	5	1280	.7216053009033203	.0393337288386886	.3159769488314682	.2403021240234375	.0393337288386886	.3159769488314682	.0076151282813035	.1124881960340298	.039333727	.039333727	.0076151281				.31597695	.31597695	.1124882
1	.3	100	5	1280	.6536130905151367	.0396919510564724	.4678395426894399	.2358021697998047	.0396919510564724	.4678395426894399	.0149553129193801	.2869363642419778	.039691951	.039691951	.014955313				.46783954	.46783954	.28693637
1	.4	100	5	1280	.781947135925293	.0423560739063087	.5983861857904278	.2915833282470703	.0423560739063087	.5983861857904278	.0274911221860513	.5037622719400807	.042356074	.042356074	.027491122				.59838617	.59838617	.50376225
1	.5	100	5	1280	1.034389495849609	.0457066980946177	.6991811407253559	.3903538970947265	.0457066980946177	.6991811407253559	.0190807932095441	.5139496017865159	.045706697	.045706697	.019080793				.69918114	.69918114	.51394957
1	.6	100	5	1280	1.362728118896484	.0489460169433047	.7726470965358828	.4989923858642578	.0489460169433047	.7726470965358828	.0211787327618543	.5988051381893469	.048946016	.048946016	.021178734				.77264708	.77264708	.59880513
1	.7	100	5	1280	1.023621559143066	.0354281221218733	.7509667178027439	.38862548828125	.0354281221218733	.7509667178027439	.0228873115964516	.6630017182552306	.035428122	.035428122	.022887312				.75096673	.75096673	.66300172
1	.7999999999999999	100	5	1280	1.277118682861329	.0369670046181172	.7929479419075717	.4854163818359375	.0369670046181172	.7929479419075717	.0239934196902153	.7090812220788356	.036967006	.036967006	.023993419				.79294795	.79294795	.70908123
1	.8999999999999999	100	5	1280	1.485354423522949	.0376009923885964	.8211247009293869	.4989923858642578	.0376009923885964	.8211247009293869	.0243468225767961	.7398129247693488	.037600994	.037600994	.024346823				.82112467	.82112467	.73981291
1	.9999999999999999	100	5	1280	1.616932868957519	.0372296341505746	.8382722844946867	.4989923858642578	.0372296341505746	.8382722844946867	.0238556832774034	.7573341238278802	.037229635	.037229635	.023855682				.83827227	.83827227	.75733411
1	1.1	100	5	1280	1.646225929260254	.0358027036635983	.8460785893468606	.4989923858642578	.0358027036635983	.8460785893468606	.022483793593143	.7627940017031835	.035802703	.035802703	.022483794				.84607857	.84607857	.76279402
1	1.2	100	5	1280	2.75255298614502	.0498349382461727	.9083527319898632	.4989923858642578	.0333124862573123	.8451329340980853	.0202524079472616	.7561557872010694	.049834937	.033312485	.020252408				.90835273	.84513295	.75615579
1	1.3	100	5	1280	2.618945121765137	.0460211778694324	.9043144451141978	.4989923858642578	.0297957781274414	.8348443328294199	.0172501773288185	.7359730770337783	.046021178	.029795779	.017250177				.90431446	.83484435	.73597306
-1	.1	5	5	1645	3.159745216369629	.020451721319219	.0354262068059199	.4562542419433594	.020451721319219	.0354262068059199	0	0	.020451721	.020451721	0				.035426207	.035426207	0
-1	.2	5	5	1645	2.253876686096191	.0213720106231192	.0588676991725452	.4225236206054688	.0213720106231192	.0588676991725452	0	0	.021372011	.021372011	0				.0588677	.0588677	0
-1	.3	5	5	1645	1.875002861022949	.0232397497797707	.0935096815403252	.4014705352783203	.0232397497797707	.0935096815403252	0	0	.02323975	.02323975	0				.093509682	.093509682	0
-1	.4	5	5	1645	1.684617996215821	.0260441034531683	.1412057746087351	.3920975341796875	.0260441034531683	.1412057746087351	0	0	.026044104	.026044104	0				.14120577	.14120577	0
-1	.5	5	5	1645	1.598681449890137	.0297971994459831	.2021994551823723	.3939249267578125	.0297971994459831	.2021994551823723	0	0	.0297972	.0297972	0				.20219946	.20219946	0
-1	.6	5	5	1645	1.583881378173829	.0345161002967328	.2747762894322138	.4062217559814453	.0345161002967328	.2747762894322138	0	0	.0345161	.0345161	0				.27477628	.27477628	0
-1	.7	5	5	1645	1.623167991638184	.0402068184876488	.3555562056684779	.4280210266113281	.0402068184876488	.3555562056684779	0	0	.04020682	.04020682	0				.35555622	.35555622	0
-1	.7999999999999999	5	5	1645	1.706133842468262	.0468521099536882	.4402371309406196	.4581653900146485	.0468521099536882	.4402371309406196	.0064268702657785	.1311254393731878	.046852108	.046852108	.0064268704				.44023713	.44023713	.13112544
-1	.8999999999999999	5	5	1645	.8099384307861328	.0083359552268385	.1792488348807626	.2325585479736328	.0083359552268385	.1792488348807626	.0083359552268385	.1792488348807626	.0083359554	.0083359554	.0083359554				.17924884	.17924884	.17924884
-1	.9999999999999999	5	5	1645	.8756942749023438	.0107021473525046	.2341094901383798	.2518756103515625	.0107021473525046	.2341094901383798	.0107021473525046	.2341094901383798	.010702147	.010702147	.010702147				.23410949	.23410949	.23410949
-1	1.1	5	5	1645	.9657096862792969	.0135676740743249	.2938711239017715	.2773296661376953	.0135676740743249	.2938711239017715	.0135676740743249	.2938711239017715	.013567674	.013567674	.013567674				.29387113	.29387113	.29387113
-1	1.2	5	5	1645	1.075825691223144	.0169611044425376	.3564787988620052	.3076567687988281	.0169611044425376	.3564787988620052	.0169611044425376	.3564787988620052	.016961105	.016961105	.016961105				.35647881	.35647881	.35647881
-1	1.3	5	5	1645	1.202183723449707	.0208947819324158	.4199052244173315	.3416158142089843	.0208947819324158	.4199052244173315	.0208947819324158	.4199052244173315	.020894783	.020894783	.020894783				.41990522	.41990522	.41990522
-.5	.1	5	5	1645	2.779636383056641	.0076688138750636	.0142816596010762	.4423203735351562	.0076688138750636	.0142816596010762	0	0	.0076688137	.0076688137	0				.014281659	.014281659	0
-.5	.2	5	5	1645	1.948115348815918	.0081528451607819	.0253980547953097	.3963233795166016	.0081528451607819	.0253980547953097	0	0	.0081528453	.0081528453	0				.025398055	.025398055	0
-.5	.3	5	5	1645	1.580777168273926	.0091052315024086	.0428530023902898	.3625166168212891	.0091052315024086	.0428530023902898	0	0	.0091052316	.0091052316	0				.042853002	.042853002	0
-.5	.4	5	5	1645	1.379844665527344	.0105369673647658	.0683178830586244	.3399254760742187	.0105369673647658	.0683178830586244	0	0	.010536968	.010536968	0				.068317883	.068317883	0
-.5	.5	5	5	1645	1.270002365112304	.0124766878226418	.1028377444406158	.3276667175292969	.0124766878226418	.1028377444406158	0	0	.012476688	.012476688	0				.10283774	.10283774	0
-.5	.6	5	5	1645	1.220755577087403	.0149603517516076	.1465107738180175	.3247048187255859	.0149603517516076	.1465107738180175	0	0	.014960351	.014960351	0				.14651078	.14651078	0
-.5	.7	5	5	1645	1.216115951538086	.0180222197267075	.1984369299183362	.3298976593017578	.0180222197267075	.1984369299183362	0	0	.018022221	.018022221	0				.19843693	.19843693	0
-.5	.7999999999999999	5	5	1645	1.246076583862304	.0216875829860722	.25691296629914	.3420345916748047	.0216875829860722	.25691296629914	0	0	.021687582	.021687582	0				.25691298	.25691298	0
-.5	.8999999999999999	5	5	1645	1.303534507751464	.0259675685296317	.3197610837560328	.3598821258544922	.0259675685296317	.3197610837560328	0	0	.025967568	.025967568	0				.3197611	.3197611	0
-.5	.9999999999999999	5	5	1645	1.382975578308106	.0308562192923875	.3846723659537992	.3822296142578125	.0308562192923875	.3846723659537992	0	0	.03085622	.03085622	0				.38467237	.38467237	0
-.5	1.1	5	5	1645	1.479907035827637	.0363298279085206	.4494862836676636	.4079273223876953	.0363298279085206	.4494862836676636	0	0	.036329828	.036329828	0				.44948629	.44948629	0
-.5	1.2	5	5	1645	1.590530395507813	.0423482419725074	.5123741134305295	.4358712005615235	.0423482419725074	.5123741134305295	0	0	.042348243	.042348243	0				.5123741	.5123741	0
-.5	1.3	5	5	1645	1.711627960205079	.0488576464819296	.5719278472801449	.4650790252685546	.0488576464819296	.5719278472801449	0	0	.048857648	.048857648	0				.57192785	.57192785	0
0	.1	5	5	1645	3.321951866149902	.0310267719719777	.0511024488725299	.4617135772705078	.0310267719719777	.0511024488725299	0	0	.031026771	.031026771	0				.051102448	.051102448	0
0	.2	5	5	1645	2.38361930847168	.031984220022693	.0794770274076547	.4324296112060546	.031984220022693	.0794770274076547	0	0	.031984221	.031984221	0				.079477027	.079477027	0
0	.3	5	5	1645	1.996494293212891	.0340247010466863	.1173479550082728	.4145363922119141	.0340247010466863	.1173479550082728	0	0	.034024701	.034024701	0				.11734796	.11734796	0
0	.4	5	5	1645	1.798899650573731	.0370626925522805	.1646296151716571	.4057420654296875	.0370626925522805	.1646296151716571	0	0	.037062693	.037062693	0				.16462961	.16462961	0
0	.5	5	5	1645	1.699371337890625	.0410229444074882	.2201311680825033	.4047674560546875	.0410229444074882	.2201311680825033	0	0	.041022945	.041022945	0				.22013117	.22013117	0
0	.6	5	5	1645	1.661039352416993	.0458342869566748	.2818145435633185	.4103790740966797	.0458342869566748	.2818145435633185	0	0	.045834288	.045834288	0				.28181455	.28181455	0
-1	.1	10	5	1645	2.679440498352051	.028292425290126	.056564281217639	.4410411987304688	.028292425290126	.056564281217639	0	0	.028292425	.028292425	0				.056564283	.056564283	0
-1	.2	10	5	1645	1.929610252380371	.0306244521564685	.1053943802309522	.4046837005615234	.0306244521564685	.1053943802309522	0	0	.030624453	.030624453	0				.10539438	.10539438	0
-1	.3	10	5	1645	1.657875061035156	.035052182960468	.1799792388759871	.3922193603515625	.035052182960468	.1799792388759871	5.98589941292e-06	.0001572705441573	.035052184	.035052184	5.9858994e-06				.17997923	.17997923	.00015727055
-1	.4	10	5	1645	1.583634376525879	.0415425619008912	.2800623091900766	.4035187377929688	.0415425619008912	.2800623091900766	.0002182361383775	.0063797474367576	.041542564	.041542564	.00021823613				.28006232	.28006232	.0063797473
-1	.5	10	5	1645	1.010423660278321	.014294841288349	.19409287852554	.2844945678710937	.014294841288349	.19409287852554	.0029260296829321	.0687316598187288	.014294841	.014294841	.0029260297				.19409288	.19409288	.068731658
-1	.6	10	5	1645	1.083903312683106	.0192711240214193	.2933574074846582	.3120958099365235	.0192711240214193	.2933574074846582	.0044628667913558	.1226608411621568	.019271124	.019271124	.0044628666				.2933574	.2933574	.12266084
-1	.7	10	5	1645	1.239541053771973	.0257242371337463	.4060131880607935	.361458251953125	.0257242371337463	.4060131880607935	.0067137465459117	.1965231753461398	.025724238	.025724238	.0067137466				.40601319	.40601319	.19652317
-1	.7999999999999999	10	5	1645	1.468998908996582	.0337361149278703	.5217993575779807	.4306631317138672	.0337361149278703	.5217993575779807	.0098683470041939	.2870012366144195	.033736113	.033736113	.0098683471				.52179939	.52179939	.28700122
-1	.8999999999999999	10	5	1645	1.764986991882324	.0432786948284598	.6310917755708371	.4989923858642578	.0432786948284598	.6310917755708371	.014097080705052	.3878551455838893	.043278694	.043278694	.014097081				.63109177	.63109177	.38785514
-1	.9999999999999999	10	5	1645	1.107835769653321	.0195214764316556	.491634857640432	.3270042877197265	.0195214764316556	.491634857640432	.0047551093746394	.2431329500749517	.019521477	.019521477	.0047551095				.49163485	.49163485	.24313295
-1	1.1	10	5	1645	1.418083190917969	.0261900762212303	.5913506997677593	.4159678497314453	.0261900762212303	.5913506997677593	.0071106710350596	.325134712348252	.026190076	.026190076	.0071106711				.59135067	.59135067	.32513472
-1	1.2	10	5	1645	1.770260810852051	.0340668074867861	.6816255274606801	.4989923858642578	.0340668074867861	.6816255274606801	.010241214963982	.4118167627349909	.034066807	.034066807	.010241215				.68162555	.68162555	.41181678
-1	1.3	10	5	1645	2.156130790710449	.0430348998708181	.75919143849324	.4989923858642578	.0430348998708181	.75919143849324	.0142272611336508	.4986283513515346	.0430349	.0430349	.014227261				.75919145	.75919145	.49862835
-.5	.1	10	5	1645	2.741451263427734	.0399201915793198	.0781345539057315	.4450386199951172	.0399201915793198	.0781345539057315	0	0	.039920192	.039920192	0				.078134552	.078134552	0
-.5	.2	10	5	1645	1.998376846313477	.0428446172048604	.1400752575307689	.4141861419677734	.0428446172048604	.1400752575307689	0	0	.042844616	.042844616	0				.14007525	.14007525	0
-.5	.3	10	5	1645	1.743083953857422	.0483700049821113	.2280394662636116	.4074019470214844	.0483700049821113	.2280394662636116	0	0	.048370004	.048370004	0				.22803947	.22803947	0
-.5	.4	10	5	1645	1.124231338500977	.0150415065301928	.1437289429107215	.3024867706298828	.0150415065301928	.1437289429107215	.0002110893015935	.0052637428773944	.015041507	.015041507	.0002110893				.14372894	.14372894	.005263743
-.5	.5	10	5	1645	1.116347312927246	.0196407094485839	.2269880013265684	.3104739990234375	.0196407094485839	.2269880013265684	.0003534398319882	.0121524691791697	.01964071	.01964071	.00035343983				.226988	.226988	.012152469
-.5	.6	10	5	1645	1.19287109375	.0256441213233735	.3268421258586068	.3381589965820312	.0256441213233735	.3268421258586068	.0055496290623763	.1259077023328693	.025644122	.025644122	.0055496292				.32684213	.32684213	.1259077
-.5	.7	10	5	1645	1.338929176330566	.0331180234242548	.435047745187891	.3831585388183594	.0331180234242548	.435047745187891	.0080225058573458	.1933500322108334	.033118024	.033118024	.0080225058				.43504775	.43504775	.19335003
-.5	.7999999999999999	10	5	1645	1.543740272521973	.0420411395190694	.5426905869654446	.4427543792724609	.0420411395190694	.5426905869654446	.0113393479909155	.2737715222161791	.042041138	.042041138	.011339348				.54269058	.54269058	.27377152
-.5	.8999999999999999	10	5	1645	.8798065185546875	.0156103716780892	.3623254979148977	.2561319122314453	.0156103716780892	.3623254979148977	.0156103716780892	.3623254979148977	.015610372	.015610372	.015610372				.36232549	.36232549	.36232549
-.5	.9999999999999999	10	5	1645	1.080585479736329	.020900456420027	.4535537872042338	.3129562072753906	.020900456420027	.4535537872042338	.0035708368039944	.1614344214931654	.020900456	.020900456	.0035708367				.4535538	.4535538	.16143443
-.5	1.1	10	5	1645	1.313674926757813	.0272187659431242	.5424191065701385	.3776382904052735	.0272187659431242	.5424191065701385	.0051679651312039	.2168911243740513	.027218767	.027218767	.0051679653				.54241914	.54241914	.21689112
-.5	1.2	10	5	1645	1.571985244750977	.0345172185811223	.6249701173456512	.44758935546875	.0345172185811223	.6249701173456512	.0072423438147079	.2778506303028838	.034517217	.034517217	.0072423439				.62497014	.62497014	.27785063
-.5	1.3	10	5	1645	1.849094390869141	.0426974058529107	.6986112897135125	.4989923858642578	.0426974058529107	.6986112897135125	.0098439499268316	.3420499901153082	.042697407	.042697407	.0098439502				.69861132	.69861132	.34204999
0	.1	10	5	1645	2.322089195251465	.010866674266885	.0239113535493498	.4211606903076172	.010866674266885	.0239113535493498	0	0	.010866675	.010866675	0				.023911353	.023911353	0
0	.2	10	5	1645	1.618434906005859	.0121146292550081	.048405750824068	.3659125213623047	.0121146292550081	.048405750824068	0	0	.012114629	.012114629	0				.048405752	.048405752	0
0	.3	10	5	1645	1.330571174621582	.0144484311607079	.0885444101418198	.3326463623046875	.0144484311607079	.0885444101418198	0	0	.014448431	.014448431	0				.088544413	.088544413	0
0	.4	10	5	1645	1.208118438720704	.0179036866863981	.1465744670037195	.3192530975341797	.0179036866863981	.1465744670037195	0	0	.017903687	.017903687	0				.14657447	.14657447	0
0	.5	10	5	1645	1.185120582580566	.0225407231629557	.2214025695710841	.3233723449707031	.0225407231629557	.2214025695710841	0	0	.022540724	.022540724	0				.22140257	.22140257	0
0	.6	10	5	1645	1.233125686645508	.0284036596114182	.308799375115282	.3425066680908203	.0284036596114182	.308799375115282	.0043350595344931	.0844851206400202	.02840366	.02840366	.0043350593				.30879939	.30879939	.084485121
0	.7	10	5	1645	1.335778236389161	.0354926296796545	.4027332219042787	.3740672607421875	.0354926296796545	.4027332219042787	.0060378213380403	.1276484416482512	.035492629	.035492629	.0060378215				.40273324	.40273324	.12764844
0	.7999999999999999	10	5	1645	1.481696128845214	.0437503962360533	.4969620415868815	.4154348602294922	.0437503962360533	.4969620415868815	.0082596108777747	.180063208790705	.043750398	.043750398	.0082596112				.49696204	.49696204	.1800632
0	.8999999999999999	10	5	1645	.7397298812866211	.0110619996025927	.2397981557043305	.2120308380126953	.0110619996025927	.2397981557043305	.0110619996025927	.2397981557043305	.011062	.011062	.011062				.23979816	.23979816	.23979816
0	.9999999999999999	10	5	1645	.8522224426269531	.0144872630192134	.3044008137116694	.2431269683837891	.0144872630192134	.3044008137116694	.0144872630192134	.3044008137116694	.014487263	.014487263	.014487263				.3044008	.3044008	.3044008
0	1.1	10	5	1645	.9842281341552734	.018554448661784	.371304168154155	.2789590911865235	.018554448661784	.371304168154155	.018554448661784	.371304168154155	.018554449	.018554449	.018554449				.37130415	.37130415	.37130415
0	1.2	10	5	1645	1.130599975585938	.0232583244039379	.4381408315335759	.3178977813720703	.0232583244039379	.4381408315335759	.0232583244039379	.4381408315335759	.023258325	.023258325	.023258325				.43814084	.43814084	.43814084
0	1.3	10	5	1645	1.287038803100586	.0285709771825273	.5029378802455224	.3585496520996093	.0285709771825273	.5029378802455224	.0285709771825273	.5029378802455224	.028570978	.028570978	.028570978				.50293785	.50293785	.50293785
.5	.1	10	5	1645	2.417037963867188	.0087825963565509	.0182265261806515	.4265743408203125	.0087825963565509	.0182265261806515	0	0	.0087825963	.0087825963	0				.018226527	.018226527	0
.5	.2	10	5	1645	1.687375068664551	.0095952076725917	.0348077075050859	.3731992492675781	.0095952076725917	.0348077075050859	0	0	.0095952079	.0095952079	0				.034807708	.034807708	0
.5	.3	10	5	1645	1.377528190612793	.0111271124670896	.0607788343740218	.3377173767089844	.0111271124670896	.0607788343740218	0	0	.011127112	.011127112	0				.060778834	.060778834	0
.5	.4	10	5	1645	1.224607467651368	.0133760183155718	.0975002628450631	.3176389007568359	.0133760183155718	.0975002628450631	0	0	.013376018	.013376018	0				.097500265	.097500265	0
.5	.5	10	5	1645	1.15911865234375	.0163589675544892	.1449234984009677	.3105729827880859	.0163589675544892	.1449234984009677	0	0	.016358968	.016358968	0				.14492349	.14492349	0
.5	.6	10	5	1645	1.151515007019043	.0200933391461826	.201622839009665	.3142201538085937	.0200933391461826	.201622839009665	0	0	.020093339	.020093339	0				.20162284	.20162284	0
.5	.7	10	5	1645	1.185474395751954	.0245835971329412	.2652021005913957	.3264484558105468	.0245835971329412	.2652021005913957	0	0	.024583597	.024583597	0				.26520211	.26520211	0
.5	.7999999999999999	10	5	1645	1.250382423400879	.0298140946401371	.33283180095797	.3453010559082031	.0298140946401371	.33283180095797	0	0	.029814094	.029814094	0				.3328318	.3328318	0
.5	.8999999999999999	10	5	1645	1.338568687438964	.0357470121650543	.401723835957571	.3690419311523438	.0357470121650543	.401723835957571	0	0	.035747014	.035747014	0				.40172383	.40172383	0
.5	.9999999999999999	10	5	1645	1.444165229797364	.0423241171692901	.4694546708507364	.3961710968017578	.0423241171692901	.4694546708507364	0	0	.042324118	.042324118	0				.46945468	.46945468	0
.5	1.1	10	5	1645	1.562552452087403	.0494709543695178	.534129069779026	.425378921508789	.0494709543695178	.534129069779026	0	0	.049470954	.049470954	0				.53412908	.53412908	0
1	.1	10	5	1645	3.126032829284669	.0432536359292243	.0731041122226739	.4575714874267578	.0432536359292243	.0731041122226739	0	0	.043253634	.043253634	0				.073104113	.073104113	0
1	.2	10	5	1645	2.252307891845704	.0446450124378794	.1137968289005447	.4282266082763672	.0446450124378794	.1137968289005447	0	0	.044645011	.044645011	0				.11379683	.11379683	0
1	.3	10	5	1645	1.904863357543946	.0475903787889642	.1653341608317451	.4120922546386719	.0475903787889642	.1653341608317451	0	0	.047590379	.047590379	0				.16533417	.16533417	0
-1	.1	20	5	1645	2.125515937805176	.0238558683313331	.0613652080776844	.4114678955078125	.0238558683313331	.0613652080776844	0	0	.023855869	.023855869	0				.06136521	.06136521	0
-1	.2	20	5	1645	1.539200782775879	.0282076698435431	.1397903987612638	.3680292510986328	.0282076698435431	.1397903987612638	3.31239966311e-06	.0000876455000032	.028207669	.028207669	3.3123997e-06				.1397904	.1397904	.000087645501
-1	.3	20	5	1645	1.407355308532714	.0361403809523928	.2676215493186309	.3718896179199218	.0361403809523928	.2676215493186309	.0003039250484772	.0096311459306669	.036140382	.036140382	.00030392504				.26762155	.26762155	.0096311457
-1	.4	20	5	1645	1.514380455017089	.0477369633307834	.4319966144895658	.4240616760253907	.0477369633307834	.4319966144895658	.0024404888329574	.0764894479501999	.047736965	.047736965	.0024404889				.43199661	.43199661	.076489449
-1	.5	20	5	1645	1.258433341979981	.0299206613501406	.4387067399164227	.3708921661376953	.0299206613501406	.4387067399164227	.0045667971985641	.1649866239788444	.029920662	.029920662	.0045667971				.43870673	.43870673	.16498663
-1	.6	20	5	1645	1.637273788452149	.0425803429964337	.6039036055988369	.4887133026123047	.0425803429964337	.6039036055988369	.0081863734182573	.2923287739362532	.042580344	.042580344	.0081863739				.60390359	.60390359	.29232877
-1	.7	20	5	1645	1.464739799499512	.0301653877282444	.602062244073877	.4405843505859375	.0301653877282444	.602062244073877	.0055005315594938	.2926510529171985	.030165387	.030165387	.0055005318				.60206223	.60206223	.29265106
-1	.7999999999999999	20	5	1645	2.057543754577637	.0431944944018052	.7396995459418346	.4989923858642578	.0431944944018052	.7396995459418346	.0097608863025921	.4347602635485779	.043194495	.043194495	.0097608864				.73969954	.73969954	.43476027
-1	.8999999999999999	20	5	1645	1.886238098144531	.032636053144017	.7275333013984127	.4989923858642578	.032636053144017	.7275333013984127	.0068136198802698	.4163188664057534	.032636054	.032636054	.0068136198				.72753328	.72753328	.41631886
-1	.9999999999999999	20	5	1645	2.640007019042969	.0456544545390514	.8310873565614243	.4989923858642578	.0456544545390514	.8310873565614243	.011602581279741	.5517010647031287	.045654453	.045654453	.011602581				.83108735	.83108735	.55170107
-1	1.1	20	5	1645	2.399721145629884	.0354625791879274	.8108786281612514	.4989923858642578	.0354625791879274	.8108786281612514	.0080231857891604	.5104182049663196	.035462581	.035462581	.0080231857				.81087863	.81087863	.51041818
-1	1.2	20	5	1645	3.248345375061035	.0480626298513473	.8860648457144508	.4989923858642578	.0270026587870549	.7803515174371041	.0130274057190453	.6300837080973982	.04806263	.027002659	.013027405				.88606483	.78035152	.63008368
-1	1.3	20	5	1645	2.867829322814941	.037446398489671	.8597719546304077	.4989923858642578	.037446398489671	.8597719546304077	.0085731634006807	.5631923781714585	.037446398	.037446398	.0085731633				.85977197	.85977197	.56319237
-.5	.1	20	5	1645	2.202720642089844	.0370677587690476	.0920720597884415	.4196759338378906	.0370677587690476	.0920720597884415	0	0	.03706776	.03706776	0				.092072062	.092072062	0
-.5	.2	20	5	1645	1.645524978637696	.043064978289691	.1961982136299655	.3885417327880859	.043064978289691	.1961982136299655	5.27149977270e-06	.0001233822753702	.043064978	.043064978	5.2715000e-06				.19619821	.19619821	.00012338227
-.5	.3	20	5	1645	1.157176017761231	.0223419448241449	.2036576947229501	.3147379150390625	.0223419448241449	.2036576947229501	.0005541803208378	.0145900968841383	.022341944	.022341944	.0005541803				.2036577	.2036577	.014590097
-.5	.4	20	5	1645	1.229507446289063	.0315285328971748	.3521182774815115	.3493060913085937	.0315285328971748	.3521182774815115	.0041655092742632	.1040688151497728	.031528533	.031528533	.0041655093				.35211828	.35211828	.10406882
-.5	.5	20	5	1645	1.474205970764161	.0440181089231646	.5182001609785754	.4283941192626953	.0440181089231646	.5182001609785754	.0073126378774008	.2044412387961834	.044018108	.044018108	.0073126378				.51820016	.51820016	.20444123
-.5	.6	20	5	1645	1.250202178955079	.0291934813103076	.5068289322262205	.369986083984375	.0291934813103076	.5068289322262205	.0042790544521746	.1919328825835472	.029193481	.029193481	.0042790542				.5068289	.5068289	.19193289
-.5	.7	20	5	1645	1.684711456298829	.0417337420286332	.6547732088871959	.4984822387695312	.0417337420286332	.6547732088871959	.0076117013549228	.3111343401847338	.041733742	.041733742	.0076117013				.65477324	.65477324	.31113434
-.5	.7999999999999999	20	5	1645	1.432315826416016	.0291022263802827	.6243976875401871	.4243433990478516	.0291022263802827	.6243976875401871	.0126515610738389	.4450447287560445	.029102227	.029102227	.012651561				.6243977	.6243977	.44504473
-.5	.8999999999999999	20	5	1645	1.985239028930664	.0410733170471625	.7446627423588237	.4989923858642578	.0410733170471625	.7446627423588237	.0076923210083452	.388266550842477	.041073319	.041073319	.0076923212				.74466276	.74466276	.38826656
-.5	.9999999999999999	20	5	1645	1.620744705200196	.0287394215027156	.6965746050923057	.4765459136962891	.0287394215027156	.6965746050923057	.0124211976694063	.510247113199594	.028739421	.028739421	.012421197				.69657463	.69657463	.51024711
-.5	1.1	20	5	1645	2.223675727844239	.0396819732658211	.7934487817179543	.4989923858642578	.0396819732658211	.7934487817179543	.0069128207499152	.4158657021988956	.039681975	.039681975	.006912821				.79344881	.79344881	.41586569
-.5	1.2	20	5	1645	1.677681922912598	.0268047932901628	.7258263363943931	.4889950256347656	.0268047932901628	.7258263363943931	.0108596824539285	.5221471006103386	.026804794	.026804794	.010859682				.72582632	.72582632	.52214712
-.5	1.3	20	5	1645	2.26889705657959	.036309495189716	.807548103382876	.4989923858642578	.036309495189716	.807548103382876	.0160694537402266	.6220264911803073	.036309496	.036309496	.016069453				.80754811	.80754811	.6220265
0	.1	20	5	1645	2.013824462890625	.0214201426726814	.0573407927618175	.4031151885986328	.0214201426726814	.0573407927618175	0	0	.021420144	.021420144	0				.057340793	.057340793	0
0	.2	20	5	1645	1.449906349182129	.0256938590452016	.1317311748020585	.3540116271972656	.0256938590452016	.1317311748020585	2.38075539793e-06	.0000473233324775	.02569386	.02569386	2.3807554e-06				.13173117	.13173117	.000047323334
0	.3	20	5	1645	1.313588142395019	.0333464042695835	.249919305220877	.3495421295166016	.0333464042695835	.249919305220877	.0006601347806087	.0141315842993728	.033346403	.033346403	.00066013477				.24991931	.24991931	.014131584
0	.4	20	5	1645	1.387021064758301	.0443384132546423	.3995280995109852	.3856255187988281	.0443384132546423	.3995280995109852	.0012451691877787	.038089273720101	.044338413	.044338413	.0012451692				.39952809	.39952809	.038089275
0	.5	20	5	1645	1.075732231140137	.0253267163577177	.3668744238692889	.3109613037109375	.0253267163577177	.3668744238692889	.0023068639114324	.0834886710152646	.025326716	.025326716	.0023068639				.36687443	.36687443	.083488673
0	.6	20	5	1645	1.330304145812989	.0358486300371265	.5115506662611699	.3866534271240235	.0358486300371265	.5115506662611699	.0040930729379207	.1539104105712892	.035848629	.035848629	.0040930728				.51155066	.51155066	.15391041
0	.7	20	5	1645	1.683389663696289	.0487846810253196	.6463623966654132	.4884163513183594	.0487846810253196	.6463623966654132	.0068822949029247	.2469378260612722	.048784681	.048784681	.006882295				.64636242	.64636242	.24693783
0	.7999999999999999	20	5	1645	1.313494682312012	.029955940632604	.5731125046142326	.3829072723388672	.029955940632604	.5731125046142326	.0109357680420138	.3550734238040085	.02995594	.02995594	.010935768				.57311249	.57311249	.35507342
0	.8999999999999999	20	5	1645	1.717442512512207	.0408963550342321	.6866224103644902	.4967766723632813	.0408963550342321	.6866224103644902	.0164432205909811	.4684762572941014	.040896356	.040896356	.016443221				.68662238	.68662238	.46847627
0	.9999999999999999	20	5	1645	1.172189712524414	.023480717007659	.5777880763666006	.3398112640380859	.023480717007659	.5777880763666006	.0072384966387773	.3268750714089532	.023480717	.023480717	.0072384966				.57778805	.57778805	.32687506
0	1.1	20	5	1645	1.567385673522949	.0319945664755474	.6760052527018987	.4503837432861328	.0319945664755474	.6760052527018987	.010854805386033	.419706852150135	.031994566	.031994566	.010854806				.67600524	.67600524	.41970685
0	1.2	20	5	1645	1.990439414978028	.0418142966584415	.75916043021113	.4989923858642578	.0418142966584415	.75916043021113	.0155035617809701	.5116103400440715	.041814297	.041814297	.015503562				.75916046	.75916046	.51161033
0	1.3	20	5	1645	1.132028579711914	.0211992770894333	.5980494893705692	.3236997528076172	.0211992770894333	.5980494893705692	.0211992770894333	.5980494893705692	.021199277	.021199277	.021199277				.59804946	.59804946	.59804946
.5	.1	20	5	1645	2.150650024414063	.026278154150946	.0642228972071999	.4140795440673829	.026278154150946	.0642228972071999	0	0	.026278155	.026278155	0				.064222895	.064222895	0
.5	.2	20	5	1645	1.558320045471191	.0302992517587229	.1350029273219189	.3691637573242189	.0302992517587229	.1350029273219189	0	0	.030299252	.030299252	0				.13500293	.13500293	0
.5	.3	20	5	1645	1.391233444213868	.0374486317047057	.2403996551901055	.3605597839355469	.0374486317047057	.2403996551901055	0	0	.037448633	.037448633	0				.24039966	.24039966	0
.5	.4	20	5	1645	1.413076400756836	.0474915021383496	.3704505999515482	.3831966094970703	.0474915021383496	.3704505999515482	.0003854439380651	.0106404553627978	.047491502	.047491502	.00038544394				.37045059	.37045059	.010640455
.5	.5	20	5	1645	1.014636039733887	.0219186426863954	.2879978547418401	.2882483367919922	.0219186426863954	.2879978547418401	.0054363719797494	.1141939347060116	.021918643	.021918643	.005436372				.28799784	.28799784	.11419393
.5	.6	20	5	1645	1.162837028503418	.0300087990412761	.4055678525385931	.3322808837890625	.0300087990412761	.4055678525385931	.0082917472481904	.1855976412989547	.030008798	.030008798	.0082917474				.40556785	.40556785	.18559764
.5	.7	20	5	1645	1.379717826843262	.0399079855090037	.5238957721513019	.3937802581787109	.0399079855090037	.5238957721513019	.0122127142887003	.272079557871825	.039907984	.039907984	.012212714				.5238958	.5238958	.27207956
.5	.7999999999999999	20	5	1645	.8428630828857422	.0173191166252989	.3673428800731897	.2429442291259766	.0173191166252989	.3673428800731897	.0030688732408082	.120684717362049	.017319117	.017319117	.0030688732				.36734289	.36734289	.12068472
.5	.8999999999999999	20	5	1645	1.058415412902832	.0236568251553997	.4645722018114904	.303103515625	.0236568251553997	.4645722018114904	.0046528767587628	.1732079428637741	.023656825	.023656825	.0046528769				.46457219	.46457219	.17320794
.5	.9999999999999999	20	5	1645	1.304796218872071	.0311910764095588	.5578468998931616	.3705038452148438	.0311910764095588	.5578468998931616	.0067712325283944	.2333189074588292	.031191077	.031191077	.0067712325				.5578469	.5578469	.23331891
.5	1.1	20	5	1645	1.573507308959961	.0398140698112237	.6428917110103063	.4421528625488281	.0398140698112237	.6428917110103063	.009486047686819	.2984700826681211	.03981407	.03981407	.0094860476				.64289171	.64289171	.29847008
.5	1.2	20	5	1645	1.857519149780274	.0493628696786023	.7172345952492613	.4989923858642578	.0493628696786023	.7172345952492613	.0128353633491256	.3660093579265702	.049362868	.049362868	.012835363				.71723461	.71723461	.36600935
.5	1.3	20	5	1645	.8506202697753906	.0168306531035078	.4335025813105251	.2396929931640625	.0168306531035078	.4335025813105251	.0168306531035078	.4335025813105251	.016830653	.016830653	.016830653				.43350258	.43350258	.43350258
1	.1	20	5	1645	2.191084861755371	.0161334323478679	.0374334515091248	.4148409576416015	.0161334323478679	.0374334515091248	0	0	.016133433	.016133433	0				.037433453	.037433453	0
1	.2	20	5	1645	1.547979354858399	.018250455755105	.0764599301515887	.3614887084960937	.018250455755105	.0764599301515887	0	0	.018250456	.018250456	0				.076459929	.076459929	0
1	.3	20	5	1645	1.311712265014649	.022088658910023	.1364494507521594	.3352808532714844	.022088658910023	.1364494507521594	0	0	.022088658	.022088658	0				.13644946	.13644946	0
1	.4	20	5	1645	1.239574432373047	.0275788368735126	.2162334303914555	.3316260681152343	.0275788368735126	.2162334303914555	0	0	.027578836	.027578836	0				.21623343	.21623343	0
1	.5	20	5	1645	1.2646484375	.03466342539254	.3103085438357863	.3462375946044921	.03466342539254	.3103085438357863	0	0	.034663424	.034663424	0				.31030855	.31030855	0
1	.6	20	5	1645	1.356739997863769	.0432444812536139	.4109667308269372	.3751332397460937	.0432444812536139	.4109667308269372	0	0	.043244481	.043244481	0				.41096672	.41096672	0
1	.7	20	5	1645	.7727146148681641	.0114840691505255	.1945096928456151	.2193937072753906	.0114840691505255	.1945096928456151	0	0	.011484069	.011484069	0				.1945097	.1945097	0
1	.7999999999999999	20	5	1645	.8568954467773438	.0152085016837125	.2588719140322703	.2427462615966797	.0152085016837125	.2588719140322703	0	0	.015208501	.015208501	0				.25887191	.25887191	0
1	.8999999999999999	20	5	1645	.9668312072753906	.0196685393862044	.3273605160544815	.2725632171630859	.0196685393862044	.3273605160544815	0	0	.01966854	.01966854	0				.32736051	.32736051	0
1	.9999999999999999	20	5	1645	1.095552444458008	.02485186187604	.3970889945435709	.3067659149169922	.02485186187604	.3970889945435709	0	0	.024851862	.024851862	0				.397089	.397089	0
1	1.1	20	5	1645	1.237524986267089	.0307186570181022	.4655776745104168	.3436640167236329	.0307186570181022	.4655776745104168	0	0	.030718656	.030718656	0				.46557766	.46557766	0
1	1.2	20	5	1645	1.388356208801269	.037206855040181	.5309069775081212	.3818641357421875	.037206855040181	.5309069775081212	0	0	.037206855	.037206855	0				.53090698	.53090698	0
1	1.3	20	5	1645	1.544634819030762	.0442385837611295	.5917438712050249	.4202622222900391	.0442385837611295	.5917438712050249	0	0	.044238582	.044238582	0				.59174389	.59174389	0
-1	.1	100	5	1645	1.455427169799804	.035242443341614	.1762566158283619	.3581156463623047	.035242443341614	.1762566158283619	.0000362099542054	.000808968525793	.035242442	.035242442	.000036209953				.17625661	.17625661	.0008089685
-1	.2	100	5	1645	1.301431655883789	.0418594242893088	.4324465303447033	.3755672454833984	.0418594242893088	.4324465303447033	.0027390292647218	.0939849263207783	.041859426	.041859426	.0027390292				.43244654	.43244654	.093984924
-1	.3	100	5	1645	1.566824913024903	.042335628567802	.6372460451501691	.4746499938964843	.042335628567802	.6372460451501691	.0063801172250422	.2920351213614352	.042335629	.042335629	.006380117				.63724607	.63724607	.29203513
-1	.4	100	5	1645	2.28703498840332	.047788633022808	.7979955249806963	.4989923858642578	.0362697671475598	.744456339251223	.0096374073028778	.4890104454350147	.047788631	.036269765	.009637407				.79799551	.74445635	.48901045
-1	.5	100	5	1645	2.953792572021484	.0442442912171893	.8676560957139906	.4989923858642578	.0264660387429743	.7805564157839378	.0104444878652905	.6110693999144282	.044244289	.026466038	.010444487				.86765611	.78055644	.61106938
-1	.6	100	5	1645	3.885516166687012	.0434339786804789	.9163508614362624	.4989923858642578	.0211564226909792	.8108717140090834	.008542291791155	.6577632956099451	.043433979	.021156423	.0085422918				.91635084	.81087172	.6577633
-1	.7	100	5	1645	5.108221054077148	.0439091124734377	.9485888772659032	.4989923858642578	.0178476544776802	.8346169495842523	.0073101048889113	.6943570922413602	.043909114	.017847655	.007310105				.94858885	.83461696	.6943571
-1	.7999999999999999	100	5	1645	6.584396362304688	.0449173247998983	.9689264497451524	.4989923858642578	.0117738948731696	.8123521092266673	.0063489148987563	.7202706817138305	.044917326	.011773895	.0063489149				.96892643	.81235212	.72027069
-1	.8999999999999999	100	5	1645	6.999993324279785	.0390699798699696	.971860453313428	.4989923858642578	.0102159556434578	.8239073066845928	.0054538858619736	.7350215138238748	.03906998	.010215956	.005453886				.97186047	.82390732	.73502153
-1	.9999999999999999	100	5	1645	6.999993324279785	.0342302234196912	.9729161945432718	.4989923858642578	.0086762043459004	.8264298331567839	.0063542175681433	.7842025528658185	.034230225	.0086762039	.0063542174				.97291619	.82642984	.78420258
-1	1.1	100	5	1645	6.999993324279785	.0247297931961602	.9586162835901267	.4989923858642578	.009532615787452	.8573895571738296	.0050579591490643	.7747353909021807	.024729794	.0095326155	.0050579594				.95861626	.85738957	.77473539
-1	1.2	100	5	1645	6.999993324279785	.0253909936334151	.9676891757355757	.4989923858642578	.0074120788187699	.8398961681294103	.0053230243131422	.7975230044619266	.025390994	.0074120788	.0053230245				.96768916	.83989614	.79752302
-1	1.3	100	5	1645	6.999993324279785	.0208123472536623	.9589043643415794	.4989923858642578	.0073384549783753	.8494829116671159	.0052252623284433	.8068589475830648	.020812348	.0073384549	.0052252621				.95890439	.84948289	.80685896
-.5	.1	100	5	1645	1.4970703125	.0454347543705401	.2248297350792198	.3702145080566406	.0454347543705401	.2248297350792198	.000039454257585	.0009583726218667	.045434754	.045434754	.000039454259				.22482973	.22482973	.00095837261
-.5	.2	100	5	1645	1.253052711486816	.039755047101464	.4443945339945967	.3643516235351563	.039755047101464	.4443945339945967	.0049241789696629	.1427290231975437	.039755046	.039755046	.0049241791				.44439453	.44439453	.14272903
-.5	.3	100	5	1645	1.608214378356934	.0437233445444946	.6614188361141877	.4853250122070313	.0437233445444946	.6614188361141877	.0072928313482208	.31937934744315	.043723345	.043723345	.0072928313				.66141886	.66141886	.31937936
-.5	.4	100	5	1645	2.010346412658691	.0397007537261019	.7697716488803515	.4989923858642578	.0397007537261019	.7697716488803515	.0077117272877218	.4527117706716455	.039700754	.039700754	.0077117272				.76977164	.76977164	.45271176
-.5	.5	100	5	1645	3.111292839050294	.0487714984972201	.8835212012628895	.4989923858642578	.0298593790735637	.8010286484910877	.008537498282603	.5688556418862243	.048771497	.029859379	.0085374983				.8835212	.80102867	.56885564
-.5	.6	100	5	1645	3.976606369018555	.047673470058337	.9244137361063599	.4989923858642578	.0235322549715408	.8201716095318603	.0094751229630066	.6609670180191907	.047673471	.023532255	.0094751231				.92441374	.82017159	.66096699
-.5	.7	100	5	1645	4.971188545227051	.0470466082503087	.9498214001529574	.4989923858642578	.0187523605621419	.8279927425052261	.007324895128588	.6724016794470102	.047046609	.018752361	.0073248954				.94982141	.82799274	.67240167
-.5	.7999999999999999	100	5	1645	6.017781257629395	.0463219899386019	.9651990982200789	.4989923858642578	.0146686564205821	.82408068299674	.007773524402754	.7234929111121684	.046321988	.014668657	.0077735246				.96519911	.82408071	.72349292
-.5	.8999999999999999	100	5	1645	6.999993324279785	.0451810109476687	.9742057727918222	.4989923858642578	.0147356053152196	.8507214559218899	.0078406699899086	.755543753068153	.04518101	.014735606	.0078406697				.97420579	.85072148	.75554377
-.5	.9999999999999999	100	5	1645	6.999993324279785	.0434332383172914	.9790893500501557	.4989923858642578	.0104393680327429	.8207416127001088	.0074336010228521	.7703063843206992	.043433238	.010439368	.0074336012				.97908938	.82074159	.77030641
-.5	1.1	100	5	1645	6.999993324279785	.0341156007540564	.9698652728527978	.4989923858642578	.0093502240510562	.8205562761911891	.0065232304650058	.7679719475971933	.034115601	.0093502244	.0065232306				.96986526	.82055628	.76797193
-.5	1.2	100	5	1645	6.999993324279785	.031052456652179	.9684208163780929	.4989923858642578	.0109273850546291	.8537562942215957	.005168667190508	.746413637182106	.031052457	.010927385	.0051686671				.9684208	.85375631	.74641365
-.5	1.3	100	5	1645	6.999993324279785	.0333263286604779	.9767290117505733	.4989923858642578	.0083904895357299	.8248234751217615	.005609708810123	.7668459599742729	.033326328	.00839049	.0056097088				.97672904	.8248235	.76684594
0	.1	100	5	1645	1.392788887023926	.036290067677098	.194310052303328	.3505928802490234	.036290067677098	.194310052303328	.0000456505787478	.0010384581733931	.036290068	.036290068	.00004565058				.19431005	.19431005	.0010384582
0	.2	100	5	1645	1.328328132629394	.0462832617008491	.4732780902579158	.3836534576416016	.0462832617008491	.4732780902579158	.0034694672632861	.1109759128741066	.04628326	.04628326	.0034694672				.47327808	.47327808	.11097591
0	.3	100	5	1645	1.661072731018066	.0488738879675797	.6745116669920492	.4975228576660156	.0488738879675797	.6745116669920492	.0078709309071072	.3144714496887211	.048873886	.048873886	.0078709312				.67451167	.67451167	.31447145
0	.4	100	5	1645	1.949343681335449	.0418412397439214	.7623166164437203	.4989923858642578	.0418412397439214	.7623166164437203	.0110255479945003	.4892101778418567	.041841239	.041841239	.011025548				.76231664	.76231664	.48921019
0	.5	100	5	1645	2.803755760192871	.0485044937229261	.8650809079547469	.4989923858642578	.0283769176330588	.766570316082322	.0103233046470094	.5683433842403784	.048504494	.028376918	.010323305				.86508089	.76657033	.5683434
0	.6	100	5	1645	3.249587059020996	.0437092031139156	.8944894475282147	.4989923858642578	.0258721185703312	.8075406890712091	.0094698393820956	.6199512453338865	.043709204	.025872119	.0094698397				.89448947	.80754071	.61995125
0	.7	100	5	1645	4.320038795471191	.0490908150731671	.9382095430515824	.4989923858642578	.0231348251822168	.829299234032277	.0082758565837526	.645843067272441	.049090814	.023134826	.0082758563				.93820953	.82929921	.64584309
0	.7999999999999999	100	5	1645	4.63713550567627	.0433410630298071	.943002183703527	.4989923858642578	.0199108083924052	.83472745649167	.0100452002943534	.7170143420095612	.043341063	.019910809	.010045201				.94300216	.83472747	.71701431
0	.8999999999999999	100	5	1645	5.610248565673828	.0462891649151604	.9618250642684252	.4989923858642578	.0161451297679506	.8236893704369015	.0076236881627653	.6965996788202378	.046289165	.016145131	.0076236883				.96182507	.82368934	.69659966
0	.9999999999999999	100	5	1645	6.44990062713623	.0479108345693126	.9723600289778604	.4989923858642578	.0170331558894509	.8493976762172366	.0079917565683419	.7247200150732791	.047910836	.017033156	.0079917563				.97236001	.84939766	.72472
0	1.1	100	5	1645	6.999993324279785	.048157889608182	.9778489446761038	.4989923858642578	.0169230176238219	.8605633660146133	.007690854830281	.7325360852987479	.048157889	.016923018	.0076908548				.97784895	.86056334	.73253608
0	1.2	100	5	1645	6.999993324279785	.0470080152354375	.9799488033672051	.4989923858642578	.0157431596929144	.8582013610029744	.0067023140983475	.719137715053688	.047008015	.015743161	.0067023141				.97994882	.85820138	.71913773
0	1.3	100	5	1645	6.999993324279785	.0444357380171368	.9791783555103505	.4989923858642578	.0135203291409917	.8404560436572813	.0086849653323307	.7682785555456829	.04443574	.013520329	.0086849658				.97917837	.84045607	.76827854
.5	.1	100	5	1645	1.388963699340821	.0330203163133802	.1706591491218655	.3467934265136718	.0330203163133802	.1706591491218655	.0000141876166381	.0003170716177783	.033020318	.033020318	.000014187616				.17065915	.17065915	.00031707162
.5	.2	100	5	1645	1.210221290588379	.0394024741206656	.4068280309011549	.3462832794189453	.0394024741206656	.4068280309011549	.0034779154352739	.0957210539020054	.039402474	.039402474	.0034779154				.40682802	.40682802	.095721051
.5	.3	100	5	1645	1.307286262512207	.0374926670723217	.5718138864008542	.3882828521728516	.0374926670723217	.5718138864008542	.0066475916419473	.2526607462074594	.037492666	.037492666	.0066475915				.57181388	.57181388	.25266075
.5	.4	100	5	1645	1.608735084533691	.0380775947338794	.6972492647009031	.4806194763183594	.0380775947338794	.6972492647009031	.0074838063238016	.3684745730376053	.038077597	.038077597	.0074838065				.69724929	.69724929	.36847457
.5	.5	100	5	1645	2.009445190429688	.0389487726174307	.7825607408924085	.4989923858642578	.0389487726174307	.7825607408924085	.0081998520416625	.4645217038313927	.038948774	.038948774	.008199852				.78256077	.78256077	.46452171
.5	.6	100	5	1645	2.42652416229248	.0391891710677784	.8366894015070256	.4989923858642578	.0285338500841121	.775494714786238	.0085072759138048	.5330259711957916	.039189171	.02853385	.008507276				.83668941	.77549469	.53302598
.5	.7	100	5	1645	2.788274765014649	.0383693603056849	.8685904674544702	.4989923858642578	.0280125470650191	.8124140560788501	.0130527572329019	.6623529630936807	.038369361	.028012548	.013052757				.86859047	.81241405	.66235298
.5	.7999999999999999	100	5	1645	3.829259872436524	.0480540341905665	.9251097694433694	.4989923858642578	.0263095686802629	.8297917328054123	.0118893798000855	.6778743591595426	.048054036	.026309568	.011889379				.92510974	.82979172	.67787439
.5	.8999999999999999	100	5	1645	3.987133979797364	.0441328174923999	.9288919701509898	.4989923858642578	.0233930479274411	.8300277406148392	.0099156646457037	.6676976908381537	.044132818	.023393048	.0099156648				.92889196	.83002776	.66769767
.5	.9999999999999999	100	5	1645	3.903887748718262	.038846274371235	.9236477210354275	.4989923858642578	.0193583135379002	.8119049428884294	.012411947914327	.7284345804208175	.038846273	.019358313	.012411948				.9236477	.81190497	.72843456
.5	1.1	100	5	1645	4.628757476806641	.043813688307669	.9461031415783314	.4989923858642578	.0223931127342724	.8489597265169884	.0085595803749691	.6694993717857092	.043813687	.022393113	.00855958				.94610316	.84895974	.6694994
.5	1.2	100	5	1645	5.219925880432129	.047581424926909	.9595711907874054	.4989923858642578	.0245570457310452	.8718221798048051	.009238939398948	.6915080982840496	.047581423	.024557047	.0092389397				.95957118	.87182218	.69150811
.5	1.3	100	5	1645	4.344511985778809	.0370469570320463	.9358039811582306	.4989923858642578	.0162681878293502	.8039548594425523	.0092201926884983	.6947155532681371	.037046958	.016268188	.0092201931				.93580401	.80395484	.69471556
1	.1	100	5	1645	1.44451904296875	.0306785745794266	.1423196346697873	.3515522613525391	.0306785745794266	.1423196346697873	1.14459276102e-06	.0000239155405896	.030678574	.030678574	1.1445927e-06				.14231963	.14231963	.00002391554
1	.2	100	5	1645	1.330804824829102	.0494077584023295	.4028283825225193	.3699251708984375	.0494077584023295	.4028283825225193	.0013193906969665	.0375256589128637	.049407758	.049407758	.0013193907				.4028284	.4028284	.037525658
1	.3	100	5	1645	1.209887504577637	.0368782186372945	.5009198405479551	.3542705078125	.0368782186372945	.5009198405479551	.0078394551101825	.2228253847838073	.036878217	.036878217	.0078394553				.50091982	.50091982	.22282538
1	.4	100	5	1645	1.557926177978516	.0443479013644441	.6625375644353133	.4600384674072266	.0443479013644441	.6625375644353133	.0107971604973579	.3599561288246269	.044347901	.044347901	.010797161				.66253757	.66253757	.35995612
1	.5	100	5	1645	1.555155754089356	.035794159258985	.6941609480565136	.4601298370361328	.035794159258985	.6941609480565136	.00804439550976	.3805318640351966	.035794158	.035794158	.0080443956				.69416094	.69416094	.38053188
1	.6	100	5	1645	2.032022476196289	.0418992256888467	.7861153833535498	.4989923858642578	.0418992256888467	.7861153833535498	.0101971576083943	.4799879537256401	.041899227	.041899227	.010197158				.78611541	.78611541	.47998795
1	.7	100	5	1645	2.526987075805664	.0470630200252935	.8475066537568676	.4989923858642578	.032112077474884	.7694627124641146	.0120537287015086	.5568938635632676	.047063019	.032112077	.012053729				.84750664	.7694627	.55689389
1	.7999999999999999	100	5	1645	2.189702987670899	.0351540242007938	.8175954203676752	.4989923858642578	.0351540242007938	.8175954203676752	.0133159217718184	.6100058905699883	.035154026	.035154026	.013315922				.81759542	.81759542	.61000592
1	.8999999999999999	100	5	1645	2.47761344909668	.0368777923717888	.8474179895833337	.4989923858642578	.0368777923717888	.8474179895833337	.0137560107746107	.6403149179314258	.036877792	.036877792	.013756011				.84741801	.84741801	.64031494
1	.9999999999999999	100	5	1645	2.654860496520996	.0371268077944226	.863094572137135	.4989923858642578	.0371268077944226	.863094572137135	.0132408551972668	.6485154539171183	.037126809	.037126809	.013240855				.86309457	.86309457	.64851546
1	1.1	100	5	1645	2.691643714904785	.0358192434418126	.8667535966305705	.4989923858642578	.0358192434418126	.8667535966305705	.0117488344458185	.6334453328892145	.035819244	.035819244	.011748835				.86675358	.86675358	.63344532
1	1.2	100	5	1645	2.563830375671387	.0329310024739888	.858258659394705	.4989923858642578	.0329310024739888	.858258659394705	.0093943965169916	.5909722031723423	.032931004	.032931004	.0093943961				.85825866	.85825866	.59097219
1	1.3	100	5	1645	3.552511215209961	.0456882527037571	.918616447971677	.4989923858642578	.0285047722920658	.8346429184708531	.0152155564139823	.6993763141892269	.045688253	.028504772	.015215556				.91861647	.83464295	.69937629
-1	.1	5	5	1960	3.513998985290527	.0207711779458265	.0379342876157587	.4651856231689453	.0207711779458265	.0379342876157587	0	0	.020771177	.020771177	0				.037934288	.037934288	0
-1	.2	5	5	1960	2.567301750183105	.0221353237786629	.0665752771483623	.4388483276367188	.0221353237786629	.0665752771483623	0	0	.022135323	.022135323	0				.066575274	.066575274	0
-1	.3	5	5	1960	2.195464134216309	.0246150657147154	.1101070622880111	.4258205413818359	.0246150657147154	.1101070622880111	0	0	.024615066	.024615066	0				.11010706	.11010706	0
-1	.4	5	5	1960	2.027950286865234	.0282383149260791	.1707356636192435	.4242977142333984	.0282383149260791	.1707356636192435	0	0	.028238315	.028238315	0				.17073566	.17073566	0
-1	.5	5	5	1960	1.973356246948243	.0330428696787155	.2479345716854167	.4334270629882813	.0330428696787155	.2479345716854167	0	0	.03304287	.03304287	0				.24793456	.24793456	0
-1	.6	5	5	1960	1.995566368103028	.0390503662846856	.3380802176572385	.4521121520996094	.0390503662846856	.3380802176572385	0	0	.039050367	.039050367	0				.33808023	.33808023	0
-1	.7	5	5	1960	2.075801849365234	.0462449591548798	.4352604584665951	.4789215240478515	.0462449591548798	.4352604584665951	0	0	.04624496	.04624496	0				.43526044	.43526044	0
-1	.7999999999999999	5	5	1960	1.302145957946778	.0083697803908642	.1799896726727486	.3182556457519531	.0083697803908642	.1799896726727486	0	0	.0083697801	.0083697801	0				.17998967	.17998967	0
-1	.8999999999999999	5	5	1960	1.384070396423339	.0110624409409629	.2437451686735452	.3378087463378906	.0110624409409629	.2437451686735452	0	0	.011062441	.011062441	0				.24374516	.24374516	0
-1	.9999999999999999	5	5	1960	1.492731094360352	.0143812090660561	.3139237571999274	.3625851440429687	.0143812090660561	.3139237571999274	0	0	.014381209	.014381209	0				.31392375	.31392375	0
-1	1.1	5	5	1960	1.622079849243164	.0183551497020461	.3873248476633309	.3910924682617187	.0183551497020461	.3873248476633309	0	0	.01835515	.01835515	0				.38732484	.38732484	0
-1	1.2	5	5	1960	1.766722679138184	.0229866795829488	.4608309309277258	.4219449462890625	.0229866795829488	.4608309309277258	0	0	.02298668	.02298668	0				.46083093	.46083093	0
-1	1.3	5	5	1960	1.921966552734375	.0282521254779726	.531780739877043	.4538786315917969	.0282521254779726	.531780739877043	0	0	.028252125	.028252125	0				.53178072	.53178072	0
-.5	.1	5	5	1960	3.10906982421875	.0078088134500299	.0154311709672218	.4530943756103516	.0078088134500299	.0154311709672218	0	0	.0078088134	.0078088134	0				.015431171	.015431171	0
-.5	.2	5	5	1960	2.253809928894044	.0084982827794863	.0291625248215096	.4169043884277344	.0084982827794863	.0291625248215096	0	0	.0084982831	.0084982831	0				.029162524	.029162524	0
-.5	.3	5	5	1960	1.901979446411133	.0097496733036283	.0514506778318108	.3930873718261718	.0097496733036283	.0514506778318108	0	0	.0097496733	.0097496733	0				.051450677	.051450677	0
-.5	.4	5	5	1960	1.727990150451661	.0116023317832229	.0845208388679352	.380013900756836	.0116023317832229	.0845208388679352	0	0	.011602332	.011602332	0				.084520839	.084520839	0
-.5	.5	5	5	1960	1.650224685668946	.0141095091567548	.1294739239707223	.3764885559082032	.0141095091567548	.1294739239707223	0	0	.014109509	.014109509	0				.12947392	.12947392	0
-.5	.6	5	5	1960	1.635618209838868	.0173235792318545	.1858300840956676	.3811636352539063	.0173235792318545	.1858300840956676	0	0	.01732358	.01732358	0				.18583009	.18583009	0
-.5	.7	5	5	1960	1.666473388671875	.0212832293321695	.2515827248376589	.3926000671386719	.0212832293321695	.2515827248376589	0	0	.02128323	.02128323	0				.25158271	.25158271	0
-.5	.7999999999999999	5	5	1960	1.731368064880371	.0260042067616069	.3236730603038388	.4093359375	.0260042067616069	.3236730603038388	0	0	.026004206	.026004206	0				.32367307	.32367307	0
-.5	.8999999999999999	5	5	1960	1.821924209594727	.0314745578266853	.3986355430084798	.4299474029541016	.0314745578266853	.3986355430084798	0	0	.031474557	.031474557	0				.39863554	.39863554	0
-.5	.9999999999999999	5	5	1960	1.931586265563964	.0376544325077528	.4731812398528266	.4531096038818359	.0376544325077528	.4731812398528266	0	0	.037654433	.037654433	0				.47318125	.47318125	0
-.5	1.1	5	5	1960	2.055060386657715	.0444796777982501	.5445912484151467	.4776195068359375	.0444796777982501	.5445912484151467	0	0	.044479679	.044479679	0				.54459125	.54459125	0
0	.1	5	5	1960	3.685625076293945	.0314592503765919	.054301269895134	.4700358276367188	.0314592503765919	.054301269895134	0	0	.03145925	.03145925	0				.054301269	.054301269	0
0	.2	5	5	1960	2.698332786560059	.0329736068433292	.0883597368388243	.4469573822021484	.0329736068433292	.0883597368388243	0	0	.032973606	.032973606	0				.088359736	.088359736	0
0	.3	5	5	1960	2.311982154846191	.0357175458705735	.1346082780678807	.4355514068603516	.0357175458705735	.1346082780678807	0	0	.035717547	.035717547	0				.13460828	.13460828	0
0	.4	5	5	1960	2.130002021789551	.0396160824798562	.1925501846035241	.432642807006836	.0396160824798562	.1925501846035241	0	0	.039616082	.039616082	0				.19255018	.19255018	0
0	.5	5	5	1960	2.052196502685547	.0445902576664332	.2600241712340576	.436625	.0445902576664332	.2600241712340576	0	0	.044590257	.044590257	0				.26002416	.26002416	0
-1	.1	10	5	1960	3.005743026733399	.0288880863758789	.0615910382586664	.4527136688232422	.0288880863758789	.0615910382586664	0	0	.028888086	.028888086	0				.061591037	.061591037	0
-1	.2	10	5	1960	2.24603271484375	.0321176561935523	.1218917648368725	.4275184936523437	.0321176561935523	.1218917648368725	0	0	.032117657	.032117657	0				.12189177	.12189177	0
-1	.3	10	5	1960	2.006661415100099	.0378492615555531	.2157477037464383	.4266200256347656	.0378492615555531	.2157477037464383	0	0	.037849262	.037849262	0				.2157477	.2157477	0
-1	.4	10	5	1960	1.983202934265137	.0461067049168583	.3404612486843345	.4492340087890625	.0461067049168583	.3404612486843345	.0000169447818701	.0009295330500867	.046106704	.046106704	.000016944781				.34046125	.34046125	.00092953304
-1	.5	10	5	1960	1.498712539672852	.0173229834722967	.2557048827539918	.366491195678711	.0173229834722967	.2557048827539918	.0005498116447284	.0246791825496353	.017322984	.017322984	.00054981164				.25570488	.25570488	.024679182
-1	.6	10	5	1960	1.652641296386719	.0240085932787892	.3825470893390823	.4088257904052735	.0240085932787892	.3825470893390823	.0010223529016579	.0537222449510105	.024008593	.024008593	.001022353				.38254708	.38254708	.053722244
-1	.7	10	5	1960	1.897540092468262	.032602994635306	.5178418403928515	.4706449584960938	.032602994635306	.5178418403928515	.0018372964826964	.1014327521564184	.032602996	.032602996	.0018372965				.51784182	.51784182	.10143276
-1	.7999999999999999	10	5	1960	2.22147274017334	.0430645355707244	.6458102605706495	.4989923858642578	.0430645355707244	.6458102605706495	.0031571646940873	.1694592451808585	.043064535	.043064535	.0031571647				.64581025	.64581025	.16945924
-1	.8999999999999999	10	5	1960	1.705573081970214	.0203489210748854	.5176076356216703	.4226759033203125	.0203489210748854	.5176076356216703	.005162477271905	.2555025536496328	.020348921	.020348921	.0051624775				.51760763	.51760763	.25550255
-1	.9999999999999999	10	5	1960	2.053885459899902	.0280084253575767	.6325230813060485	.4989923858642578	.0280084253575767	.6325230813060485	.0011848435844753	.1101882568478878	.028008426	.028008426	.0011848436				.63252306	.63252306	.11018825
-1	1.1	10	5	1960	2.443467140197754	.0370632646427258	.7321743155140872	.4989923858642578	.0370632646427258	.7321743155140872	.0019986347675349	.1636559511736899	.037063263	.037063263	.0019986348				.73217434	.73217434	.16365595
-1	1.2	10	5	1960	2.863016128540039	.0473030708889483	.8126437041066306	.4989923858642578	.0473030708889483	.8126437041066306	.0031940185645942	.2269246493637932	.047303069	.047303069	.0031940185				.81264371	.81264371	.22692464
-1	1.3	10	5	1960	2.002135276794434	.0227533791255606	.6502712278656755	.4822184448242187	.0227533791255606	.6502712278656755	.0048546655765859	.2971877470072297	.022753378	.022753378	.0048546656				.65027124	.65027124	.29718775
-.5	.1	10	5	1960	3.070878028869629	.0407301449147242	.0847413686277495	.4562846984863281	.0407301449147242	.0847413686277495	0	0	.040730145	.040730145	0				.084741369	.084741369	0
-.5	.2	10	5	1960	2.315920829772949	.0448174447599043	.1603166417938743	.4358026733398437	.0448174447599043	.1603166417938743	0	0	.044817444	.044817444	0				.16031665	.16031665	0
-.5	.3	10	5	1960	1.603701591491699	.0129969156078444	.1025698880131558	.3630419921875	.0129969156078444	.1025698880131558	0	0	.012996916	.012996916	0				.10256989	.10256989	0
-.5	.4	10	5	1960	1.540021896362304	.0173194179976472	.1835141259708123	.3638795471191406	.0173194179976472	.1835141259708123	0	0	.017319418	.017319418	0				.18351413	.18351413	0
-.5	.5	10	5	1960	1.594662666320801	.0233245770099167	.2905617662762404	.3849097900390624	.0233245770099167	.2905617662762404	0	0	.023324577	.023324577	0				.29056177	.29056177	0
-.5	.6	10	5	1960	1.739418983459473	.0311352077838307	.4137381144722208	.423345947265625	.0311352077838307	.4137381144722208	.0008720962413119	.0379175216402311	.031135207	.031135207	.00087209622				.4137381	.4137381	.037917521
-.5	.7	10	5	1960	1.956486701965332	.040740647016518	.5394944624935301	.4759367828369141	.040740647016518	.5394944624935301	.0014887465134485	.0688417248266595	.040740646	.040740646	.0014887465				.53949445	.53949445	.068841726
-.5	.7999999999999999	10	5	1960	1.419798851013184	.0156327582105277	.3686319673346458	.3487121887207031	.0156327582105277	.3686319673346458	.0024397678320582	.1124967922147908	.015632758	.015632758	.0024397678				.36863196	.36863196	.11249679
-.5	.8999999999999999	10	5	1960	1.644556999206543	.0216021582523179	.4751897963774016	.4007548065185547	.0216021582523179	.4751897963774016	.0038272385864401	.1683707663713043	.021602158	.021602158	.0038272387				.47518981	.47518981	.16837077
-.5	.9999999999999999	10	5	1960	1.902119636535644	.0288087082902636	.5775702574485289	.4587897491455078	.0288087082902636	.5775702574485289	.0057478813053807	.23431720123984	.028808707	.028808707	.0057478813				.57757026	.57757026	.2343172
-.5	1.1	10	5	1960	2.182933807373047	.0371548234089877	.6698553381989909	.4989923858642578	.0371548234089877	.6698553381989909	.0082808826896418	.3071078327499269	.037154824	.037154824	.0082808826				.66985536	.66985536	.30710784
-.5	1.2	10	5	1960	2.47886848449707	.0464767104616639	.7487051662533071	.4989923858642578	.0464767104616639	.7487051662533071	0	0	.046476711	.046476711	0				.74870515	.74870515	0
-.5	1.3	10	5	1960	1.482844352722168	.0153611111640999	.4589236946724486	.3532806701660156	.0153611111640999	.4589236946724486	0	0	.015361112	.015361112	0				.4589237	.4589237	0
0	.1	10	5	1960	2.631114959716797	.0111388536627561	.0263344396752115	.4359016571044922	.0111388536627561	.0263344396752115	0	0	.011138854	.011138854	0				.02633444	.02633444	0
0	.2	10	5	1960	1.934390068054199	.0128253614953531	.0569601191081858	.3948233947753906	.0128253614953531	.0569601191081858	0	0	.012825361	.012825361	0				.056960121	.056960121	0
0	.3	10	5	1960	1.683810234069824	.0158370737995531	.1084463858088894	.3750875549316406	.0158370737995531	.1084463858088894	0	0	.015837073	.015837073	0				.10844639	.10844639	0
0	.4	10	5	1960	1.607994079589844	.0202675753388488	.1829896014630746	.3738921356201172	.0202675753388488	.1829896014630746	0	0	.020267576	.020267576	0				.1829896	.1829896	0
0	.5	10	5	1960	1.636052131652832	.0262019466300734	.2773777797833511	.3882980804443359	.0262019466300734	.2773777797833511	0	0	.026201947	.026201947	0				.27737778	.27737778	0
0	.6	10	5	1960	1.736695289611816	.0336634826087221	.3839221865448584	.4152368927001953	.0336634826087221	.3839221865448584	0	0	.033663481	.033663481	0				.38392219	.38392219	0
0	.7	10	5	1960	1.891051292419434	.042585402379772	.4931718835194865	.4516020050048827	.042585402379772	.4931718835194865	0	0	.042585403	.042585403	0				.49317187	.49317187	0
0	.7999999999999999	10	5	1960	1.270589828491211	.0110643545200869	.2423975503502441	.3083115844726563	.0110643545200869	.2423975503502441	0	0	.011064354	.011064354	0				.24239755	.24239755	0
0	.8999999999999999	10	5	1960	1.398783683776856	.0149329011570355	.3174565169292594	.3370473327636718	.0149329011570355	.3174565169292594	0	0	.014932902	.014932902	0				.31745651	.31745651	0
0	.9999999999999999	10	5	1960	1.546130180358887	.0195882644499622	.3952318950181347	.369331268310547	.0195882644499622	.3952318950181347	0	0	.019588264	.019588264	0				.3952319	.3952319	0
0	1.1	10	5	1960	1.706053733825684	.0250093905917409	.4721358099923024	.4034502105712891	.0250093905917409	.4721358099923024	0	0	.02500939	.02500939	0				.47213581	.47213581	0
0	1.2	10	5	1960	1.873400688171387	.0311427881789653	.5453219571301924	.4380107727050782	.0311427881789653	.5453219571301924	0	0	.031142788	.031142788	0				.54532194	.54532194	0
0	1.3	10	5	1960	2.044239044189454	.0379105279525026	.6128238286440997	.4719012908935547	.0379105279525026	.6128238286440997	0	0	.037910528	.037910528	0				.61282384	.61282384	0
.5	.1	10	5	1960	2.728593826293945	.0089812077718003	.0199198297361337	.4402417144775391	.0089812077718003	.0199198297361337	0	0	.0089812074	.0089812074	0				.019919829	.019919829	0
.5	.2	10	5	1960	1.998263359069824	.0100965618693972	.0404547268761293	.3997192840576172	.0100965618693972	.0404547268761293	0	0	.010096562	.010096562	0				.040454727	.040454727	0
.5	.3	10	5	1960	1.718477249145508	.0120746851819967	.0734504092328785	.3763438873291016	.0120746851819967	.0734504092328785	0	0	.012074685	.012074685	0				.073450409	.073450409	0
.5	.4	10	5	1960	1.602980613708496	.0149445972227987	.1204080169827959	.3669937286376953	.0149445972227987	.1204080169827959	0	0	.014944597	.014944597	0				.12040801	.12040801	0
.5	.5	10	5	1960	1.576738357543946	.0187399795241872	.1805645626085808	.3688972625732423	.0187399795241872	.1805645626085808	0	0	.01873998	.01873998	0				.18056457	.18056457	0
.5	.6	10	5	1960	1.607626914978028	.0234761059748758	.2511339964016169	.3794580688476563	.0234761059748758	.2511339964016169	0	0	.023476105	.023476105	0				.25113401	.25113401	0
.5	.7	10	5	1960	1.677655220031739	.0291363300118077	.3281439162213322	.3963919067382813	.0291363300118077	.3281439162213322	0	0	.02913633	.02913633	0				.32814392	.32814392	0
.5	.7999999999999999	10	5	1960	1.775000572204589	.0356683097970594	.4073834568602495	.4176810302734375	.0356683097970594	.4073834568602495	0	0	.03566831	.03566831	0				.40738347	.40738347	0
.5	.8999999999999999	10	5	1960	1.891224861145019	.0429877820824619	.4851268851077295	.4416503295898437	.0429877820824619	.4851268851077295	0	0	.042987783	.042987783	0				.48512688	.48512688	0
1	.1	10	5	1960	3.473530769348145	.0438983765430846	.0777945353574746	.4665713958740234	.0438983765430846	.0777945353574746	0	0	.043898378	.043898378	0				.077794537	.077794537	0
1	.2	10	5	1960	2.560559272766114	.0460982035154074	.126239188360034	.4442695922851563	.0460982035154074	.126239188360034	0	0	.046098202	.046098202	0				.1262392	.1262392	0
-1	.1	20	5	1960	2.433340072631836	.0246257628483796	.0688297360413948	.4293002014160157	.0246257628483796	.0688297360413948	0	0	.024625763	.024625763	0				.068829738	.068829738	0
-1	.2	20	5	1960	1.881051063537598	.0303511408620392	.1677219525202327	.4040897979736328	.0303511408620392	.1677219525202327	4.55154700596e-07	.0000189858848257	.030351141	.030351141	4.5515469e-07				.16772196	.16772196	.000018985886
-1	.3	20	5	1960	1.824380874633789	.040497010358134	.329078704391218	.4267037811279297	.040497010358134	.329078704391218	.0000848045241372	.0044113761667699	.040497009	.040497009	.000084804524				.3290787	.3290787	.0044113761
-1	.4	20	5	1960	1.587619781494141	.0248646591824006	.3596293496492835	.394435073852539	.0248646591824006	.3596293496492835	.0009931171123753	.0508874437608973	.024864659	.024864659	.00099311711				.35962936	.35962936	.050887443
-1	.5	20	5	1960	1.938221931457519	.0374204718741291	.5547969518614413	.4878529052734375	.0374204718741291	.5547969518614413	.0022908940968459	.1307176091891962	.03742047	.03742047	.002290894				.55479693	.55479693	.13071761
-1	.6	20	5	1960	1.876925468444824	.0273318948689656	.5785471221025171	.47487841796875	.0273318948689656	.5785471221025171	.0016238689071274	.1436274638607034	.027331894	.027331894	.0016238689				.57854712	.57854712	.14362746
-1	.7	20	5	1960	2.506245613098145	.0411675816035969	.7445874637652907	.4989923858642578	.0411675816035969	.7445874637652907	.0036099655216277	.2713418988412014	.041167583	.041167583	.0036099656				.74458748	.74458748	.27134189
-1	.7999999999999999	20	5	1960	2.493134498596191	.0326116766478406	.750982189067504	.4989923858642578	.0326116766478406	.750982189067504	.0026255545700173	.2677094721299924	.032611676	.032611676	.0026255546				.75098217	.75098217	.26770946
-1	.8999999999999999	20	5	1960	3.316197395324707	.0469412570845458	.8641770189231106	.4989923858642578	.0261581717341339	.7479399955027144	.0053369442868075	.413345847269888	.046941258	.026158173	.0053369445				.86417705	.74794	.41334584
-1	.9999999999999999	20	5	1960	3.248979568481445	.0383386743884891	.8571361653936753	.4989923858642578	.0208046516304879	.7326523788976937	.0037085148637886	.376562408752931	.038338676	.020804651	.0037085149				.85713619	.73265237	.37656242
-1	1.1	20	5	1960	3.066251754760742	.0309747581323477	.8404476176469824	.4989923858642578	.0309747581323477	.8404476176469824	.0068769363169764	.5147973554277396	.030974759	.030974759	.0068769362				.8404476	.8404476	.51479733
-1	1.2	20	5	1960	3.943988800048829	.042915721257175	.9127006690718814	.4989923858642578	.0242412410780506	.8094937618587207	.0043084897903086	.4347368134804999	.04291572	.024241241	.0043084896				.91270065	.80949378	.43473682
-1	1.3	20	5	1960	3.560842514038086	.0341257857936272	.8871770677122437	.4989923858642578	.0178395395013182	.7561536884948109	.0074188432669063	.5556663553512605	.034125786	.01783954	.0074188435				.88717705	.7561537	.55566633
-.5	.1	20	5	1960	2.513181686401367	.0382079801458766	.1025799364379335	.4366021575927734	.0382079801458766	.1025799364379335	0	0	.038207982	.038207982	0				.10257994	.10257994	0
-.5	.2	20	5	1960	1.988950729370118	.0460873732961118	.2313811858152203	.4222038269042969	.0460873732961118	.2313811858152203	1.94483656957e-08	9.40429025431e-07	.046087373	.046087373	1.9448366e-08				.23138119	.23138119	9.4042900e-07
-.5	.3	20	5	1960	1.590123176574707	.0256206051608769	.2570156990446399	.3795265960693358	.0256206051608769	.2570156990446399	.0001429610835978	.0061012241878984	.025620606	.025620606	.00014296109				.25701571	.25701571	.0061012241
-.5	.4	20	5	1960	1.766609191894531	.0374619866601534	.4411437477464315	.4338458404541016	.0374619866601534	.4411437477464315	.0003745017199234	.0231986203243859	.037461985	.037461985	.00037450172				.44114375	.44114375	.023198619
-.5	.5	20	5	1960	1.621685981750489	.0251979185386926	.4561746853701678	.4051177062988282	.0251979185386926	.4561746853701678	.0009269913080623	.0654657634279212	.025197919	.025197919	.00092699128				.45617467	.45617467	.065465763
-.5	.6	20	5	1960	2.063411712646484	.0381514258236266	.6348664010072463	.4989923858642578	.0381514258236266	.6348664010072463	.002098902486934	.143814936237502	.038151424	.038151424	.0020989026				.63486642	.63486642	.14381494
-.5	.7	20	5	1960	1.940785408020019	.0277312441969171	.6249933156053872	.4831854400634766	.0277312441969171	.6249933156053872	.0043001036785449	.2587356153490598	.027731244	.027731244	.0043001035				.62499332	.62499332	.25873563
-.5	.7999999999999999	20	5	1960	2.53423023223877	.0407452062214035	.7653185112601673	.4989923858642578	.0407452062214035	.7653185112601673	.0024514909791368	.2135208368457757	.040745206	.040745206	.0024514911				.76531851	.76531851	.21352084
-.5	.8999999999999999	20	5	1960	2.316121101379395	.0300131480849078	.7325374446850225	.4989923858642578	.0300131480849078	.7325374446850225	.004698539802959	.3299668406000411	.030013148	.030013148	.0046985396				.73253745	.73253745	.32996684
-.5	.9999999999999999	20	5	1960	2.964447021484375	.0422780634324411	.8360673133272367	.4989923858642578	.0422780634324411	.8360673133272367	.0081932805166561	.4572754197699022	.042278063	.042278063	.0081932805				.83606732	.83606732	.45727542
-.5	1.1	20	5	1960	2.558770179748535	.0302877142501129	.7832950175962533	.4989923858642578	.0302877142501129	.7832950175962533	.0040173867938705	.3304889355156096	.030287715	.030287715	.0040173866				.78329504	.78329504	.33048895
-.5	1.2	20	5	1960	3.181982040405274	.0411899216631105	.8634743475876422	.4989923858642578	.0411899216631105	.8634743475876422	.0066895076274684	.4361532905499791	.04118992	.04118992	.0066895075				.86347437	.86347437	.43615329
-.5	1.3	20	5	1960	2.520071029663086	.0274474153436887	.783934289945307	.4989923858642578	.0274474153436887	.783934289945307	.0103642105732453	.5403084666184392	.027447416	.027447416	.01036421				.7839343	.7839343	.54030848
0	.1	20	5	1960	2.319499015808105	.0221571132082495	.064501468993767	.4226073760986328	.0221571132082495	.064501468993767	0	0	.022157114	.022157114	0				.064501472	.064501472	0
0	.2	20	5	1960	1.795575141906739	.0277399417170477	.1579182035503541	.3923868713378906	.0277399417170477	.1579182035503541	0	0	.027739942	.027739942	0				.1579182	.1579182	0
0	.3	20	5	1960	1.730793952941894	.0374578984632189	.306035783238878	.4053309020996093	.0374578984632189	.306035783238878	8.13773857944e-06	.0004103822059395	.037457898	.037457898	8.1377384e-06				.30603579	.30603579	.0004103822
0	.4	20	5	1960	1.459532737731934	.0210727747809694	.2995519559622949	.35743798828125	.0210727747809694	.2995519559622949	.0002819581003084	.0142347720799487	.021072775	.021072775	.00028195811				.29955196	.29955196	.014234772
0	.5	20	5	1960	1.696247100830079	.0315519423486583	.465468631798823	.4174830627441406	.0315519423486583	.465468631798823	.0006414050221543	.0381511066790825	.031551942	.031551942	.000641405				.46546865	.46546865	.038151108
0	.6	20	5	1960	2.054940223693849	.0450675798560318	.627475476532265	.4989923858642578	.0450675798560318	.627475476532265	.0013548200767004	.0826818423630605	.045067579	.045067579	.0013548201				.6274755	.6274755	.082681842
0	.7	20	5	1960	1.807351112365723	.0285990593871784	.571395307911176	.44369091796875	.0285990593871784	.571395307911176	.0026346890790372	.1510328205728495	.028599059	.028599059	.002634689				.57139534	.57139534	.15103282
0	.7999999999999999	20	5	1960	2.238215446472169	.0405224838978075	.7039017509462093	.4989923858642578	.0405224838978075	.7039017509462093	.0047209677060039	.2409327690800377	.040522482	.040522482	.0047209677				.70390177	.70390177	.24093276
0	.8999999999999999	20	5	1960	1.822344779968262	.0244614459684194	.6075746685331236	.4430437164306641	.0244614459684194	.6075746685331236	.0013214456626374	.1112786924240462	.024461446	.024461446	.0013214457				.60757464	.60757464	.11127869
0	.9999999999999999	20	5	1960	2.24411678314209	.0341006612087995	.7176405985610395	.4989923858642578	.0341006612087995	.7176405985610395	.0023166923690151	.1684967006559563	.034100663	.034100663	.0023166924				.71764058	.71764058	.1684967
0	1.1	20	5	1960	2.689180374145509	.045178341829953	.8055247301264366	.4989923858642578	.045178341829953	.8055247301264366	.0037909051487712	.235927065250205	.045178343	.045178343	.0037909052				.80552471	.80552471	.23592706
0	1.2	20	5	1960	1.946746826171875	.0244789925211594	.6574307736048111	.4642490844726562	.0244789925211594	.6574307736048111	.0058366977703884	.3100947090434902	.024478992	.024478992	.0058366978				.65743077	.65743077	.31009471
0	1.3	20	5	1960	2.308684349060059	.0323540720865917	.7395797399378503	.4989923858642578	.0323540720865917	.7395797399378503	.0085202235424002	.3871981759599884	.032354072	.032354072	.0085202232				.73957974	.73957974	.38719818
.5	.1	20	5	1960	2.457212448120117	.027067004712478	.0713832893147089	.4313407897949219	.027067004712478	.0713832893147089	0	0	.027067006	.027067006	0				.07138329	.07138329	0
.5	.2	20	5	1960	1.892813682556153	.0323676685811488	.1589857894843641	.4026887969970703	.0323676685811488	.1589857894843641	0	0	.032367669	.032367669	0				.15898579	.15898579	0
.5	.3	20	5	1960	1.783432006835938	.0413946118639261	.2893557918759539	.408483154296875	.0413946118639261	.2893557918759539	0	0	.041394614	.041394614	0				.28935578	.28935578	0
.5	.4	20	5	1960	1.431481361389161	.0186406865171852	.2349406463881092	.3457198333740234	.0186406865171852	.2349406463881092	0	0	.018640686	.018640686	0				.23494065	.23494065	0
.5	.5	20	5	1960	1.565663337707519	.026749475247608	.3655424683842111	.3802651672363281	.026749475247608	.3655424683842111	0	0	.026749475	.026749475	0				.36554247	.36554247	0
.5	.6	20	5	1960	1.786309242248536	.0371201042779289	.5035985217770421	.43248291015625	.0371201042779289	.5035985217770421	.001741259396831	.0676667224009776	.037120104	.037120104	.0017412594				.50359851	.50359851	.067666724
.5	.7	20	5	1960	2.070981979370117	.0495317714853618	.6323127488750249	.496928955078125	.0495317714853618	.6323127488750249	.0029465327931666	.1142662050686586	.049531773	.049531773	.0029465328				.63231277	.63231277	.1142662
.5	.7999999999999999	20	5	1960	1.599148750305176	.0235482463654663	.4742572022780795	.386067138671875	.0235482463654663	.4742572022780795	.0047136265348381	.17409842955361	.023548247	.023548247	.0047136266				.4742572	.4742572	.17409843
.5	.8999999999999999	20	5	1960	1.863560676574707	.0319479975169943	.5819119608257841	.4451071472167969	.0319479975169943	.5819119608257841	0	0	.031947996	.031947996	0				.58191198	.58191198	0
.5	.9999999999999999	20	5	1960	2.148460388183594	.0416202872419003	.6774989195788177	.4989923858642578	.0416202872419003	.6774989195788177	0	0	.041620288	.041620288	0				.67749894	.67749894	0
.5	1.1	20	5	1960	1.345017433166504	.0142915208728696	.3998984883605268	.3206312561035156	.0142915208728696	.3998984883605268	0	0	.014291521	.014291521	0				.3998985	.3998985	0
.5	1.2	20	5	1960	1.547645568847656	.019027455582055	.4775166531475821	.3653719177246094	.019027455582055	.4775166531475821	0	0	.019027455	.019027455	0				.47751665	.47751665	0
.5	1.3	20	5	1960	1.751208305358887	.0244968983206504	.5509825137429467	.4090389862060547	.0244968983206504	.5509825137429467	0	0	.024496898	.024496898	0				.55098253	.55098253	0
1	.1	20	5	1960	2.496485710144044	.0165780592852754	.0413822479850317	.4312646484375	.0165780592852754	.0413822479850317	0	0	.01657806	.01657806	0				.041382249	.041382249	0
1	.2	20	5	1960	1.872172355651856	.0194011751921314	.0897621248536445	.3932853393554687	.0194011751921314	.0897621248536445	0	0	.019401176	.019401176	0				.089762121	.089762121	0
1	.3	20	5	1960	1.681139945983887	.0242847666776442	.165104847293169	.3807524719238281	.0242847666776442	.165104847293169	0	0	.024284767	.024284767	0				.16510485	.16510485	0
1	.4	20	5	1960	1.660391807556153	.0311860363055769	.2641129515491226	.3882752380371094	.0311860363055769	.2641129515491226	0	0	.031186037	.031186037	0				.26411295	.26411295	0
1	.5	20	5	1960	1.737649917602539	.0400093432913718	.3773248356044077	.4110034332275391	.0400093432913718	.3773248356044077	0	0	.040009342	.040009342	0				.37732485	.37732485	0
1	.6	20	5	1960	1.260149002075196	.010664293850188	.1806637851589831	.3044359893798828	.010664293850188	.1806637851589831	0	0	.010664294	.010664294	0				.18066378	.18066378	0
1	.7	20	5	1960	1.353181838989258	.0146660942684055	.2533459251161726	.3255043029785156	.0146660942684055	.2533459251161726	0	0	.014666094	.014666094	0				.25334594	.25334594	0
1	.7999999999999999	20	5	1960	1.474746704101563	.0195745461593	.3321387851854661	.3523060607910156	.0195745461593	.3321387851854661	0	0	.019574545	.019574545	0				.33213878	.33213878	0
1	.8999999999999999	20	5	1960	1.61541748046875	.0253676098765941	.4126355672313479	.3825570220947266	.0253676098765941	.4126355672313479	0	0	.02536761	.02536761	0				.41263556	.41263556	0
1	.9999999999999999	20	5	1960	1.768131256103516	.0319817380687724	.491074952904525	.4144754791259766	.0319817380687724	.491074952904525	0	0	.031981736	.031981736	0				.49107495	.49107495	0
1	1.1	20	5	1960	1.927667617797852	.0393223569676225	.5646746918308154	.4466908874511719	.0393223569676225	.5646746918308154	0	0	.039322358	.039322358	0				.56467468	.56467468	0
1	1.2	20	5	1960	2.090228080749512	.0472757527945131	.6316735179172481	.4781068115234375	.0472757527945131	.6316735179172481	0	0	.047275752	.047275752	0				.63167351	.63167351	0
-1	.1	100	5	1960	1.807751655578614	.0379751357822269	.2106251779249144	.3983182830810547	.0379751357822269	.2106251779249144	1.42865947494e-06	.0000657457016532	.037975136	.037975136	1.4286595e-06				.21062517	.21062517	.000065745699
-1	.2	100	5	1960	1.876905441284179	.0492962984311217	.532800424978723	.4688251800537109	.0492962984311217	.532800424978723	.0007474870274476	.0502740891212372	.049296297	.049296297	.00074748701				.53280044	.53280044	.050274089
-1	.3	100	5	1960	2.238235473632813	.0406056920345553	.7072743428279904	.4989923858642578	.0406056920345553	.7072743428279904	.0028547594894788	.2345471579688532	.04060569	.04060569	.0028547596				.70727432	.70727432	.23454715
-1	.4	100	5	1960	3.025643348693849	.0398945429718841	.8384634743667139	.4989923858642578	.0231808667165453	.7354684108994125	.0041130508359837	.4085339293778344	.039894544	.023180867	.0041130506				.83846349	.73546839	.40853393
-1	.5	100	5	1960	4.210330009460449	.0421963723534308	.9207814530597197	.4989923858642578	.0157450902039656	.7619228199188047	.0042404940600737	.5198630521823888	.042196371	.01574509	.0042404942				.92078143	.76192284	.51986307
-1	.6	100	5	1960	5.743515968322754	.0456345947479211	.9651045606777857	.4989923858642578	.0117661096068974	.7820717581542168	.0045762531667675	.6148841025718814	.045634594	.01176611	.0045762532				.96510458	.78207177	.61488408
-1	.7	100	5	1960	6.999993324279785	.0492797277843274	.9859485529894101	.4989923858642578	.0120133283140187	.8368974264147651	.0049450680971573	.6889902672575783	.049279727	.012013328	.0049450682				.98594856	.83689743	.68899029
-1	.7999999999999999	100	5	1960	6.999993324279785	.0394653310284117	.9858632092039574	.4989923858642578	.0093881047793907	.8356263186573881	.0051979702568891	.7415517094614688	.039465331	.009388105	.0051979702				.98586321	.8356263	.7415517
-1	.8999999999999999	100	5	1960	6.999993324279785	.0320269269423957	.9842004445799702	.4989923858642578	.0093232302013191	.8616729089004851	.0052011842800819	.7736262028927879	.032026928	.00932323	.0052011842				.98420042	.86167294	.77362621
-1	.9999999999999999	100	5	1960	6.999993324279785	.0301931321081197	.9872860629311053	.4989923858642578	.0088126531299876	.873042363344842	.0066358992665598	.8328230962174384	.030193131	.0088126529	.0066358992				.98728609	.87304235	.8328231
-1	1.1	100	5	1960	6.999993324279785	.0279120227580949	.988099361713477	.4989923858642578	.0101970166529097	.9049350947266822	.0057476212834237	.827101536188466	.027912023	.010197016	.0057476214				.98809934	.90493512	.82710153
-1	1.2	100	5	1960	6.999993324279785	.025004987739032	.9866049589318188	.4989923858642578	.0109851335623216	.9219161565213597	.0062041429657057	.8483322036449372	.025004989	.010985133	.0062041432				.98660499	.92191613	.84833223
-1	1.3	100	5	1960	6.999993324279785	.0253714088072472	.9891767161752352	.4989923858642578	.0110105632281745	.9272564742336413	.0083294253389747	.8940396650244743	.025371408	.011010563	.008329425				.98917669	.92725646	.89403969
-.5	.1	100	5	1960	1.856711387634278	.0489603771258642	.2666354404594694	.4107445526123047	.0489603771258642	.2666354404594694	1.69402396510e-06	.000083353078474	.048960377	.048960377	1.6940239e-06				.26663545	.26663545	.000083353079
-.5	.2	100	5	1960	1.860576629638672	.0474526609398832	.5486249643298836	.4656957702636718	.0474526609398832	.5486249643298836	.0008781316603498	.0588830982257825	.047452662	.047452662	.00087813166				.54862499	.54862499	.058883097
-.5	.3	100	5	1960	2.318070411682129	.0429156948168319	.7333262278692461	.4989923858642578	.0320965917701495	.6696398392878603	.0034288707810308	.2599809508564981	.042915694	.032096591	.0034288708				.73332626	.66963983	.25998095
-.5	.4	100	5	1960	3.158763885498047	.0438039719541284	.8581109064083018	.4989923858642578	.0261418745478137	.7610932426303154	.0048849225081229	.4313137371840186	.043803971	.026141874	.0048849224				.8581109	.76109326	.43131372
-.5	.5	100	5	1960	4.294697761535645	.0463235264025691	.9297032135337522	.4989923858642578	.0176378305374301	.7739864353784275	.0047044608803416	.5212781144454578	.046323527	.01763783	.004704461				.92970324	.77398646	.52127814
-.5	.6	100	5	1960	5.622718811035156	.0489952864419829	.9664086898177393	.4989923858642578	.0121992238734151	.7697486442377585	.0044597242837137	.5839697417777761	.048995286	.012199224	.0044597243				.96640867	.76974863	.58396971
-.5	.7	100	5	1960	6.311399459838867	.0432558111415384	.974537008866504	.4989923858642578	.011036000890612	.7986163026690234	.0039933493644667	.6177154993978553	.04325581	.011036001	.0039933491				.97453701	.79861629	.61771548
-.5	.7999999999999999	100	5	1960	6.999993324279785	.045005493032232	.9863602890047215	.4989923858642578	.0094713948372731	.8060097340234972	.0048101454369527	.6885126201826344	.045005493	.0094713951	.0048101456				.98636031	.80600971	.68851262
-.5	.8999999999999999	100	5	1960	6.999993324279785	.0390733057997944	.9862552757678615	.4989923858642578	.0102422582064925	.8423304144969265	.0052384045390454	.7302288577324323	.039073307	.010242258	.0052384045				.98625529	.8423304	.73022884
-.5	.9999999999999999	100	5	1960	6.999993324279785	.0328886397052933	.9830418935835572	.4989923858642578	.0102268110822811	.8579888359439803	.0051200030141582	.7448134065258676	.03288864	.010226811	.0051200031				.98304188	.85798883	.74481338
-.5	1.1	100	5	1960	6.999993324279785	.0316664385449267	.9848638809039474	.4989923858642578	.0093272360547119	.8545785696612422	.006564888380009	.7983670805369815	.031666439	.0093272356	.0065648882				.98486388	.85457855	.79836708
-.5	1.2	100	5	1960	6.999993324279785	.0291886263438966	.9834282867437064	.4989923858642578	.0107302242363612	.8819053694441203	.0050610282737895	.7615637735438726	.029188626	.010730225	.0050610281				.9834283	.88190538	.76156378
-.5	1.3	100	5	1960	6.999993324279785	.0310499390716651	.9878682421193093	.4989923858642578	.0113374108653911	.8929295604459304	.0078952517467707	.8381725687661949	.031049939	.011337411	.0078952517				.98786825	.89292955	.83817255
0	.1	100	5	1960	1.756562232971191	.0393543005944511	.2327458265138085	.3943360900878906	.0393543005944511	.2327458265138085	1.62012141669e-06	.0000743143773089	.039354302	.039354302	1.6201215e-06				.23274583	.23274583	.000074314376
0	.2	100	5	1960	1.715493202209473	.0392102269264127	.4981599879246078	.4281885375976562	.0392102269264127	.4981599879246078	.0009526190237074	.0577604417247453	.039210226	.039210226	.00095261901				.49815997	.49815997	.057760444
0	.3	100	5	1960	2.32188892364502	.0470051506059251	.737925160509552	.4989923858642578	.0349718054807637	.6712797073875199	.0033414248801708	.2376381295842573	.04700515	.034971807	.003341425				.73792517	.67127973	.23763813
0	.4	100	5	1960	2.964306831359864	.0447639989385885	.8429983027111383	.4989923858642578	.0257248010388902	.7316431070751341	.0039760362476134	.3639624171993573	.044763997	.0257248	.0039760363				.84299833	.73164308	.36396241
0	.5	100	5	1960	3.720358848571777	.0437700664715642	.9040572902063739	.4989923858642578	.0196791044461025	.7612125580940101	.0045321985903717	.4696540817770845	.043770067	.019679105	.0045321984				.90405726	.76121259	.46965408
0	.6	100	5	1960	4.46877384185791	.0425762825856481	.9373412209049685	.4989923858642578	.0146975694385507	.7626917706573899	.004770856650793	.5423135391192562	.042576283	.014697569	.0047708568				.93734121	.7626918	.54231352
0	.7	100	5	1960	5.785900115966797	.0496549032500503	.9713457907725366	.4989923858642578	.0142292870388893	.7983451525290252	.0045304058926352	.578886449377698	.049654905	.014229287	.0045304061				.97134578	.79834515	.57888645
0	.7999999999999999	100	5	1960	6.258047103881836	.0459637500361867	.976645798957583	.4989923858642578	.0127830303795664	.8078119359436859	.0059561435484533	.6631359793461854	.045963749	.01278303	.0059561436				.97664583	.80781192	.66313601
0	.8999999999999999	100	5	1960	6.999993324279785	.0497766108795217	.987092822788011	.4989923858642578	.0147495290408137	.8525966609193045	.0044126147729673	.629207168110665	.04977661	.014749529	.0044126147				.98709279	.85259664	.62920719
0	.9999999999999999	100	5	1960	6.999993324279785	.0432840093343445	.9845454152793419	.4989923858642578	.0110137051996598	.8151582913677774	.0045334569381247	.6486083909512619	.04328401	.011013705	.0045334571				.98454541	.81515831	.64860839
0	1.1	100	5	1960	6.999993324279785	.0437731273628963	.9878567555954442	.4989923858642578	.0106013820332638	.816828860513255	.0068064303946614	.734068015041788	.043773126	.010601382	.0068064304				.98785675	.81682885	.73406804
0	1.2	100	5	1960	6.999993324279785	.0426214175757111	.9884739929773962	.4989923858642578	.0138999299944675	.8681316819889503	.0054938845072728	.696128973514617	.042621419	.01389993	.0054938844				.98847401	.8681317	.69612896
0	1.3	100	5	1960	6.999993324279785	.0397757198415332	.9865041079459677	.4989923858642578	.011133914911048	.8308229806956617	.0067188557062484	.7344993669687709	.039775718	.011133915	.0067188558				.98650414	.830823	.73449939
.5	.1	100	5	1960	1.745273590087891	.0356939186690568	.2039585535846983	.3889452819824218	.0356939186690568	.2039585535846983	2.00084300905e-07	9.11944426207e-06	.035693917	.035693917	2.0008430e-07				.20395856	.20395856	9.1194443e-06
.5	.2	100	5	1960	1.768551826477051	.0464202792224452	.5003755654285178	.436221450805664	.0464202792224452	.5003755654285178	.0007209691532511	.0391295539524857	.04642028	.04642028	.00072096917				.50037557	.50037557	.039129555
.5	.3	100	5	1960	2.159268379211426	.047944281601388	.6982542801754893	.4989923858642578	.047944281601388	.6982542801754893	.0020665991713421	.1526643090712483	.047944281	.047944281	.0020665992				.69825429	.69825429	.1526643
.5	.4	100	5	1960	2.403359413146974	.0383103411027725	.7662632351152308	.4989923858642578	.0275638952344541	.6927879521016983	.0029130963050236	.2647025344542396	.038310342	.027563896	.0029130962				.76626325	.69278795	.26470253
.5	.5	100	5	1960	3.065090179443359	.0419269900222536	.8571970986083788	.4989923858642578	.0221990493790156	.7275254711305122	.0037293389645006	.3681259321009033	.041926991	.02219905	.003729339				.85719711	.72752547	.36812595
.5	.6	100	5	1960	3.732775688171387	.0442653750451062	.9085464029339825	.4989923858642578	.0242955518487157	.8018782758441652	.0042542468603053	.4438419074156188	.044265375	.024295552	.0042542471				.90854639	.80187827	.4438419
.5	.7	100	5	1960	4.307381629943848	.0449512333636132	.9357880538833977	.4989923858642578	.0175458562114096	.773971903103404	.0042760076688938	.4838426015112529	.044951234	.017545857	.0042760079				.93578804	.77397192	.48384261
.5	.7999999999999999	100	5	1960	4.703245162963867	.0438530204840847	.9486425015938753	.4989923858642578	.0167776406450687	.792189760268811	.0066455845157385	.5987067259242844	.043853022	.01677764	.0066455845				.94864249	.79218978	.59870672
.5	.8999999999999999	100	5	1960	4.850184440612793	.0409442742115314	.951783672534073	.4989923858642578	.0146466302967718	.7834566667867688	.0052006669924712	.5675255516151549	.040944275	.014646631	.0052006668				.95178366	.78345668	.56752557
.5	.9999999999999999	100	5	1960	5.692840576171875	.047515122086952	.9719762050079336	.4989923858642578	.0179469200369029	.8355764633547111	.0064814298181642	.6239052017856108	.04751512	.017946919	.00648143				.97197622	.83557647	.62390518
.5	1.1	100	5	1960	5.288552284240723	.0406651953435817	.9627266768877766	.4989923858642578	.0204443319979509	.8666193147144163	.0072689818538191	.6536568054986397	.040665194	.020444332	.007268982				.96272665	.86661929	.65365678
.5	1.2	100	5	1960	5.70500373840332	.043720324889995	.9716875573495841	.4989923858642578	.0135199583957227	.7888391258833891	.0073475141770623	.6565306214107371	.043720324	.013519959	.0073475144				.97168756	.7888391	.65653062
.5	1.3	100	5	1960	5.918292999267578	.0452771248787338	.9757189392641079	.4989923858642578	.0130617750751222	.7805628950414765	.0066095425440963	.6292151779118548	.045277126	.013061775	.0066095428				.97571892	.78056288	.62921518
1	.1	100	5	1960	1.786269187927246	.0328681760693311	.1685102504479205	.3893412170410157	.0328681760693311	.1685102504479205	1.08994613335e-09	4.74720917021e-08	.032868177	.032868177	1.0899461e-09				.16851024	.16851024	4.7472092e-08
1	.2	100	5	1960	1.605250358581543	.0365235160196823	.3869953136169179	.3912371368408204	.0365235160196823	.3869953136169179	.0003246161116314	.0156179893855329	.036523517	.036523517	.00032461612				.38699532	.38699532	.015617989
1	.3	100	5	1960	1.926239013671875	.0458330244185805	.6154918204392628	.4782743225097656	.0458330244185805	.6154918204392628	.0014974638308294	.0931083250676835	.045833025	.045833025	.0014974638				.61549181	.61549181	.093108326
1	.4	100	5	1960	2.115375518798829	.0396007877307273	.6998587247666634	.4989923858642578	.0396007877307273	.6998587247666634	.0026193001870075	.1907765758374573	.03960079	.03960079	.0026193003				.69985873	.69985873	.19077657
1	.5	100	5	1960	2.75787353515625	.0492958224261256	.8256304925810518	.4989923858642578	.0340920712559982	.7443592898135687	.0040713711795349	.3011733356679092	.049295824	.034092072	.0040713712				.82563049	.74435931	.30117333
1	.6	100	5	1960	2.863109588623047	.0415312898679755	.8390202473478059	.4989923858642578	.0281487080615961	.7553282232282575	.0056137003576616	.4013433655851066	.041531291	.028148709	.0056137005				.83902025	.75532824	.40134338
1	.7	100	5	1960	3.459351539611816	.0477569125327939	.8962967972870927	.4989923858642578	.0215053790585619	.7328494996619974	.0069226686800583	.4777269979795178	.047756914	.021505378	.0069226688				.8962968	.73284948	.477727
1	.7999999999999999	100	5	1960	3.188197135925294	.0368135787514383	.8719634759726338	.4989923858642578	.0241090112237364	.785464673156172	.0076850057022603	.5248904053601202	.036813579	.024109012	.0076850057				.8719635	.78546464	.52489042
1	.8999999999999999	100	5	1960	3.503317832946777	.0388622416948301	.8968138186536184	.4989923858642578	.0253545110325529	.8142121532695631	.0076730974876403	.5407601942440672	.038862243	.02535451	.0076730973				.89681381	.81421214	.54076022
1	.9999999999999999	100	5	1960	3.669022560119629	.0391284117429527	.9078086611207717	.4989923858642578	.0250456250533259	.8230813961119183	.0067955431298699	.5224758352626255	.039128412	.025045626	.0067955432				.90780866	.82308137	.52247584
1	1.1	100	5	1960	3.658575057983399	.0375254265859721	.9071923048573406	.4989923858642578	.0230961946687523	.8122904813597774	.0051421682849776	.463738125245019	.037525427	.023096194	.0051421681				.90719229	.81229049	.46373811
1	1.2	100	5	1960	3.452548980712891	.0340112718955439	.8936920215080513	.4989923858642578	.0195346277213926	.7768111101437357	.0091080398704876	.5913878474005929	.034011271	.019534627	.0091080396				.89369202	.77681112	.59138787
1	1.3	100	5	1960	4.337262153625488	.0463596189640041	.9438398114313499	.4989923858642578	.0286028976273298	.8611025388249784	.0054051915938867	.4627674251804607	.046359617	.028602898	.0054051918				.94383979	.86110252	.46276742
-1	.1	5	5	2330	3.903400421142579	.021000649609872	.0411529700397183	.4731804656982422	.021000649609872	.0411529700397183	0	0	.02100065	.02100065	0				.041152969	.041152969	0
-1	.2	5	5	2330	2.915033340454102	.0227093568266045	.0769220348564968	.4525537719726562	.0227093568266045	.0769220348564968	0	0	.022709357	.022709357	0				.076922037	.076922037	0
-1	.3	5	5	2330	2.553896903991699	.0256902999610503	.1329181721186564	.4459827728271484	.0256902999610503	.1329181721186564	0	0	.0256903	.0256903	0				.13291818	.13291818	0
-1	.4	5	5	2330	2.415462493896484	.0300040540053845	.2114017108749023	.4506654663085937	.0300040540053845	.2114017108749023	0	0	.030004054	.030004054	0				.21140172	.21140172	0
-1	.5	5	5	2330	2.399807929992676	.0357005634313348	.3097716301580904	.4652236938476563	.0357005634313348	.3097716301580904	0	0	.035700563	.035700563	0				.30977163	.30977163	0
-1	.6	5	5	2330	2.466912269592285	.0427840113916708	.4205930810559283	.487997573852539	.0427840113916708	.4205930810559283	0	0	.042784013	.042784013	0				.42059308	.42059308	0
-1	.7	5	5	2330	1.805668830871582	.0075479822456013	.1773563095101315	.3753692779541016	.0075479822456013	.1773563095101315	0	0	.007547982	.007547982	0				.1773563	.1773563	0
-1	.7999999999999999	5	5	2330	1.901785850524903	.0102735155021155	.2512492555250315	.3937802581787109	.0102735155021155	.2512492555250315	0	0	.010273515	.010273515	0				.25124925	.25124925	0
-1	.8999999999999999	5	5	2330	2.027215957641602	.0137110985811756	.3336037189950475	.4166455078125	.0137110985811756	.3336037189950475	0	0	.013711099	.013711099	0				.33360371	.33360371	0
-1	.9999999999999999	5	5	2330	2.173314094543457	.0178928659358891	.4194122042498458	.4422670745849609	.0178928659358891	.4194122042498458	0	0	.017892865	.017892865	0				.4194122	.4194122	0
-1	1.1	5	5	2330	2.332823753356934	.0228142015276559	.5039186837698229	.4691069030761719	.0228142015276559	.5039186837698229	0	0	.022814201	.022814201	0				.50391871	.50391871	0
-1	1.2	5	5	2330	2.499903678894044	.0284365691022364	.5833445261163475	.4958401336669922	.0284365691022364	.5833445261163475	0	0	.028436569	.028436569	0				.58334452	.58334452	0
-1	1.3	5	5	2330	2.670074462890625	.0346945132056388	.6551854893617436	.4989923858642578	.0346945132056388	.6551854893617436	0	0	.034694511	.034694511	0				.65518546	.65518546	0
-.5	.1	5	5	2330	3.471955299377441	.0079101298099936	.0169201119623988	.4624521484375	.0079101298099936	.0169201119623988	0	0	.0079101296	.0079101296	0				.016920112	.016920112	0
-.5	.2	5	5	2330	2.593263626098634	.0087619464890915	.0342993509829	.4339981231689453	.0087619464890915	.0342993509829	0	0	.0087619461	.0087619461	0				.034299351	.034299351	0
-.5	.3	5	5	2330	2.26164722442627	.0102644934442155	.0635426084136996	.4182368621826172	.0102644934442155	.0635426084136996	0	0	.010264494	.010264494	0				.063542612	.063542612	0
-.5	.4	5	5	2330	2.120849609375	.0124837789385203	.1075413227849926	.4126404724121094	.0124837789385203	.1075413227849926	0	0	.012483779	.012483779	0				.10754132	.10754132	0
-.5	.5	5	5	2330	2.081449508666992	.0154925241634633	.167046708486193	.4155871429443359	.0154925241634633	.167046708486193	0	0	.015492524	.015492524	0				.16704671	.16704671	0
-.5	.6	5	5	2330	2.106663703918457	.019349593967704	.2401187067020352	.425378921508789	.019349593967704	.2401187067020352	0	0	.019349594	.019349594	0				.24011871	.24011871	0
-.5	.7	5	5	2330	2.17617130279541	.0240839342303619	.3226071279087334	.44027978515625	.0240839342303619	.3226071279087334	0	0	.024083935	.024083935	0				.32260713	.32260713	0
-.5	.7999999999999999	5	5	2330	2.276500701904297	.0296859425493382	.4093012428401612	.4586298522949218	.0296859425493382	.4093012428401612	0	0	.029685942	.029685942	0				.40930125	.40930125	0
-.5	.8999999999999999	5	5	2330	2.397798538208009	.0361069525442593	.4951418317025006	.4789215240478515	.0361069525442593	.4951418317025006	0	0	.036106952	.036106952	0				.49514183	.49514183	0
-.5	.9999999999999999	5	5	2330	2.532628059387207	.0432653195267449	.5760661041205768	.4989923858642578	.0432653195267449	.5760661041205768	0	0	.04326532	.04326532	0				.57606608	.57606608	0
0	.1	5	5	2330	4.084339141845703	.0317669942083536	.0583505111745932	.4775662078857422	.0317669942083536	.0583505111745932	0	0	.031766996	.031766996	0				.058350511	.058350511	0
0	.2	5	5	2330	3.046271324157715	.0337020988314569	.099948658120426	.4591780700683593	.0337020988314569	.099948658120426	0	0	.033702098	.033702098	0				.09994866	.09994866	0
0	.3	5	5	2330	2.662811279296875	.0369974770068704	.1573771521076509	.4527365112304688	.0369974770068704	.1573771521076509	0	0	.036997478	.036997478	0				.15737715	.15737715	0
0	.4	5	5	2330	2.500324249267579	.0415812308862713	.229187821583116	.4541603546142578	.0415812308862713	.229187821583116	0	0	.041581232	.041581232	0				.22918782	.22918782	0
0	.5	5	5	2330	2.44856071472168	.0473607082049733	.3114144184468404	.4614470825195313	.0473607082049733	.3114144184468404	0	0	.047360707	.047360707	0				.31141442	.31141442	0
-1	.1	10	5	2330	3.365911483764649	.0293213157332733	.0681249785470576	.4627643280029297	.0293213157332733	.0681249785470576	0	0	.029321317	.029321317	0				.06812498	.06812498	0
-1	.2	10	5	2330	2.599251747131349	.0332627741421538	.1442430246443061	.4465386047363281	.0332627741421538	.1442430246443061	0	0	.033262774	.033262774	0				.14424303	.14424303	0
-1	.3	10	5	2330	2.401683807373047	.0400753123954926	.2643526847854311	.4551349639892578	.0400753123954926	.2643526847854311	0	0	.040075313	.040075313	0				.26435268	.26435268	0
-1	.4	10	5	2330	2.44275951385498	.0498016848439469	.4197134433210391	.4867183990478516	.0498016848439469	.4197134433210391	0	0	.049801685	.049801685	0				.41971344	.41971344	0
-1	.5	10	5	2330	2.065681457519531	.020086641984202	.3427527867076486	.4334194488525391	.020086641984202	.3427527867076486	0	0	.020086642	.020086642	0				.34275278	.34275278	0
-1	.6	10	5	2330	2.313911437988281	.028304189379607	.4995831978466575	.4859493713378906	.028304189379607	.4995831978466575	.0001365187659049	.015323957050335	.028304189	.028304189	.00013651876				.49958318	.49958318	.015323957
-1	.7	10	5	2330	2.657003402709961	.0386746148846349	.6504370418653409	.4989923858642578	.0386746148846349	.6504370418653409	.0003021538677225	.035167504681429	.038674615	.038674615	.00030215387				.65043706	.65043706	.035167504
-1	.7999999999999999	10	5	2330	2.272428512573242	.0185778381388975	.537908438557204	.473987564086914	.0185778381388975	.537908438557204	.0006212493139525	.0691216720432781	.018577838	.018577838	.00062124932				.53790843	.53790843	.069121674
-1	.8999999999999999	10	5	2330	2.651108741760254	.0264094714593274	.6696309421822482	.4989923858642578	.0264094714593274	.6696309421822482	.0011836800187451	.1193803472506197	.026409471	.026409471	.00118368				.66963094	.66963094	.11938035
-1	.9999999999999999	10	5	2330	3.069389343261719	.0357706766008685	.7778979668804202	.4989923858642578	.0357706766008685	.7778979668804202	0	0	.035770677	.035770677	0				.77789795	.77789795	0
-1	1.1	10	5	2330	3.512510299682617	.0463946892888712	.8587572068472895	.4989923858642578	.0463946892888712	.8587572068472895	0	0	.046394691	.046394691	0				.8587572	.8587572	0
-1	1.2	10	5	2330	2.768227577209474	.0234364470275079	.7179155832367242	.4989923858642578	.0234364470275079	.7179155832367242	0	0	.023436448	.023436448	0				.71791559	.71791559	0
-1	1.3	10	5	2330	3.127321243286134	.0308397069302271	.7983059545329405	.4989923858642578	.0308397069302271	.7983059545329405	0	0	.030839708	.030839708	0				.79830593	.79830593	0
-.5	.1	10	5	2330	3.4342041015625	.0413159737757669	.0932553022819501	.466023178100586	.0413159737757669	.0932553022819501	0	0	.041315973	.041315973	0				.093255304	.093255304	0
-.5	.2	10	5	2330	2.669934272766114	.0463096076614735	.1871824008925457	.4537035064697266	.0463096076614735	.1871824008925457	0	0	.046309609	.046309609	0				.1871824	.1871824	0
-.5	.3	10	5	2330	2.013737678527832	.0140675073895042	.1320655963336734	.4015619049072266	.0140675073895042	.1320655963336734	0	0	.014067507	.014067507	0				.13206559	.13206559	0
-.5	.4	10	5	2330	2.016067504882813	.019289869703123	.2398341001885472	.4136912231445312	.019289869703123	.2398341001885472	0	0	.01928987	.01928987	0				.2398341	.2398341	0
-.5	.5	10	5	2330	2.143967628479004	.0265390608558014	.3765195664475197	.4439421844482422	.0265390608558014	.3765195664475197	0	0	.026539061	.026539061	0				.37651956	.37651956	0
-.5	.6	10	5	2330	2.364313125610352	.0358737241846674	.5231719291905507	.48852294921875	.0358737241846674	.5231719291905507	0	0	.035873726	.035873726	0				.5231719	.5231719	0
-.5	.7	10	5	2330	2.654119491577149	.0471438802846773	.6595356851181552	.4989923858642578	.0471438802846773	.6595356851181552	0	0	.04714388	.04714388	0				.65953571	.65953571	0
-.5	.7999999999999999	10	5	2330	2.190143585205079	.0197811099510588	.4919460905305155	.4503304443359375	.0197811099510588	.4919460905305155	0	0	.019781111	.019781111	0				.4919461	.4919461	0
-.5	.8999999999999999	10	5	2330	2.466999053955079	.0271733126340696	.6095764143242894	.4989923858642578	.0271733126340696	.6095764143242894	0	0	.027173312	.027173312	0				.6095764	.6095764	0
-.5	.9999999999999999	10	5	2330	2.764562606811524	.0358329478773181	.7117487197479886	.4989923858642578	.0358329478773181	.7117487197479886	0	0	.035832949	.035832949	0				.71174872	.71174872	0
-.5	1.1	10	5	2330	3.072980880737305	.0455542911197899	.7944851625237869	.4989923858642578	.0455542911197899	.7944851625237869	0	0	.045554291	.045554291	0				.79448515	.79448515	0
-.5	1.2	10	5	2330	2.184749603271484	.0158299520256856	.5145357715945948	.4365945434570312	.0158299520256856	.5145357715945948	0	0	.015829952	.015829952	0				.51453578	.51453578	0
-.5	1.3	10	5	2330	2.395081520080566	.0207637715919227	.5948749060665268	.4727083892822265	.0207637715919227	.5948749060665268	0	0	.020763772	.020763772	0				.59487492	.59487492	0
0	.1	10	5	2330	2.972604751586914	.0113386782404746	.0295181909655371	.4483279266357422	.0113386782404746	.0295181909655371	0	0	.011338678	.011338678	0				.029518191	.029518191	0
0	.2	10	5	2330	2.287435531616211	.0133801229716189	.0687684277122315	.4186480255126953	.0133801229716189	.0687684277122315	0	0	.013380123	.013380123	0				.068768427	.068768427	0
0	.3	10	5	2330	2.082891464233399	.0169702228094307	.1363158598722011	.4096481170654297	.0169702228094307	.1363158598722011	0	0	.016970223	.016970223	0				.13631587	.13631587	0
0	.4	10	5	2330	2.062677383422852	.0222458683439695	.2332323573154861	.4175592041015625	.0222458683439695	.2332323573154861	0	0	.022245869	.022245869	0				.23323236	.23323236	0
0	.5	10	5	2330	2.148774147033691	.0292877422476553	.3517200517137328	.4387493438720702	.0292877422476553	.3517200517137328	0	0	.029287742	.029287742	0				.35172006	.35172006	0
0	.6	10	5	2330	2.305453300476074	.0380599831329267	.4782494783482142	.4695485229492188	.0380599831329267	.4782494783482142	0	0	.038059983	.038059983	0				.47824949	.47824949	0
0	.7	10	5	2330	2.510404586791992	.0483955735982242	.5990873625241369	.4989923858642578	.0483955735982242	.5990873625241369	0	0	.048395574	.048395574	0				.59908736	.59908736	0
0	.7999999999999999	10	5	2330	1.941513061523438	.0137394750451016	.3275533426569761	.3961177978515625	.0137394750451016	.3275533426569761	0	0	.013739475	.013739475	0				.32755333	.32755333	0
0	.8999999999999999	10	5	2330	2.101216316223145	.0185403713886433	.4179095665809824	.4243357849121094	.0185403713886433	.4179095665809824	0	0	.018540371	.018540371	0				.41790956	.41790956	0
0	.9999999999999999	10	5	2330	2.271353721618652	.0242065480853882	.5060786657679109	.453398941040039	.0242065480853882	.5060786657679109	0	0	.024206549	.024206549	0				.50607866	.50607866	0
0	1.1	10	5	2330	2.445930480957031	.030667168899936	.588013152125882	.4819291076660156	.030667168899936	.588013152125882	0	0	.030667169	.030667169	0				.58801317	.58801317	0
0	1.2	10	5	2330	2.620774269104004	.037822254012488	.6612575812167687	.4989923858642578	.037822254012488	.6612575812167687	0	0	.037822254	.037822254	0				.66125757	.66125757	0
0	1.3	10	5	2330	2.793181419372559	.0455559929351023	.7247542271794869	.4989923858642578	.0455559929351023	.7247542271794869	0	0	.045555994	.045555994	0				.72475421	.72475421	0
.5	.1	10	5	2330	3.072440147399902	.0091259208918277	.0221248528036723	.4518304290771484	.0091259208918277	.0221248528036723	0	0	.0091259209	.0091259209	0				.022124853	.022124853	0
.5	.2	10	5	2330	2.344686508178711	.0104824000738951	.0481527196642835	.4215261688232422	.0104824000738951	.0481527196642835	0	0	.0104824	.0104824	0				.048152719	.048152719	0
.5	.3	10	5	2330	2.101917266845704	.0128345429912906	.0910330885398933	.4076684417724609	.0128345429912906	.0910330885398933	0	0	.012834543	.012834543	0				.091033086	.091033086	0
.5	.4	10	5	2330	2.030473709106445	.0162358693970208	.1520614850740812	.4062598266601563	.0162358693970208	.1520614850740812	0	0	.016235869	.016235869	0				.15206149	.15206149	0
.5	.5	10	5	2330	2.04799747467041	.0207245646022233	.2288103123086017	.4141480712890625	.0207245646022233	.2288103123086017	0	0	.020724565	.020724565	0				.22881031	.22881031	0
.5	.6	10	5	2330	2.118980407714844	.0262979511090911	.3160183438542667	.4285311737060547	.0262979511090911	.3160183438542667	0	0	.026297951	.026297951	0				.31601834	.31601834	0
.5	.7	10	5	2330	2.223562240600586	.0329027789694774	.4073431541918265	.4470487518310547	.0329027789694774	.4073431541918265	0	0	.032902777	.032902777	0				.40734315	.40734315	0
.5	.7999999999999999	10	5	2330	2.349059104919434	.0404394301039541	.4969618425920591	.4677820434570312	.0404394301039541	.4969618425920591	0	0	.040439431	.040439431	0				.49696183	.49696183	0
.5	.8999999999999999	10	5	2330	2.486892700195313	.0487746120417765	.5805000421422317	.489215835571289	.0487746120417765	.5805000421422317	0	0	.048774611	.048774611	0				.58050007	.58050007	0
1	.1	10	5	2330	3.854327201843262	.0443560721665265	.0837011219147971	.4745738525390625	.0443560721665265	.0837011219147971	0	0	.04435607	.04435607	0				.083701119	.083701119	0
1	.2	10	5	2330	2.900920867919922	.0471600991281295	.1422275676011928	.4576095581054688	.0471600991281295	.1422275676011928	0	0	.0471601	.0471601	0				.14222756	.14222756	0
-1	.1	20	5	2330	2.774716377258301	.0252001442936615	.0787819672909873	.4442315216064453	.0252001442936615	.0787819672909873	0	0	.025200143	.025200143	0				.07878197	.07878197	0
-1	.2	20	5	2330	2.267575263977051	.0320600054076714	.2062600900507755	.434150405883789	.0320600054076714	.2062600900507755	6.08015859882e-11	8.01866595346e-09	.032060005	.032060005	6.0801586e-11				.20626009	.20626009	8.0186657e-09
-1	.3	20	5	2330	2.307148933410645	.0440792219497079	.4108060348345139	.4723809814453125	.0440792219497079	.4108060348345139	2.85137553202e-06	.0003998717969883	.044079222	.044079222	2.8513755e-06				.41080603	.41080603	.00039987179
-1	.4	20	5	2330	2.22297477722168	.0288550565652712	.4709414793740139	.472160171508789	.0288550565652712	.4709414793740139	.0000812275608176	.0117190233647725	.028855057	.028855057	.000081227561				.47094148	.47094148	.011719024
-1	.5	20	5	2330	2.741144180297852	.0439543020248784	.6901669669515131	.4989923858642578	.0439543020248784	.6901669669515131	.0002863896235737	.0457616998670359	.043954302	.043954302	.00028638964				.69016695	.69016695	.045761701
-1	.6	20	5	2330	2.873964309692384	.0342044842386663	.7316273250271765	.4989923858642578	.0342044842386663	.7316273250271765	.0008704079729103	.1260101842118092	.034204483	.034204483	.00087040797				.73162735	.73162735	.12601018
-1	.7	20	5	2330	2.996784210205079	.0280263004982153	.7615320066825786	.4989923858642578	.0280263004982153	.7615320066825786	.0006669008570765	.1319814273766136	.028026301	.028026301	.00066690083				.76153201	.76153201	.13198143
-1	.7999999999999999	20	5	2330	3.871230125427246	.0421985585093368	.8874781230526793	.4989923858642578	.0235278903302865	.7785003689479153	.0017280498246742	.2582412349687432	.042198557	.02352789	.0017280498				.88747811	.77850038	.25824124
-1	.8999999999999999	20	5	2330	3.960978507995605	.0357148359712175	.8926567423328322	.4989923858642578	.0197440552930958	.7809871582371387	.0011782830307135	.2279397689530457	.035714835	.019744055	.001178283				.89265674	.78098714	.22793977
-1	.9999999999999999	20	5	2330	4.931307792663574	.0498442508028343	.9548775626106795	.4989923858642578	.0161574486075156	.765823895906252	.0026113131017336	.3643917358926112	.04984425	.016157448	.002611313				.95487756	.7658239	.36439174
-1	1.1	20	5	2330	4.850912094116211	.0422243631075789	.9495812094030173	.4989923858642578	.0125053552727885	.7262747411632124	.0014341642575488	.2706876945952111	.042224362	.012505355	.0014341642				.94958121	.72627473	.2706877
-1	1.2	20	5	2330	4.593676567077637	.0349453594114958	.9362615595050989	.4989923858642578	.0193207790914199	.8352463554789142	.0028256072432653	.3897003337886119	.034945358	.019320779	.0028256073				.93626153	.83524638	.38970032
-1	1.3	20	5	2330	5.439403533935547	.0462942978515473	.9709563049008512	.4989923858642578	.0136973163298191	.7636133592819059	.000985388584638	.2067387693539354	.046294298	.013697316	.00098538853				.97095633	.76361334	.20673877
-.5	.1	20	5	2330	2.857308387756349	.0390511484042748	.1164003669282451	.4507796783447266	.0390511484042748	.1164003669282451	0	0	.039051149	.039051149	0				.11640037	.11640037	0
-.5	.2	20	5	2330	2.376796722412109	.0484427113145065	.2783326343974567	.45002587890625	.0484427113145065	.2783326343974567	0	0	.04844271	.04844271	0				.27833262	.27833262	0
-.5	.3	20	5	2330	2.089360237121582	.0284135691891635	.3304839965598378	.4327037200927734	.0284135691891635	.3304839965598378	2.88596756792e-06	.0003266250129497	.02841357	.02841357	2.8859677e-06				.330484	.330484	.00032662501
-.5	.4	20	5	2330	2.391616821289063	.0424984907239055	.5529146985921261	.4989923858642578	.0424984907239055	.5529146985921261	.0001019132138241	.0114632947106822	.042498492	.042498492	.00010191321				.55291468	.55291468	.011463295
-.5	.5	20	5	2330	2.398432731628419	.0304360865291943	.5893881014619193	.4989923858642578	.0304360865291943	.5893881014619193	.0003212181948065	.0400625049277152	.030436087	.030436087	.00032121819				.58938807	.58938807	.040062506
-.5	.6	20	5	2330	2.985502243041992	.0458916700504808	.7705528225356427	.4989923858642578	.0227068543865314	.6072609930856642	.0008815124124332	.1030717061001295	.045891669	.022706855	.00088151242				.77055281	.607261	.1030717
-.5	.7	20	5	2330	3.003066062927246	.0353429405093005	.7743657285967761	.4989923858642578	.0353429405093005	.7743657285967761	.0004394755316109	.0761752768303948	.035342939	.035342939	.00043947552				.77436572	.77436572	.07617528
-.5	.7999999999999999	20	5	2330	2.918117523193359	.0270101852371786	.7595610919300967	.4989923858642578	.0270101852371786	.7595610919300967	.0010676286660057	.1511845336630154	.027010186	.027010186	.0010676286				.75956112	.75956112	.15118453
-.5	.8999999999999999	20	5	2330	3.599368095397949	.0393513177356856	.8697448390808844	.4989923858642578	.0197868729441112	.7194092318235021	.0022663582703617	.2542244626936403	.039351318	.019786874	.0022663584				.86974484	.71940923	.25422445
-.5	.9999999999999999	20	5	2330	3.320743560791016	.0293512168925104	.8325104646045053	.4989923858642578	.0293512168925104	.8325104646045053	.0007362028214495	.1254280840714277	.029351218	.029351218	.00073620281				.83251047	.83251047	.12542808
-.5	1.1	20	5	2330	3.961552619934082	.0405254201659013	.9075093191511709	.4989923858642578	.0200347776942106	.7591511460926904	.0014420690441048	.1948958324282175	.040525422	.020034777	.0014420691				.90750933	.75915116	.19489583
-.5	1.2	20	5	2330	3.406299591064454	.028302308960679	.8476480544360576	.4989923858642578	.028302308960679	.8476480544360576	.0025645070958649	.2763968337377355	.028302308	.028302308	.0025645071				.84764808	.84764808	.27639684
-.5	1.3	20	5	2330	3.944195747375489	.0377364494513982	.9083372025180623	.4989923858642578	.0166466607520941	.7199771075634378	0	0	.037736449	.016646661	0				.90833718	.71997708	0
0	.1	20	5	2330	2.658578872680664	.0227073595367957	.0740321661053372	.4388330993652344	.0227073595367957	.0740321661053372	0	0	.02270736	.02270736	0				.074032165	.074032165	0
0	.2	20	5	2330	2.185951232910156	.0293661549175094	.1937564324335606	.4239093933105469	.0293661549175094	.1937564324335606	0	0	.029366154	.029366154	0				.19375643	.19375643	0
0	.3	20	5	2330	2.209002494812012	.040811973214345	.380081024688557	.4503380584716797	.040811973214345	.380081024688557	0	0	.040811975	.040811975	0				.38008103	.38008103	0
0	.4	20	5	2330	2.05592155456543	.0243933935688271	.3920341898578823	.4293002014160157	.0243933935688271	.3920341898578823	0	0	.024393393	.024393393	0				.3920342	.3920342	0
0	.5	20	5	2330	2.400195121765137	.036962527110364	.5859252319142094	.4988705596923828	.036962527110364	.5859252319142094	.0001012323403897	.011211862511723	.036962528	.036962528	.00010123234				.58592522	.58592522	.011211863
0	.6	20	5	2330	2.260619163513184	.0237907675503836	.5535958743928961	.4690536041259766	.0237907675503836	.5535958743928961	.0002607719471696	.0294228437350774	.023790767	.023790767	.00026077195				.5535959	.5535959	.029422844
0	.7	20	5	2330	2.708773612976074	.0354833623115545	.7104717230178064	.4989923858642578	.0354833623115545	.7104717230178064	.0005976438662947	.0629068263879962	.035483364	.035483364	.00059764384				.71047175	.71047175	.062906824
0	.7999999999999999	20	5	2330	3.214045524597169	.0493906100011503	.8284375096082794	.4989923858642578	.0493906100011503	.8284375096082794	0	0	.04939061	.04939061	0				.82843751	.82843751	0
0	.8999999999999999	20	5	2330	2.854631423950195	.0318933346008046	.7533579424350842	.4989923858642578	.0318933346008046	.7533579424350842	0	0	.031893335	.031893335	0				.75335795	.75335795	0
0	.9999999999999999	20	5	2330	3.313880920410156	.0432492051813419	.8448724499980542	.4989923858642578	.0432492051813419	.8448724499980542	0	0	.043249205	.043249205	0				.84487247	.84487247	0
0	1.1	20	5	2330	2.679347038269044	.0244589947343975	.714368627076878	.4989923858642578	.0244589947343975	.714368627076878	0	0	.024458995	.024458995	0				.71436864	.71436864	0
0	1.2	20	5	2330	3.042532920837402	.0327243597341527	.7978404322867901	.4989923858642578	.0327243597341527	.7978404322867901	0	0	.032724358	.032724358	0				.79784042	.79784042	0
0	1.3	20	5	2330	3.397974967956544	.041921383698166	.8610174701883064	.4989923858642578	.041921383698166	.8610174701883064	0	0	.041921385	.041921385	0				.86101747	.86101747	0
.5	.1	20	5	2330	2.796592712402344	.0276486678604224	.0807786964829301	.4457543487548828	.0276486678604224	.0807786964829301	0	0	.027648669	.027648669	0				.080778696	.080778696	0
.5	.2	20	5	2330	2.268783569335938	.0339757610519017	.1912091407385117	.4300692291259765	.0339757610519017	.1912091407385117	0	0	.033975761	.033975761	0				.19120914	.19120914	0
.5	.3	20	5	2330	2.229703903198242	.0445352979905864	.3533102269355634	.4467137298583985	.0445352979905864	.3533102269355634	0	0	.044535298	.044535298	0				.35331023	.35331023	0
.5	.4	20	5	2330	1.973569869995118	.0212282858857923	.3059321975116623	.4079730072021484	.0212282858857923	.3059321975116623	0	0	.021228286	.021228286	0				.30593219	.30593219	0
.5	.5	20	5	2330	2.18474292755127	.0309216854414956	.4648173474020352	.4498888244628906	.0309216854414956	.4648173474020352	0	0	.030921685	.030921685	0				.46481735	.46481735	0
.5	.6	20	5	2330	2.475183486938477	.0430867169532516	.6180965586078822	.4989923858642578	.0430867169532516	.6180965586078822	0	0	.043086719	.043086719	0				.61809653	.61809653	0
.5	.7	20	5	2330	2.117258071899414	.0206982037000861	.4754993582150302	.4324905242919922	.0206982037000861	.4754993582150302	0	0	.020698203	.020698203	0				.47549936	.47549936	0
.5	.7999999999999999	20	5	2330	2.395195007324219	.0291601423670399	.6001826011954972	.4832311248779297	.0291601423670399	.6001826011954972	0	0	.029160142	.029160142	0				.60018259	.60018259	0
.5	.8999999999999999	20	5	2330	2.691957473754884	.0390749179634214	.7076568338180564	.4989923858642578	.0390749179634214	.7076568338180564	0	0	.039074916	.039074916	0				.70765686	.70765686	0
.5	.9999999999999999	20	5	2330	1.997241973876954	.0139280403493776	.4347223478923927	.4012040405273438	.0139280403493776	.4347223478923927	0	0	.01392804	.01392804	0				.43472233	.43472233	0
.5	1.1	20	5	2330	2.204282760620117	.0189384933360248	.5230649231159055	.4379422454833985	.0189384933360248	.5230649231159055	0	0	.018938493	.018938493	0				.52306491	.52306491	0
.5	1.2	20	5	2330	2.408286094665527	.0247509397776846	.6041491374536649	.4726246337890625	.0247509397776846	.6041491374536649	0	0	.024750941	.024750941	0				.60414916	.60414916	0
.5	1.3	20	5	2330	2.606474876403809	.031274444116892	.675884021615172	.4989923858642578	.031274444116892	.675884021615172	0	0	.031274445	.031274445	0				.67588401	.67588401	0
1	.1	20	5	2330	2.834136962890625	.016904516618612	.0465513847326192	.4450081634521485	.016904516618612	.0465513847326192	0	0	.016904516	.016904516	0				.046551384	.046551384	0
1	.2	20	5	2330	2.235184669494629	.0202935098859933	.1077957149472	.4192495422363282	.0202935098859933	.1077957149472	0	0	.02029351	.02029351	0				.10779572	.10779572	0
1	.3	20	5	2330	2.098746299743652	.026044421381253	.2038226172430111	.4171175842285156	.026044421381253	.2038226172430111	0	0	.026044421	.026044421	0				.20382261	.20382261	0
1	.4	20	5	2330	2.136744499206544	.0341102610603222	.3267928557148835	.4322621002197265	.0341102610603222	.3267928557148835	0	0	.034110259	.034110259	0				.32679287	.32679287	0
1	.5	20	5	2330	2.269551277160645	.0443188865369143	.4606172414200698	.4592998962402344	.0443188865369143	.4606172414200698	0	0	.044318888	.044318888	0				.46061724	.46061724	0
1	.6	20	5	2330	1.851010322570801	.012653371785181	.2409209952394933	.378841323852539	.012653371785181	.2409209952394933	0	0	.012653372	.012653372	0				.24092099	.24092099	0
1	.7	20	5	2330	1.981460571289063	.0175243538274089	.3313898614024118	.4021710357666016	.0175243538274089	.3313898614024118	0	0	.017524354	.017524354	0				.33138987	.33138987	0
1	.7999999999999999	20	5	2330	2.131744384765625	.0234161315412199	.4244898107810176	.4283408203125	.0234161315412199	.4244898107810176	0	0	.023416132	.023416132	0				.4244898	.4244898	0
1	.8999999999999999	20	5	2330	2.292829513549805	.030253611552952	.5144348391488079	.4554471435546875	.030253611552952	.5144348391488079	0	0	.030253612	.030253612	0				.51443481	.51443481	0
1	.9999999999999999	20	5	2330	2.458514213562012	.0379198395213781	.5971666290359026	.4820813903808594	.0379198395213781	.5971666290359026	0	0	.037919838	.037919838	0				.59716666	.59716666	0
1	1.1	20	5	2330	2.624686241149902	.0462741737724306	.6704107091362783	.4989923858642578	.0462741737724306	.6704107091362783	0	0	.046274174	.046274174	0				.67041069	.67041069	0
-1	.1	100	5	2330	2.20756721496582	.0401401319292303	.25733442586081	.4318509368896484	.0401401319292303	.25733442586081	1.25603847323e-08	1.56021498188e-06	.040140133	.040140133	1.2560385e-08				.25733441	.25733441	1.5602150e-06
-1	.2	100	5	2330	2.352630615234375	.0396608517607853	.5769348108148864	.4989923858642578	.0396608517607853	.5769348108148864	.0001889099769884	.0276270663667887	.039660852	.039660852	.00018890998				.57693481	.57693481	.027627066
-1	.3	100	5	2330	3.40557861328125	.0493882904098121	.8453748113385366	.4989923858642578	.0205990725579717	.6731917360801669	.0007851422061744	.1578262132321201	.049388289	.020599073	.00078514218				.84537482	.67319173	.15782622
-1	.4	100	5	2330	4.45551586151123	.0409321937291741	.924817505933012	.4989923858642578	.0109788110394207	.7005958301374886	.0011697824565312	.3031718400988075	.040932193	.010978811	.0011697825				.9248175	.70059586	.30317184
-1	.5	100	5	2330	6.367021560668945	.0460240104413197	.9787775898187798	.4989923858642578	.007122457692036	.7229595109939628	.001786599137284	.4648338075673469	.04602401	.0071224575	.0017865992				.97877759	.72295952	.4648338
-1	.6	100	5	2330	6.999993324279785	.0374631385762305	.9870343606819622	.4989923858642578	.0066931825493379	.7856050059999664	.0017980219425732	.5443668299510991	.03746314	.0066931825	.001798022				.98703438	.78560501	.54436684
-1	.7	100	5	2330	6.999993324279785	.0231773870060922	.978158488008734	.4989923858642578	.0047174894111593	.7749797250314669	.0017240514672324	.5947093440172924	.023177387	.0047174892	.0017240514				.97815847	.77497971	.59470934
-1	.7999999999999999	100	5	2330	6.999993324279785	.017216833676765	.9727294518746364	.4989923858642578	.0042066202647998	.7919676409027558	.0021733662363215	.6759077348766024	.017216833	.0042066202	.0021733663				.97272944	.79196763	.67590773
-1	.8999999999999999	100	5	2330	6.999993324279785	.0149185713022871	.9730618248794707	.4989923858642578	.004612705236641	.8319980488138266	.0016472544709057	.6554936625777983	.014918571	.0046127052	.0016472545				.9730618	.83199805	.65549368
-1	.9999999999999999	100	5	2330	6.999993324279785	.012228538657265	.9662275340079779	.4989923858642578	.0045226748131938	.8443740247390414	.0015329033198475	.6605678480289835	.012228538	.0045226747	.0015329033				.96622753	.844374	.66056782
-1	1.1	100	5	2330	6.999993324279785	.0138707334252566	.9791046818123073	.4989923858642578	.0038613632308669	.8280534015198301	.0017972956537583	.6969900257561057	.013870734	.0038613633	.0017972956				.9791047	.82805341	.69699001
-1	1.2	100	5	2330	6.999993324279785	.0119901833103743	.9723112142554287	.4989923858642578	.0039494737975503	.8354795885197813	.0017393838431281	.6935626459845567	.011990183	.0039494736	.0017393838				.9723112	.83547962	.69356263
-1	1.3	100	5	2330	6.999993324279785	.0117093444726317	.9716282877814565	.4989923858642578	.0050077157281908	.8728128412216016	.0022136566343743	.7333764197880835	.011709345	.0050077159	.0022136567				.97162831	.87281287	.73337644
-.5	.1	100	5	2330	2.120796203613281	.0350376745797555	.2547698857440887	.4228510284423828	.0350376745797555	.2547698857440887	4.53016909541e-08	5.13877225816e-06	.035037674	.035037674	4.5301690e-08				.25476989	.25476989	5.1387724e-06
-.5	.2	100	5	2330	2.373125076293945	.0393183497541288	.5991332072469693	.4989923858642578	.0393183497541288	.5991332072469693	.0002356279392326	.0332336362552533	.039318349	.039318349	.00023562794				.59913319	.59913319	.033233635
-.5	.3	100	5	2330	3.207770347595215	.0403208761700902	.8191652697202654	.4989923858642578	.0228864424387626	.7042569361850586	.0009668494163793	.1740638083572421	.040320877	.022886442	.00096684939				.81916529	.70425695	.1740638
-.5	.4	100	5	2330	4.550477981567383	.0448224159122087	.9352030937754701	.4989923858642578	.0125067615125537	.7198474318531871	.0013152468205244	.3049295293219189	.044822417	.012506762	.0013152468				.93520308	.71984744	.30492952
-.5	.5	100	5	2330	6.281064987182617	.0497783196693172	.9804888957722537	.4989923858642578	.0100856746689013	.7706612664433443	.001700310349208	.4286974717435293	.04977832	.010085675	.0017003104				.9804889	.77066129	.42869747
-.5	.6	100	5	2330	6.999993324279785	.0390784624612918	.9848362029365175	.4989923858642578	.0080795337482404	.7910967315349768	.0019786410490361	.5207123418659281	.039078463	.0080795335	.0019786411				.98483622	.79109675	.52071232
-.5	.7	100	5	2330	6.999993324279785	.031117263967556	.9853755833645662	.4989923858642578	.0060300166596746	.7799347321078586	.0020074562314726	.570482026796939	.031117264	.0060300166	.0020074563				.98537558	.7799347	.57048202
-.5	.7999999999999999	100	5	2330	6.999993324279785	.0242185352169011	.9815426761633509	.4989923858642578	.0054937464159415	.7925395360184464	.0017092055987121	.5730527029115569	.024218535	.0054937466	.0017092056				.98154265	.79253954	.5730527
-.5	.8999999999999999	100	5	2330	6.999993324279785	.0215393825850876	.9815467506804904	.4989923858642578	.0061277690747951	.8309715672285384	.0018729875412439	.6094781674262437	.021539383	.0061277691	.0018729875				.98154676	.83097154	.60947818
-.5	.9999999999999999	100	5	2330	6.999993324279785	.0178762014200462	.9750480075038674	.4989923858642578	.0060102976676383	.8385274169257424	.0016644169029623	.597871522836005	.017876202	.0060102977	.0016644169				.97504801	.83852744	.59787154
-.5	1.1	100	5	2330	6.999993324279785	.0168759637068752	.9741983862311393	.4989923858642578	.0050664064000231	.8131231081955128	.0020060096992716	.6354046872865817	.016875964	.0050664064	.0020060097				.9741984	.81312311	.63540471
-.5	1.2	100	5	2330	6.999993324279785	.0185505270666519	.9814481490331268	.4989923858642578	.0054080473925193	.8249825885070021	.0019902510801937	.6301450306661394	.018550526	.0054080472	.001990251				.98144817	.82498258	.63014501
-.5	1.3	100	5	2330	6.999993324279785	.0191006496603821	.9832538581563448	.4989923858642578	.0049997586061542	.8059612646909293	.0015613138462873	.5729728531254601	.019100649	.0049997587	.0015613139				.98325384	.80596125	.57297283
0	.1	100	5	2330	2.17020320892334	.0417851694589719	.2844887829591208	.4305108489990234	.0417851694589719	.2844887829591208	9.16780684701e-09	1.10950529342e-06	.041785169	.041785169	9.1678070e-09				.2844888	.2844888	1.1095053e-06
0	.2	100	5	2330	2.420843124389649	.0449845596864822	.6204063273609978	.4989923858642578	.0449845596864822	.6204063273609978	.0001117075549218	.0177654586939959	.04498456	.04498456	.00011170755				.62040633	.62040633	.017765459
0	.3	100	5	2330	3.136099815368652	.0432399242183193	.8145396520143791	.4989923858642578	.02398412457996	.6902580597471514	.0007552634091712	.1344810975000624	.043239925	.023984125	.00075526343				.81453967	.69025809	.1344811
0	.4	100	5	2330	4.163172721862793	.044608834450081	.9182703645473139	.4989923858642578	.0148782446945611	.7193148688957917	.0012397183917443	.2596391530336709	.044608835	.014878245	.0012397184				.91827035	.71931487	.25963914
0	.5	100	5	2330	5.335582733154297	.0460149935727256	.9644884877221134	.4989923858642578	.0128600890686369	.7744914942154225	.0017519320130793	.3793495868406758	.046014994	.012860089	.001751932				.96448851	.77449149	.37934959
0	.6	100	5	2330	6.490962982177734	.04644402376114	.9833647572684477	.4989923858642578	.0104905742761047	.7898156583342922	.0020876500634888	.4638066240489614	.046444025	.010490574	.0020876501				.98336476	.78981566	.46380663
0	.7	100	5	2330	6.999993324279785	.0455662592570812	.9908396541541429	.4989923858642578	.0076361323838	.7646151043837717	.0020654647328484	.4997409731184168	.045566261	.0076361322	.0020654646				.99083966	.76461512	.49974099
0	.7999999999999999	100	5	2330	6.999993324279785	.0359557994664588	.9876017776745448	.4989923858642578	.0068785606452849	.7689780638762312	.001631317522405	.4798682858338811	.035955798	.0068785609	.0016313175				.98760176	.76897806	.47986829
0	.8999999999999999	100	5	2330	6.999993324279785	.0325996123378518	.9876561178961037	.4989923858642578	.0079651832423162	.8132569373450717	.0018146117066801	.5121183713393838	.032599613	.0079651829	.0018146117				.98765612	.81325692	.5121184
0	.9999999999999999	100	5	2330	6.999993324279785	.0277339977696934	.9830075298076589	.4989923858642578	.0081503993212613	.8255486677573732	.0016135541790627	.4934767192266153	.027733998	.0081503997	.0016135542				.98300755	.82554865	.49347672
0	1.1	100	5	2330	6.999993324279785	.0276001925389108	.9845917292515864	.4989923858642578	.0072883255753486	.8057591402679214	.0023204453922047	.5623079967889997	.027600193	.0072883256	.0023204454				.98459172	.80575913	.56230801
0	1.2	100	5	2330	6.999993324279785	.0257937422436292	.9816629422784162	.4989923858642578	.0091058584682701	.8473737157376837	.0028423632309723	.5972405304048287	.025793742	.0091058584	.0028423632				.98166293	.84737372	.59724051
0	1.3	100	5	2330	6.999993324279785	.0293993686944519	.9882855312622405	.4989923858642578	.0103445867262322	.8666087322451086	.0029850958713624	.5953414478116845	.029399369	.010344586	.0029850958				.98828554	.86660874	.59534144
.5	.1	100	5	2330	2.149174690246582	.0378090550418463	.2489682363992513	.4236809692382812	.0378090550418463	.2489682363992513	8.69234351164e-10	9.22666446579e-08	.037809055	.037809055	8.6923435e-10				.24896824	.24896824	9.2266646e-08
.5	.2	100	5	2330	2.211318969726563	.0364255812714827	.5276648663077097	.4667845916748047	.0364255812714827	.5276648663077097	.0001109244280987	.0134492981870568	.036425583	.036425583	.00011092443				.52766484	.52766484	.013449298
.5	.3	100	5	2330	2.832180976867676	.0417731055840057	.7602847821682135	.4989923858642578	.0299707883260981	.685416222002742	.0005191752417473	.083956820488303	.041773107	.029970787	.00051917526				.76028478	.68541622	.083956823
.5	.4	100	5	2330	3.731520652770996	.0481439974063587	.892693331362466	.4989923858642578	.0187294015564181	.7052326871915384	.0009423747158419	.1780854474139131	.048143998	.018729402	.0009423747				.89269334	.70523268	.17808545
.5	.5	100	5	2330	4.245284080505371	.0414881710880937	.9245624918017947	.4989923858642578	.016327760812796	.7564652236804267	.0014038112667674	.2749004280588262	.041488171	.016327761	.0014038113				.92456251	.7564652	.27490044
.5	.6	100	5	2330	5.133762359619141	.0450266947887177	.9615783691301947	.4989923858642578	.0131345191451284	.7629487749128702	.0017065547607062	.3442727480290758	.045026693	.01313452	.0017065548				.96157837	.76294875	.34427276
.5	.7	100	5	2330	5.878485679626465	.046542645969165	.9776618969252449	.4989923858642578	.0092130791065295	.7212204965431477	.0016752942916077	.3685901538898085	.046542645	.0092130788	.0016752942				.97766191	.72122049	.36859015
.5	.7999999999999999	100	5	2330	6.38349723815918	.0460016828721138	.9841715977492523	.4989923858642578	.0085957967977131	.7287465566727637	.0027029632107599	.4746553832501249	.046001684	.0085957972	.0027029633				.98417157	.72874653	.47465539
.5	.8999999999999999	100	5	2330	6.574623107910156	.0434320014583283	.9856215685575344	.4989923858642578	.0114111322553649	.80373663933294	.0017049393709934	.3937810162120338	.043432001	.011411132	.0017049394				.98562157	.80373663	.39378101
.5	.9999999999999999	100	5	2330	6.999993324279785	.0496387052753346	.9929440476731759	.4989923858642578	.0136638914797824	.8469184553752069	.0018995635257366	.4127044404731646	.049638703	.013663892	.0018995635				.99294406	.84691846	.41270444
.5	1.1	100	5	2330	6.913582801818848	.0428457681887865	.9890135506856031	.4989923858642578	.0087589394046076	.7511851729610103	.0017273397773839	.386878025742993	.042845767	.0087589398	.0017273398				.98901355	.75118518	.38687801
.5	1.2	100	5	2330	6.999993324279785	.0453541258534885	.9917740625445884	.4989923858642578	.0151429492147191	.8666659610713974	.0037361209788545	.5391539655669405	.045354124	.015142949	.0037361209				.99177408	.86666596	.53915399
.5	1.3	100	5	2330	6.999993324279785	.0462683978693083	.9925348308816055	.4989923858642578	.0139474657269012	.8445942812679418	.0024997215981516	.4319669341481395	.046268396	.013947465	.0024997217				.99253482	.8445943	.43196693
1	.1	100	5	2330	2.171725273132324	.0345819441546906	.2039231006098858	.420422119140625	.0345819441546906	.2039231006098858	0	0	.034581944	.034581944	0				.20392311	.20392311	0
1	.2	100	5	2330	2.182900428771974	.0408938818370201	.4842603294810034	.4559496765136719	.0408938818370201	.4842603294810034	.0000188872882654	.0021936941965822	.040893883	.040893883	.000018887289				.48426032	.48426032	.0021936942
1	.3	100	5	2330	2.439127922058105	.0361703607625833	.6478177801875991	.4989923858642578	.0361703607625833	.6478177801875991	.0001662644671409	.0261785672996958	.03617036	.03617036	.00016626446				.64781779	.64781779	.026178567
1	.4	100	5	2330	3.174485206604004	.0483563473293144	.8308908914039598	.4989923858642578	.0334223768980928	.7510364099001008	.0009521155240895	.1277655271652329	.048356347	.033422377	.00095211552				.83089089	.75103641	.12776552
1	.5	100	5	2330	3.545962333679199	.0436014062595658	.8762575408293041	.4989923858642578	.019836935183893	.7091390091335236	.0006808749481609	.1306808048554837	.043601405	.019836934	.00068087497				.87625754	.70913899	.1306808
1	.6	100	5	2330	3.749271392822266	.0378654173211938	.8922677621987429	.4989923858642578	.0164963144462205	.7191472160630549	.0009908491803253	.1873510763187424	.037865419	.016496314	.00099084922				.89226776	.71914721	.18735108
1	.7	100	5	2330	4.402697563171387	.0441490821808833	.9385329036472816	.4989923858642578	.020141373919079	.7992450752068502	.0011681154550303	.2218460527394038	.044149082	.020141374	.0011681154				.93853289	.79924506	.22184606
1	.7999999999999999	100	5	2330	4.944225311279297	.0486478864073239	.9617360918001135	.4989923858642578	.0135257841812869	.7292925396393176	.0010968935013741	.2210411767086818	.048647888	.013525784	.0010968935				.96173608	.72929251	.22104117
1	.8999999999999999	100	5	2330	4.42859935760498	.0361608068443211	.9362980670233987	.4989923858642578	.0137499744412256	.7457637623130307	.0027285095848677	.3692560093471666	.036160808	.013749975	.0027285095				.93629807	.74576378	.36925602
1	.9999999999999999	100	5	2330	4.524202346801758	.0360301103506376	.9414097358823276	.4989923858642578	.0125892366387439	.7292535148790811	.0018078282049574	.2910403312058835	.03603011	.012589237	.0018078282				.94140971	.72925353	.29104033
1	1.1	100	5	2330	4.410127639770508	.033893599717176	.9358841429273125	.4989923858642578	.0203024676413969	.8428999005863693	.0007179048580168	.1555111882498876	.0338936	.020302467	.00071790488				.93588412	.84289992	.15551119
1	1.2	100	5	2330	5.273538589477539	.0463400325295478	.9720091956999879	.4989923858642578	.0160491266816907	.7849562468698338	.0014524375925739	.2328438689717371	.046340033	.016049126	.0014524376				.97200918	.78495628	.23284388
1	1.3	100	5	2330	4.807446479797363	.0403342135035837	.9576893226733331	.4989923858642578	.0234377186272141	.8674019713179066	.0026245552461813	.3197334919323457	.040334214	.023437718	.0026245553				.95768934	.86740196	.3197335
-1	.1	5	10	1280	2.70940113067627	.0199093754477538	.0327827279542703	.4412772369384766	.0199093754477538	.0327827279542703	0	0				.019909376	.019909376	0				.03278273	.03278273	0
-1	.2	5	10	1280	1.853880882263184	.0201397182047059	.0511203835257396	.3936965026855469	.0201397182047059	.0511203835257396	0	0				.020139718	.020139718	0				.051120382	.051120382	0
-1	.3	5	10	1280	1.466462135314941	.0211175780715162	.0773104902955558	.3582146301269531	.0211175780715162	.0773104902955558	0	0				.021117577	.021117577	0				.077310488	.077310488	0
-1	.4	5	10	1280	1.249461174011231	.0227831225498204	.1127112688188923	.3345727386474609	.0227831225498204	.1127112688188923	0	0				.022783123	.022783123	0				.11271127	.11271127	0
-1	.5	5	10	1280	1.127462387084961	.025107993826149	.1578134421756	.3225652465820312	.025107993826149	.1578134421756	.0022227691271963	.0259041778105982				.025107995	.025107995	.0022227692				.15781344	.15781344	.025904179
-1	.6	5	10	1280	1.070131301879883	.0280832064888837	.2120046622051911	.321826675415039	.0280832064888837	.2120046622051911	.0027216452020881	.0410446561624299				.028083207	.028083207	.0027216452				.21200466	.21200466	.041044656
-1	.7	5	10	1280	1.061926841735839	.03170873637073	.2736571769251918	.3318240356445312	.03170873637073	.2736571769251918	.003372424525409	.0617850346254507				.031708736	.031708736	.0033724245				.27365717	.27365717	.061785035
-1	.7999999999999999	5	10	1280	1.093543052673339	.0359851537341838	.3404579517972226	.3519025115966797	.0359851537341838	.3404579517972226	.0042023870623703	.0885477825542128				.035985153	.035985153	.0042023868				.34045795	.34045795	.088547781
-1	.8999999999999999	5	10	1280	1.158724784851074	.0409072373064341	.4098195566598463	.3812550048828125	.0409072373064341	.4098195566598463	.0052414853411927	.1213004860023607				.040907238	.040907238	.0052414853				.40981954	.40981954	.12130049
-1	.9999999999999999	5	10	1280	1.252919197082519	.0464594756948497	.4792403955559258	.4189449768066406	.0464594756948497	.4792403955559258	.0065209166458006	.1595859666909076				.046459477	.046459477	.0065209167				.47924039	.47924039	.15958597
-1	1.1	5	10	1280	1.372541427612304	.052613393730303	.5465530156350398	.4638912200927734	.052613393730303	.5465530156350398	.0080715236683165	.2026121868097979				.052613392	.052613392	.0080715241				.54655302	.54655302	.20261219
-1	1.2	5	10	1280	1.514614105224609	.0593266217050255	.6100552664296672	.4989923858642578	.0593266217050255	.6100552664296672	.0099220924676213	.2493671604191997				.059326623	.059326623	.0099220928				.61005527	.61005527	.24936716
-1	1.3	5	10	1280	1.676533699035644	.0665435464467438	.6685471362358176	.4989923858642578	.0665435464467438	.6685471362358176	.0120976690084292	.2987325160107928				.066543549	.066543549	.012097669				.66854715	.66854715	.29873252
-.5	.1	5	10	1280	3.365510940551759	.0688168979154906	.1031840410919804	.4642947692871094	.0688168979154906	.1031840410919804	0	0				.0688169	.0688169	0				.10318404	.10318404	0
-.5	.2	5	10	1280	2.39769172668457	.0685736645512369	.1454873575911426	.4385285339355469	.0685736645512369	.1454873575911426	0	0				.068573661	.068573661	0				.14548735	.14548735	0
-.5	.3	5	10	1280	2.001561164855957	.0699538816156291	.1979777461216284	.4257444000244141	.0699538816156291	.1979777461216284	0	0				.069953881	.069953881	0				.19797775	.19797775	0
-.5	.4	5	10	1280	1.804881095886231	.0727520303866304	.2595220316727018	.4239779205322265	.0727520303866304	.2595220316727018	0	0				.072752029	.072752029	0				.25952202	.25952202	0
-.5	.5	5	10	1280	1.713750839233399	.0767865836741191	.3278390604583722	.4322468719482422	.0767865836741191	.3278390604583722	0	0				.076786585	.076786585	0				.32783905	.32783905	0
-.5	.6	5	10	1280	1.690492630004883	.0818982010450932	.3999736932748988	.4495233459472656	.0818982010450932	.3999736932748988	.01174525727802	.1093854204246703				.081898198	.081898198	.011745257				.39997369	.39997369	.10938542
-.5	.7	5	10	1280	1.715867042541504	.0879433431063681	.4728567270492319	.4746652221679687	.0879433431063681	.4728567270492319	.0136492888922998	.1471947176608417				.087943345	.087943345	.013649289				.47285673	.47285673	.14719471
-.5	.7999999999999999	5	10	1280	1.778445243835449	.0947879915707445	.5437522650136076	.4989923858642578	.0947879915707445	.5437522650136076	.015930273479914	.1906044483689877				.094787993	.094787993	.015930273				.54375225	.54375225	.19060445
-.5	.8999999999999999	5	10	1280	.6483526229858398	.0186038559220756	.2384940428814305	.2191043701171875	.0186038559220756	.2384940428814305	.0186038559220756	.2384940428814305				.018603856	.018603856	.018603856				.23849404	.23849404	.23849404
-.5	.9999999999999999	5	10	1280	.6843147277832031	.021681277077905	.2895552274058106	.2338377227783203	.021681277077905	.2895552274058106	.021681277077905	.2895552274058106				.021681277	.021681277	.021681277				.28955522	.28955522	.28955522
-.5	1.1	5	10	1280	.7397499084472656	.0251675355411152	.3424415363604929	.2545557861328125	.0251675355411152	.3424415363604929	.0251675355411152	.3424415363604929				.025167536	.025167536	.025167536				.34244153	.34244153	.34244153
-.5	1.2	5	10	1280	.811680793762207	.0290602815072353	.3958820364983684	.2802991790771484	.0290602815072353	.3958820364983684	.0290602815072353	.3958820364983684				.029060282	.029060282	.029060282				.39588204	.39588204	.39588204
-.5	1.3	5	10	1280	.8975639343261719	.0333493943305496	.448755799532022	.3101465911865235	.0333493943305496	.448755799532022	.0333493943305496	.448755799532022				.033349395	.033349395	.033349395				.4487558	.4487558	.4487558
0	.1	5	10	1280	2.859070777893066	.0302854017630357	.0476864822184574	.4479243774414062	.0302854017630357	.0476864822184574	0	0				.030285401	.030285401	0				.047686484	.047686484	0
0	.2	5	10	1280	1.981393814086914	.0303523528561479	.0703013712086724	.4067090606689453	.0303523528561479	.0703013712086724	0	0				.030352352	.030352352	0				.070301369	.070301369	0
0	.3	5	10	1280	1.592693328857422	.031321903333818	.0998122475171594	.3766712951660156	.031321903333818	.0998122475171594	0	0				.031321902	.031321902	0				.099812247	.099812247	0
0	.4	5	10	1280	1.376026153564454	.0330872854604917	.1363241714803506	.356501449584961	.0330872854604917	.1363241714803506	0	0				.033087287	.033087287	0				.13632417	.13632417	0
0	.5	5	10	1280	1.250162124633789	.0355647901628934	.1792816828310188	.3452477569580078	.0355647901628934	.1792816828310188	0	0				.035564791	.035564791	0				.17928168	.17928168	0
0	.6	5	10	1280	1.182049751281739	.0386887168520401	.2275840580865161	.3419432220458985	.0386887168520401	.2275840580865161	0	0				.038688716	.038688716	0				.22758406	.22758406	0
0	.7	5	10	1280	1.154639244079589	.0424048844893743	.2797919695020646	.3456360778808594	.0424048844893743	.2797919695020646	0	0				.042404886	.042404886	0				.27979198	.27979198	0
0	.7999999999999999	5	10	1280	1.157763481140137	.0466650154728948	.3343450610626022	.355366943359375	.0466650154728948	.3343450610626022	0	0				.046665017	.046665017	0				.33434507	.33434507	0
0	.8999999999999999	5	10	1280	1.184693336486816	.0514227461267609	.3897389336324852	.3701992797851562	.0514227461267609	.3897389336324852	0	0				.051422745	.051422745	0				.38973895	.38973895	0
0	.9999999999999999	5	10	1280	1.230642318725586	.0566312501259433	.4446430831089474	.3892498474121094	.0566312501259433	.4446430831089474	0	0				.056631248	.056631248	0				.44464308	.44464308	0
0	1.1	5	10	1280	1.2919921875	.062242176488868	.4979629593542955	.411650634765625	.062242176488868	.4979629593542955	0	0				.062242176	.062242176	0				.49796295	.49796295	0
0	1.2	5	10	1280	1.365919113159179	.0682055428187027	.5488587502229656	.4365945434570312	.0682055428187027	.5488587502229656	0	0				.068205543	.068205543	0				.54885876	.54885876	0
0	1.3	5	10	1280	1.450126647949219	.0744702514086412	.596735111449186	.4632897033691405	.0744702514086412	.596735111449186	0	0				.074470252	.074470252	0				.59673512	.59673512	0
.5	.1	5	10	1280	3.75440502166748	.0908260701526538	.1280055806305243	.4727007751464843	.0908260701526538	.1280055806305243	0	0				.090826072	.090826072	0				.12800558	.12800558	0
.5	.2	5	10	1280	2.663378715515137	.089806283440676	.1695946188060212	.4496299438476563	.089806283440676	.1695946188060212	0	0				.089806281	.089806281	0				.16959462	.16959462	0
.5	.3	5	10	1280	2.206545829772949	.0902494659935237	.2173535031289748	.4366326141357422	.0902494659935237	.2173535031289748	0	0				.090249464	.090249464	0				.21735351	.21735351	0
.5	.4	5	10	1280	1.961480140686036	.0919827178709774	.2698763583934888	.4307849578857422	.0919827178709774	.2698763583934888	0	0				.091982715	.091982715	0				.26987636	.26987636	0
.5	.5	5	10	1280	1.822057723999024	.0948240446494727	.3254674905279646	.4309981536865234	.0948240446494727	.3254674905279646	0	0				.094824046	.094824046	0				.3254675	.3254675	0
.5	.6	5	10	1280	1.746308326721191	.0985997068349783	.3823980481178324	.436343276977539	.0985997068349783	.3823980481178324	0	0				.09859971	.09859971	0				.38239804	.38239804	0
-1	.1	10	10	1280	3.126593589782715	.0989280635928502	.1591132024258551	.4612567291259766	.0989280635928502	.1591132024258551	0	0				.098928064	.098928064	0				.1591132	.1591132	0
-1	.2	10	10	1280	2.287769317626954	.0992884166887319	.2355830118934287	.4449929351806641	.0992884166887319	.2355830118934287	2.67350852867e-06	.0000268604972169				.099288419	.099288419	2.6735086e-06				.23558301	.23558301	.000026860498
-1	.3	10	10	1280	1.216836929321289	.0308470656736596	.1450286680836724	.3313138885498047	.0308470656736596	.1450286680836724	.0010212277647994	.0105929593134142				.030847065	.030847065	.0010212278				.14502867	.14502867	.010592959
-1	.4	10	10	1280	1.085739135742188	.0348954361080843	.2200857948381497	.3221388549804687	.0348954361080843	.2200857948381497	.0013773624243466	.0228779220180741				.034895435	.034895435	.0013773624				.2200858	.2200858	.022877922
-1	.5	10	10	1280	1.067294120788574	.0403545951458907	.3108561906531428	.3367199249267578	.0403545951458907	.3108561906531428	.0104797502673287	.1381545389917399				.040354595	.040354595	.01047975				.31085619	.31085619	.13815454
-1	.6	10	10	1280	1.134725570678711	.0471873117345301	.4108479857585042	.3746307067871094	.0471873117345301	.4108479857585042	.0134022007340163	.2085612624304155				.047187313	.047187313	.0134022				.41084799	.41084799	.20856126
-1	.7	10	10	1280	1.274134635925293	.0553422221512908	.5125139197976593	.4350869445800781	.0553422221512908	.5125139197976593	.017175849673285	.2919977208220066				.055342223	.055342223	.01717585				.51251394	.51251394	.29199773
-1	.7999999999999999	10	10	1280	1.477210044860839	.0647302040718993	.6091493411710185	.4989923858642578	.0647302040718993	.6091493411710185	.0218984051291911	.3832485292735803				.064730205	.064730205	.021898406				.60914934	.60914934	.38324854
-1	.8999999999999999	10	10	1280	1.738364219665528	.0752135130811059	.6959345929074072	.4989923858642578	.0752135130811059	.6959345929074072	.0276403566545873	.4766177827480581				.075213514	.075213514	.027640356				.69593459	.69593459	.47661778
-1	.9999999999999999	10	10	1280	2.053391456604004	.0866066732786399	.7701697425471412	.4989923858642578	.0866066732786399	.7701697425471412	.0344312102083381	.5669886234438695				.086606674	.086606674	.034431212				.77016973	.77016973	.56698865
-1	1.1	10	10	1280	2.418700218200684	.0986870887744459	.8310113764183673	.4989923858642578	.0986870887744459	.8310113764183673	.0136333910636539	.4205860277755388				.09868709	.09868709	.013633391				.83101135	.83101135	.42058602
-1	1.2	10	10	1280	1.562572479248047	.0510251979075389	.7243464525495087	.4989923858642578	.0510251979075389	.7243464525495087	.0178707255246274	.5021930734501637				.051025197	.051025197	.017870726				.72434646	.72434646	.50219309
-1	1.3	10	10	1280	1.928468704223633	.0606343414644861	.7875028462126528	.4989923858642578	.0606343414644861	.7875028462126528	.0229468211655484	.5802787610039644				.060634341	.060634341	.022946822				.78750283	.78750283	.58027875
-.5	.1	10	10	1280	2.321895599365234	.0385562352138237	.0712082129521812	.4255540466308594	.0385562352138237	.0712082129521812	0	0				.038556237	.038556237	0				.071208216	.071208216	0
-.5	.2	10	10	1280	1.592993736267089	.0396910900887074	.1196091738859557	.3757423706054688	.0396910900887074	.1196091738859557	0	0				.039691091	.039691091	0				.11960918	.11960918	0
-.5	.3	10	10	1280	1.302059173583984	.0428893614222802	.1871103074423159	.3502426300048828	.0428893614222802	.1871103074423159	.0014289316347919	.0134075639678171				.04288936	.04288936	.0014289316				.1871103	.1871103	.013407564
-.5	.4	10	10	1280	1.189686775207519	.0478918814391199	.2718108143501821	.34817919921875	.0478918814391199	.2718108143501821	.0018867586862097	.0271560987477666				.047891881	.047891881	.0018867587				.2718108	.2718108	.0271561
-.5	.5	10	10	1280	1.187109947204589	.0545171155028585	.3681238072819111	.3684099578857422	.0545171155028585	.3681238072819111	.0147790336033848	.1666242586147482				.054517116	.054517116	.014779033				.3681238	.3681238	.16662426
-.5	.6	10	10	1280	1.265295982360839	.0626109902749659	.4686681558160495	.4094501495361328	.0626109902749659	.4686681558160495	.0184593767128731	.2402558148559875				.062610991	.062610991	.018459376				.46866816	.46866816	.24025582
-.5	.7	10	10	1280	1.408677101135254	.0720113857923099	.5663879764678763	.4694876098632813	.0720113857923099	.5663879764678763	.0230612529541475	.3237136672792083				.072011389	.072011389	.023061253				.56638795	.56638795	.32371366
-.5	.7999999999999999	10	10	1280	1.607446670532227	.0825301290387566	.6559046137317139	.4989923858642578	.0825301290387566	.6559046137317139	.0286323431156514	.4119247283767631				.082530126	.082530126	.028632343				.65590459	.65590459	.41192472
-.5	.8999999999999999	10	10	1280	1.854628562927246	.0939499121958643	.733956158615794	.4989923858642578	.0939499121958643	.733956158615794	.0351866689745989	.4999423125956572				.093949914	.093949914	.035186671				.73395616	.73395616	.4999423
-.5	.9999999999999999	10	10	1280	1.053976058959961	.0426973596058673	.5836656646824729	.3821001739501953	.0426973596058673	.5836656646824729	.0116795902188138	.3193111050652201				.042697359	.042697359	.011679591				.58366567	.58366567	.31931111
-.5	1.1	10	10	1280	1.294448852539063	.0510952677623392	.6601588960391465	.4691754302978515	.0510952677623392	.6601588960391465	.0151630803624143	.3922146142265046				.05109527	.05109527	.015163081				.66015887	.66015887	.39221463
-.5	1.2	10	10	1280	1.567966461181641	.0602731319843852	.7276741289183847	.4989923858642578	.0602731319843852	.7276741289183847	.019328528890725	.4651376058497692				.060273133	.060273133	.019328529				.72767413	.72767413	.4651376
-.5	1.3	10	10	1280	1.870209693908691	.0700941449240259	.7854996189631147	.4989923858642578	.0700941449240259	.7854996189631147	.0241911521608712	.5357173466986229				.070094146	.070094146	.024191152				.78549963	.78549963	.53571737
0	.1	10	10	1280	2.467559814453125	.0528217378063941	.0932309378472462	.4342493896484375	.0528217378063941	.0932309378472462	0	0				.052821737	.052821737	0				.09323094	.09323094	0
0	.2	10	10	1280	1.721481323242188	.0537709538567092	.1487538132105172	.3919909362792968	.0537709538567092	.1487538132105172	0	0				.053770956	.053770956	0				.14875381	.14875381	0
0	.3	10	10	1280	1.429084777832031	.0570757047970167	.2211364668953975	.371935302734375	.0570757047970167	.2211364668953975	0	0				.057075705	.057075705	0				.22113647	.22113647	0
0	.4	10	10	1280	1.314289093017579	.0623567460376221	.3068200879427597	.3722855529785156	.0623567460376221	.3068200879427597	.0016483307269834	.0201959154167294				.062356748	.062356748	.0016483307				.30682009	.30682009	.020195916
0	.5	10	10	1280	1.303434371948243	.0693100669434802	.3999094762316899	.3911000823974609	.0693100669434802	.3999094762316899	.0021661381369742	.0354211563767728				.069310069	.069310069	.002166138				.39990947	.39990947	.035421155
0	.6	10	10	1280	1.365218162536621	.0776761085227703	.4939784220346087	.4263002319335938	.0776761085227703	.4939784220346087	.0212197781591636	.2326378682485699				.07767611	.07767611	.021219779				.49397841	.49397841	.23263787
0	.7	10	10	1280	1.482724189758301	.0872132063201392	.5835325045002309	.4755865325927734	.0872132063201392	.5835325045002309	.0257470467012479	.3060038493693445				.087213203	.087213203	.025747046				.58353251	.58353251	.30600384
0	.7999999999999999	10	10	1280	1.645277976989746	.0976836401958543	.6647215487088562	.4989923858642578	.0976836401958543	.6647215487088562	.0310930050247865	.3832444778408157				.097683638	.097683638	.031093005				.66472155	.66472155	.38324448
0	.8999999999999999	10	10	1280	.8317947387695313	.0372422701668176	.4607939477121727	.2921924591064454	.0372422701668176	.4607939477121727	.0372422701668176	.4607939477121727				.037242271	.037242271	.037242271				.46079394	.46079394	.46079394
0	.9999999999999999	10	10	1280	.9771652221679688	.0441538430667967	.5356618355662239	.3442046203613282	.0441538430667967	.5356618355662239	.0441538430667967	.5356618355662239				.044153843	.044153843	.044153843				.53566182	.53566182	.53566182
0	1.1	10	10	1280	1.148337364196778	.0517619432805962	.6056201690089005	.4040060424804688	.0517619432805962	.6056201690089005	.0107559481703872	.264371291040665				.051761944	.051761944	.010755948				.60562015	.60562015	.26437131
0	1.2	10	10	1280	1.341152191162109	.0599797718065269	.6692191290395236	.4695637512207032	.0599797718065269	.6692191290395236	.0134538965289991	.3180465687039182				.05997977	.05997977	.013453896				.66921914	.66921914	.31804657
0	1.3	10	10	1280	1.551904678344727	.0687051713632658	.7257004108697882	.4989923858642578	.0687051713632658	.7257004108697882	.0165802211673167	.3726290956236045				.068705171	.068705171	.01658022				.72570044	.72570044	.37262911
.5	.1	10	10	1280	2.626348495483399	.0595782113629307	.0998593874022679	.4414447479248047	.0595782113629307	.0998593874022679	0	0				.05957821	.05957821	0				.099859387	.099859387	0
.5	.2	10	10	1280	1.839334487915039	.0600247580653357	.1518261222354068	.4024679870605469	.0600247580653357	.1518261222354068	0	0				.060024757	.060024757	0				.15182613	.15182613	0
.5	.3	10	10	1280	1.521283149719239	.0626418171773837	.2167139273772622	.3816357116699219	.0626418171773837	.2167139273772622	0	0				.062641814	.062641814	0				.21671392	.21671392	0
.5	.4	10	10	1280	1.378135681152344	.0670624301109763	.2915129900654853	.3767778930664062	.0670624301109763	.2915129900654853	0	0				.06706243	.06706243	0				.291513	.291513	0
.5	.5	10	10	1280	1.331939697265625	.0729740375064064	.3719675790988392	.3858767852783203	.0729740375064064	.3719675790988392	0	0				.072974041	.072974041	0				.37196758	.37196758	0
.5	.6	10	10	1280	1.349877357482911	.0801129427366821	.4536455710183489	.4069146423339844	.0801129427366821	.4536455710183489	.0154056928825315	.1526454329991226				.080112942	.080112942	.015405693				.45364556	.45364556	.15264544
.5	.7	10	10	1280	1.414438247680664	.0882494951789435	.5327299044485241	.4378584899902344	.0882494951789435	.5327299044485241	.0182925545976145	.2009779697194422				.088249497	.088249497	.018292554				.53272992	.53272992	.20097797
.5	.7999999999999999	10	10	1280	1.514827728271484	.0971763458754776	.6064016968201859	.4766448974609375	.0971763458754776	.6064016968201859	.0216809091969232	.253843078216182				.097176343	.097176343	.021680908				.60640168	.60640168	.25384307
.5	.8999999999999999	10	10	1280	.6214094161987305	.0255674628487925	.3095221556745216	.213439453125	.0255674628487925	.3095221556745216	.0255674628487925	.3095221556745216				.025567463	.025567463	.025567463				.30952215	.30952215	.30952215
.5	.9999999999999999	10	10	1280	.6870918273925781	.0299398849723631	.3663660179015804	.2368909912109375	.0299398849723631	.3663660179015804	.0299398849723631	.3663660179015804				.029939884	.029939884	.029939884				.36636603	.36636603	.36636603
.5	1.1	10	10	1280	.7699375152587891	.03477627189321	.4229210335400273	.2655962829589844	.03477627189321	.4229210335400273	.03477627189321	.4229210335400273				.03477627	.03477627	.03477627				.42292103	.42292103	.42292103
.5	1.2	10	10	1280	.8666286468505859	.040045743055116	.4779931217368687	.2983218383789062	.040045743055116	.4779931217368687	.040045743055116	.4779931217368687				.040045742	.040045742	.040045742				.47799313	.47799313	.47799313
.5	1.3	10	10	1280	.9743747711181641	.0457097944567403	.5306654143124088	.3339483795166015	.0457097944567403	.5306654143124088	.0457097944567403	.5306654143124088				.045709796	.045709796	.045709796				.5306654	.5306654	.5306654
1	.1	10	10	1280	2.682711601257324	.0421460282796803	.0680721707970199	.4424269714355469	.0421460282796803	.0680721707970199	0	0				.042146027	.042146027	0				.06807217	.06807217	0
1	.2	10	10	1280	1.856758117675781	.042231979039148	.1007682320963122	.3995822296142578	.042231979039148	.1007682320963122	0	0				.042231981	.042231981	0				.10076823	.10076823	0
1	.3	10	10	1280	1.499767303466797	.0436540582860386	.1416044003039223	.3704048614501953	.0436540582860386	.1416044003039223	0	0				.043654058	.043654058	0				.14160439	.14160439	0
1	.4	10	10	1280	1.310804367065429	.0462114757662123	.1895899908118699	.3529532623291016	.0462114757662123	.1895899908118699	0	0				.046211477	.046211477	0				.18958999	.18958999	0
1	.5	10	10	1280	1.210822105407714	.0497306091668426	.2430892340023645	.3455827789306641	.0497306091668426	.2430892340023645	0	0				.04973061	.04973061	0				.24308923	.24308923	0
1	.6	10	10	1280	1.166942596435547	.054067245170256	.3001657218233594	.3467629699707031	.054067245170256	.3001657218233594	0	0				.054067247	.054067247	0				.30016571	.30016571	0
1	.7	10	10	1280	1.161969184875489	.0591006103230721	.3588848230939793	.3550547637939453	.0591006103230721	.3588848230939793	0	0				.059100609	.059100609	0				.35888481	.35888481	0
1	.7999999999999999	10	10	1280	1.185581207275391	.0647263072799167	.4175186682714425	.3691485290527345	.0647263072799167	.4175186682714425	0	0				.064726308	.064726308	0				.41751868	.41751868	0
1	.8999999999999999	10	10	1280	1.230936050415039	.0708509735315843	.4746526651658812	.3878488464355468	.0708509735315843	.4746526651658812	0	0				.070850976	.070850976	0				.47465268	.47465268	0
1	.9999999999999999	10	10	1280	1.293173789978028	.0773890531380325	.529216699347278	.41006689453125	.0773890531380325	.529216699347278	0	0				.077389054	.077389054	0				.52921671	.52921671	0
1	1.1	10	10	1280	1.368676185607911	.0842612070637919	.5804682588197332	.4348280639648437	.0842612070637919	.5804682588197332	0	0				.084261209	.084261209	0				.58046824	.58046824	0
1	1.2	10	10	1280	1.454666137695313	.0913937573868721	.6279499769343353	.4612415008544922	.0913937573868721	.6279499769343353	0	0				.091393754	.091393754	0				.62794995	.62794995	0
1	1.3	10	10	1280	1.548920631408691	.0987186770854704	.6714372553875448	.4884924926757813	.0987186770854704	.6714372553875448	0	0				.09871868	.09871868	0				.67143726	.67143726	0
-1	.1	20	10	1280	2.149641990661621	.0605355764073872	.1239270030233893	.4194703521728515	.0605355764073872	.1239270030233893	2.81808354430e-10	2.65763966389e-09				.060535576	.060535576	2.8180835e-10				.123927	.123927	2.6576397e-09
-1	.2	20	10	1280	1.535776138305664	.063744857944404	.2213020752770092	.3841331481933594	.063744857944404	.2213020752770092	.000565855528369	.0057439260372163				.063744858	.063744858	.00056585553				.22130208	.22130208	.0057439259
-1	.3	20	10	1280	1.384724617004394	.0711802342295608	.3508486279838201	.3956761779785156	.0711802342295608	.3508486279838201	.0033712851262886	.0477679851772537				.071180232	.071180232	.003371285				.35084862	.35084862	.047767986
-1	.4	20	10	1280	1.457676887512207	.0821025038471428	.4955206899030706	.4549217681884766	.0821025038471428	.4955206899030706	.0147866085985144	.1987498160021302				.082102507	.082102507	.014786609				.49552068	.49552068	.19874981
-1	.5	20	10	1280	1.691520690917969	.0958775038268062	.6343522021879149	.4989923858642578	.0958775038268062	.6343522021879149	.0204313392753454	.3188425219949654				.095877506	.095877506	.02043134				.63435221	.63435221	.31884253
-1	.6	20	10	1280	1.312059402465821	.0593501435154093	.6092847161093342	.4766372833251954	.0593501435154093	.6092847161093342	.0116199927182352	.3057295703183275				.059350144	.059350144	.011619993				.6092847	.6092847	.30572957
-1	.7	20	10	1280	1.71923828125	.0736751514230694	.7273903645409427	.4989923858642578	.0736751514230694	.7273903645409427	.0171204836889931	.4322999812700774				.073675148	.073675148	.017120484				.72739035	.72739035	.43229997
-1	.7999999999999999	20	10	1280	2.247494697570801	.0896726456999164	.8207744740720967	.4989923858642578	.0495655456378331	.7016936160401166	.0244538737589766	.5585516937994549				.089672647	.049565546	.024453875				.8207745	.70169359	.55855167
-1	.8999999999999999	20	10	1280	1.960178375244141	.0632181180500547	.7971817018744141	.4989923858642578	.0632181180500547	.7971817018744141	.015892323347466	.5292740484404468				.063218117	.063218117	.015892323				.79718173	.79718173	.52927405
-1	.9999999999999999	20	10	1280	2.630887985229492	.0783035692637138	.8694017758525503	.4989923858642578	.0448909917018424	.7702416733292757	.0229307326760458	.6410810259523092				.078303568	.044890992	.022930732				.86940175	.77024168	.64108104
-1	1.1	20	10	1280	3.408896446228027	.0942904185939927	.9203387354861929	.4989923858642578	.057671802322586	.8461963884935242	.0153285952140239	.6026583301017008				.09429042	.057671804	.015328595				.92033875	.84619641	.60265833
-1	1.2	20	10	1280	3.081225395202637	.0716719214760134	.9020478480467858	.4989923858642578	.042203636454454	.817633002960145	.0220208896659131	.6994654611770386				.071671918	.042203635	.022020889				.90204787	.81763297	.69946545
-1	1.3	20	10	1280	3.946765899658204	.0864097792995047	.9406364942986094	.4989923858642578	.0302815695034204	.7815831371655664	.0147246550568313	.6512440246274025				.086409777	.03028157	.014724655				.94063652	.78158313	.65124404
-.5	.1	20	10	1280	2.254290580749512	.085418637429674	.170470588762233	.4290793914794922	.085418637429674	.170470588762233	0	0				.085418634	.085418634	0				.1704706	.1704706	0
-.5	.2	20	10	1280	1.664450645446778	.0890756222555475	.2904456584210405	.4075313873291016	.0890756222555475	.2904456584210405	.0002175648158819	.0026231945842043				.089075625	.089075625	.00021756481				.29044566	.29044566	.0026231946
-.5	.3	20	10	1280	1.553279876708984	.0979736674587099	.4355621839642182	.4346605529785156	.0979736674587099	.4355621839642182	.0059569308862732	.0723567366124461				.097973667	.097973667	.005956931				.43556219	.43556219	.072356738
-.5	.4	20	10	1280	1.073863029479981	.0548333661854991	.4160215826024856	.3527857513427734	.0548333661854991	.4160215826024856	.0086258676733035	.1444565084436532				.054833367	.054833367	.0086258678				.41602159	.41602159	.14445651
-.5	.5	20	10	1280	1.262104988098144	.0672909205847154	.5578600581519146	.4351402435302734	.0672909205847154	.5578600581519146	.0125992778526091	.245685486686924				.067290917	.067290917	.012599278				.55786008	.55786008	.24568549
-.5	.6	20	10	1280	1.577045440673829	.0820571708055122	.6852099328407358	.4989923858642578	.0820571708055122	.6852099328407358	.0181635432647206	.3662597539610524				.082057171	.082057171	.018163543				.68520993	.68520993	.36625975
-.5	.7	20	10	1280	2.005620002746582	.0985825292271446	.788474284118547	.4989923858642578	.0985825292271446	.788474284118547	.0255425122686602	.4926089343174398				.098582529	.098582529	.025542513				.78847426	.78847426	.49260893
-.5	.7999999999999999	20	10	1280	1.691654205322266	.0676731205517891	.7567626782131411	.4989923858642578	.0676731205517891	.7567626782131411	.0154005720047257	.4487936996430956				.067673117	.067673117	.015400572				.75676268	.75676268	.44879371
-.5	.8999999999999999	20	10	1280	2.234737396240234	.0831375922005206	.837947634791417	.4989923858642578	.0831375922005206	.837947634791417	.0220362158561206	.5626222918979333				.083137594	.083137594	.022036215				.83794761	.83794761	.56262231
-.5	.9999999999999999	20	10	1280	2.867615699768066	.0994916907660278	.897042894518013	.4989923858642578	.058707103941273	.8021017117874358	.0303351662979446	.6661896811983582				.099491693	.058707103	.030335166				.89704287	.80210173	.66618967
-.5	1.1	20	10	1280	2.473848342895509	.0726751759741153	.8673780259673525	.4989923858642578	.0402276568576031	.754697691172619	.0189638535300696	.6013275703541602				.072675176	.040227655	.018963853				.867378	.75469768	.6013276
-.5	1.2	20	10	1280	3.162075042724609	.0874237309127568	.9146780200037682	.4989923858642578	.051508840577066	.8262444685880076	.0261177725102503	.6915428142147654				.087423734	.05150884	.026117772				.91467804	.82624447	.6915428
-.5	1.3	20	10	1280	2.609338760375977	.0638709853171353	.8812245317339148	.4989923858642578	.0638709853171353	.8812245317339148	.0155052719244099	.6074359693589536				.063870989	.063870989	.015505272				.88122451	.88122451	.60743594
0	.1	20	10	1280	1.983483314514161	.055768294976381	.1193772681031799	.4075161590576172	.055768294976381	.1193772681031799	0	0				.055768296	.055768296	0				.11937727	.11937727	0
0	.2	20	10	1280	1.392695426940918	.0592968843090926	.216727156739962	.3630572204589844	.0592968843090926	.216727156739962	.0002866220424995	.0029505413128552				.059296884	.059296884	.00028662203				.21672715	.21672715	.0029505412
0	.3	20	10	1280	1.237838745117188	.0670771834491353	.3436207704976731	.3640775146484375	.0670771834491353	.3436207704976731	.0023814017908446	.0336243565524543				.067077182	.067077182	.0023814018				.34362078	.34362078	.033624355
0	.4	20	10	1280	1.286678314208984	.0782386586317806	.4828777661728697	.4074704742431641	.0782386586317806	.4828777661728697	.0125466631519238	.1670007208978778				.078238659	.078238659	.012546663				.48287776	.48287776	.16700073
0	.5	20	10	1280	1.473992347717286	.0920581163709205	.6157463625538093	.48949755859375	.0920581163709205	.6157463625538093	.01736117364909	.2670583053411775				.092058115	.092058115	.017361173				.61574638	.61574638	.26705831
0	.6	20	10	1280	1.080692291259766	.0552332787502876	.5640942478134432	.384361572265625	.0552332787502876	.5640942478134432	.0237651188298328	.3814046336828669				.055233277	.055233277	.023765119				.56409425	.56409425	.38140464
0	.7	20	10	1280	1.384998321533204	.0684580781168601	.6771348656208079	.4989923858642578	.0684580781168601	.6771348656208079	.0318578539019034	.4985527220910687				.06845808	.06845808	.031857856				.67713487	.67713487	.49855271
0	.7999999999999999	20	10	1280	1.770320892333984	.0831293682322244	.7707407182796806	.4989923858642578	.0831293682322244	.7707407182796806	.0170007374999357	.416958902926385				.083129369	.083129369	.017000737				.77074075	.77074075	.4169589
0	.8999999999999999	20	10	1280	2.227394104003906	.0987815247171793	.8434565713883033	.4989923858642578	.0987815247171793	.8434565713883033	.0233647815722134	.5200921277159052				.098781526	.098781526	.023364782				.84345657	.84345657	.52009213
0	.9999999999999999	20	10	1280	1.730707168579102	.0654779723119084	.7853830596777575	.4989923858642578	.0654779723119084	.7853830596777575	.0310911796359329	.6162968218022498				.065477975	.065477975	.03109118				.78538305	.78538305	.61629683
0	1.1	20	10	1280	2.210384368896484	.0789764219826324	.8484779415627619	.4989923858642578	.0789764219826324	.8484779415627619	.015906541182805	.4973827317130144				.078976423	.078976423	.015906541				.84847796	.84847796	.49738273
0	1.2	20	10	1280	2.735483169555664	.0930438074541639	.896095121860634	.4989923858642578	.0502610071162092	.7736773953791042	.0214481498919261	.5821467519529426				.093043804	.050261006	.02144815				.8960951	.77367741	.58214676
0	1.3	20	10	1280	1.995419502258301	.0613282306751083	.8324836679153834	.4989923858642578	.0613282306751083	.8324836679153834	.0280223127532108	.6595279319190478				.061328232	.061328232	.028022313				.83248365	.83248365	.65952796
.5	.1	20	10	1280	2.179642677307129	.0729712986876047	.1438478885810172	.4221581420898438	.0729712986876047	.1438478885810172	0	0				.072971299	.072971299	0				.14384788	.14384788	0
.5	.2	20	10	1280	1.555235862731934	.0757450499148835	.2421091327145052	.3854580078125	.0757450499148835	.2421091327145052	.0001023782958166	.0009207790748155				.075745054	.075745054	.0001023783				.24210913	.24210913	.00092077907
.5	.3	20	10	1280	1.375185012817383	.082830228121245	.3623078818617985	.3861128234863281	.082830228121245	.3623078818617985	.0016723067271107	.0202386641146279				.082830228	.082830228	.0016723067				.36230788	.36230788	.020238664
.5	.4	20	10	1280	1.387207984924316	.0931884334204823	.4897355380585147	.4200109558105468	.0931884334204823	.4897355380585147	.0117461651127686	.1344274265263138				.093188435	.093188435	.011746165				.48973554	.48973554	.13442743
.5	.5	20	10	1280	.8926639556884766	.0466264080111302	.4044544476358826	.3007431335449219	.0466264080111302	.4044544476358826	.0155951185156329	.2112963840921924				.046626408	.046626408	.015595119				.40445444	.40445444	.21129638
.5	.6	20	10	1280	1.033668518066406	.0568169987483641	.5169773123602727	.3565699768066406	.0568169987483641	.5169773123602727	.0206040216153351	.301608705261921				.056816999	.056816999	.020604022				.51697731	.51697731	.30160871
.5	.7	20	10	1280	1.244334220886231	.0684902823042086	.6211797235273553	.4347823791503906	.0684902823042086	.6211797235273553	.0268356879543911	.3984665547402744				.068490282	.068490282	.026835687				.6211797	.6211797	.39846656
.5	.7999999999999999	20	10	1280	1.513078689575196	.0813504971715199	.7117734796775235	.4989923858642578	.0813504971715199	.7117734796775235	.0342952277778424	.4951393101919419				.081350498	.081350498	.034295227				.71177346	.71177346	.4951393
.5	.8999999999999999	20	10	1280	1.830789566040039	.0950612585596566	.7866110456229808	.4989923858642578	.0950612585596566	.7866110456229808	.0429219394240602	.5862491851825722				.095061257	.095061257	.042921938				.78661102	.78661102	.58624917
.5	.9999999999999999	20	10	1280	1.165200233459473	.0525929653764046	.6682050196324134	.4190972595214844	.0525929653764046	.6682050196324134	.017913985811616	.4128567912936744				.052592967	.052592967	.017913986				.66820502	.66820502	.41285679
.5	1.1	20	10	1280	1.463685035705566	.063136031267313	.7391305428979371	.4989923858642578	.063136031267313	.7391305428979371	.0231082487545903	.4903405570349546				.063136034	.063136034	.02310825				.73913056	.73913056	.49034056
.5	1.2	20	10	1280	1.789346694946289	.0743474969621764	.7985378498584728	.4989923858642578	.0743474969621764	.7985378498584728	.0291169251723861	.563953000076338				.074347496	.074347496	.029116925				.79853785	.79853785	.56395298
.5	1.3	20	10	1280	2.136757850646974	.0860117441450696	.8469226657149682	.4989923858642578	.0860117441450696	.8469226657149682	.0358909834583256	.6318339788528904				.086011745	.086011745	.035890985				.84692264	.84692264	.63183397
1	.1	20	10	1280	2.247688293457031	.062402978195783	.1169837170813177	.4242444152832031	.062402978195783	.1169837170813177	0	0				.062402979	.062402979	0				.11698372	.11698372	0
1	.2	20	10	1280	1.570202827453614	.0640370286224402	.190906583837691	.3802651672363281	.0640370286224402	.190906583837691	0	0				.064037025	.064037025	0				.19090658	.19090658	0
1	.3	20	10	1280	1.327633857727051	.0688967772108769	.2828184886157397	.3644125366210937	.0688967772108769	.2828184886157397	0	0				.068896778	.068896778	0				.2828185	.2828185	0
1	.4	20	10	1280	1.260289192199707	.0762874892821548	.384930203481288	.3729175262451172	.0762874892821548	.384930203481288	.0033273387868352	.0384600935226405				.076287486	.076287486	.0033273387				.38493019	.38493019	.038460094
1	.5	20	10	1280	1.296064376831054	.0856447191359482	.4884581284384639	.4020872802734375	.0856447191359482	.4884581284384639	.0043724112141307	.0636448199901322				.085644722	.085644722	.0043724114				.48845813	.48845813	.063644819
1	.6	20	10	1280	1.403296470642089	.0964984142069146	.5861088655707668	.4482441711425781	.0964984142069146	.5861088655707668	.0057602972483715	.0970477375451714				.096498415	.096498415	.0057602972				.58610886	.58610886	.097047739
1	.7	20	10	1280	.7705583572387695	.0393990062055999	.4047088219427257	.2648196411132813	.0393990062055999	.4047088219427257	.0075367858256135	.1381388248461113				.039399005	.039399005	.0075367857				.40470883	.40470883	.13813883
1	.7999999999999999	20	10	1280	.8875236511230469	.0470282437880114	.4870914622182714	.3071390075683593	.0470282437880114	.4870914622182714	.0097431810682148	.1857116796514835				.047028244	.047028244	.0097431811				.48709145	.48709145	.18571168
1	.8999999999999999	20	10	1280	1.036806106567383	.0554820690615152	.5650144858571693	.3593719787597657	.0554820690615152	.5650144858571693	.012412076153636	.2381609340012443				.055482071	.055482071	.012412076				.56501448	.56501448	.23816094
1	.9999999999999999	20	10	1280	1.212183952331543	.0646354661878035	.6362566651522039	.4189906616210938	.0646354661878035	.6362566651522039	.0155644949865456	.2937423335867408				.064635463	.064635463	.015564495				.63625669	.63625669	.29374233
1	1.1	20	10	1280	1.408523559570313	.0743488822659101	.699599063391333	.4835889892578124	.0743488822659101	.699599063391333	.0192083699844398	.3507714438221388				.074348882	.074348882	.01920837				.69959909	.69959909	.35077146
1	1.2	20	10	1280	1.621505737304688	.084476799463464	.7546276333295128	.4989923858642578	.084476799463464	.7546276333295128	.0233382702523676	.4077520701012733				.084476799	.084476799	.023338269				.75462765	.75462765	.40775207
1	1.3	20	10	1280	1.847492218017579	.0948758649264035	.801512456174279	.4989923858642578	.0948758649264035	.801512456174279	.0279361968394646	.4634434229222701				.094875865	.094875865	.027936196				.80151248	.80151248	.46344343
-1	.1	100	10	1280	1.392301559448243	.0721900563139349	.2568900750679951	.3661257171630859	.0721900563139349	.2568900750679951	.0005544938022601	.0063983099489578				.072190054	.072190054	.0005544938				.25689009	.25689009	.00639831
-1	.2	100	10	1280	1.385906219482422	.093972003689711	.5561018812233174	.4509395751953125	.093972003689711	.5561018812233174	.0132452865681922	.2041391713344642				.093972005	.093972005	.013245286				.55610186	.55610186	.20413917
-1	.3	100	10	1280	1.757643699645996	.0982046108745116	.7499336309820847	.4989923858642578	.0737901580289287	.6869578703730521	.0183239459576218	.4067358506708625				.098204613	.073790155	.018323947				.74993366	.6869579	.40673584
-1	.4	100	10	1280	2.17017650604248	.0857290767491071	.836512236706936	.4989923858642578	.0499589929905547	.7345580451586291	.0186777922505775	.5471435022614759				.085729077	.049958993	.018677792				.83651221	.73455805	.54714352
-1	.5	100	10	1280	2.869544982910156	.0808415211660191	.8969939746914766	.4989923858642578	.0378972694806803	.7752820015927089	.0205104230255037	.6676667740078341				.080841519	.03789727	.020510424				.89699399	.77528203	.66766679
-1	.6	100	10	1280	4.397964477539063	.0965473284688739	.9559610621063906	.4989923858642578	.031093012174037	.8094852658396525	.0171225857101905	.7146609863417734				.096547328	.031093013	.017122585				.95596105	.80948526	.714661
-1	.7	100	10	1280	5.552490234375	.0955884543465794	.9751376444027097	.4989923858642578	.026920892385635	.8377773487364797	.0203737797166108	.7978290325669899				.095588453	.026920892	.02037378				.97513765	.83777738	.79782903
-1	.7999999999999999	100	10	1280	6.7667236328125	.0960559053052549	.9865179789638786	.4989923858642578	.0310295836249646	.8917272611544955	.0184164490460117	.8252492925722289				.096055903	.031029584	.018416449				.98651797	.89172727	.82524931
-1	.8999999999999999	100	10	1280	6.999993324279785	.0848983950544354	.9888648506878961	.4989923858642578	.0283344622143995	.9066620117810966	.0221907581821411	.8790826187689583				.084898397	.028334463	.022190759				.98886484	.90666199	.87908262
-1	.9999999999999999	100	10	1280	6.999993324279785	.0766410395977206	.9906898278859613	.4989923858642578	.0262307085797937	.9181582305637087	.0206247146379047	.8931646078644579				.076641038	.026230708	.020624714				.99068981	.91815823	.89316463
-1	1.1	100	10	1280	6.999993324279785	.0701920548324795	.9920453695574676	.4989923858642578	.0303535560813646	.9455835431923684	.0244144975617802	.9265654652337005				.070192054	.030353555	.024414498				.99204534	.94558352	.92656547
-1	1.2	100	10	1280	6.999993324279785	.064826415264889	.9929842065748069	.4989923858642578	.0281989973434306	.9500564753499529	.0226860223838866	.9321312012762168				.064826414	.028198997	.022686023				.99298424	.95005649	.93213123
-1	1.3	100	10	1280	6.999993324279785	.0600596491559831	.9935452854759104	.4989923858642578	.0260528600434042	.9524058855337135	.0209056121402035	.9349575064659937				.060059648	.026052861	.020905612				.99354529	.95240587	.9349575
-.5	.1	100	10	1280	1.421481132507324	.0851231805158281	.3049138303587129	.3769910888671875	.0851231805158281	.3049138303587129	.0010419348080764	.0116627674766372				.085123181	.085123181	.0010419348				.30491382	.30491382	.011662767
-.5	.2	100	10	1280	1.251677513122559	.0827196245397493	.5518802682577242	.4204754180908203	.0827196245397493	.5518802682577242	.0127869239073553	.2142507478661959				.082719624	.082719624	.012786924				.55188024	.55188024	.21425074
-.5	.3	100	10	1280	1.707095146179199	.0926045805799857	.7579568343338501	.4989923858642578	.0707737715855653	.6988020671352302	.0190140976730774	.4294993191638531				.092604578	.070773773	.019014098				.75795686	.69880205	.42949933
-.5	.4	100	10	1280	2.225050926208496	.0860187406040712	.8497730615611238	.4989923858642578	.0519306191381304	.7552165616048168	.0205628886230003	.5753546084145909				.086018741	.051930618	.020562889				.84977305	.75521654	.57535464
-.5	.5	100	10	1280	3.011784553527832	.0843973970808046	.9092924532234524	.4989923858642578	.0415321138810637	.7972416911034267	.016755322705961	.6363838706093294				.084397398	.041532114	.016755322				.90929246	.79724169	.63638389
-.5	.6	100	10	1280	3.99261474609375	.0850102728493168	.9464179165487904	.4989923858642578	.0349546081221672	.828050768811626	.0197306042403906	.7354439348306345				.085010275	.034954607	.019730603				.94641793	.82805079	.73544395
-.5	.7	100	10	1280	5.066324234008789	.0865696264325955	.968876679059117	.4989923858642578	.0302605418429728	.8500390040373065	.0171401323667345	.7654182596293428				.08656963	.030260542	.017140131				.96887666	.85003901	.76541823
-.5	.7999999999999999	100	10	1280	6.160321235656738	.0883955877043001	.9821097537450887	.4989923858642578	.0265167236090718	.8648494688098745	.0201833341487305	.8277635458145708				.088395588	.026516724	.020183334				.98210973	.86484945	.82776356
-.5	.8999999999999999	100	10	1280	6.999993324279785	.0901170864082809	.9897393621824979	.4989923858642578	.0298992477943136	.9037455117449993	.0175910564233235	.8379350359936174				.090117089	.029899247	.017591057				.98973936	.90374553	.83793503
-.5	.9999999999999999	100	10	1280	6.999993324279785	.0801615693258593	.9903359373772698	.4989923858642578	.0260747559518184	.9062771881700136	.0200969694391697	.8763909877210209				.080161572	.026074756	.020096969				.99033594	.90627718	.87639099
-.5	1.1	100	10	1280	6.999993324279785	.0714886944616906	.9902921798324955	.4989923858642578	.0285738924181338	.9293366960027026	.0223295592029304	.904085697483722				.071488693	.028573893	.02232956				.99029219	.92933667	.9040857
-.5	1.2	100	10	1280	6.999993324279785	.0730548981467579	.9936205938428571	.4989923858642578	.0305828350996333	.9452433160747903	.0241464951773478	.9235758202495968				.073054895	.030582836	.024146495				.99362057	.9452433	.92357582
-.5	1.3	100	10	1280	6.999993324279785	.0646819282159494	.9925437353326446	.4989923858642578	.0319956145921892	.9559401054779939	.0254316084677104	.9368608373195061				.064681925	.031995613	.025431609				.99254376	.95594013	.93686086
0	.1	100	10	1280	1.487176895141602	.0982479651677938	.3381477618150518	.3897904510498047	.0982479651677938	.3381477618150518	.0013108318100173	.0138515932878372				.098247968	.098247968	.0013108319				.33814776	.33814776	.013851593
0	.2	100	10	1280	1.341238975524903	.0946035843082944	.5855051776114517	.4459447021484375	.0946035843082944	.5855051776114517	.0153612124704959	.2336969151821514				.094603583	.094603583	.015361212				.58550519	.58550519	.23369691
0	.3	100	10	1280	1.472937583923339	.0800438978772146	.7210934508423779	.4989923858642578	.0800438978772146	.7210934508423779	.0218977078259445	.4445356197081747				.080043897	.080043897	.021897707				.72109348	.72109348	.44453561
0	.4	100	10	1280	2.279952049255371	.0946277500920784	.8595014405783591	.4989923858642578	.0573578157928774	.7637522879019178	.022460925494035	.5748872685069963				.094627753	.057357814	.022460926				.85950142	.76375228	.57488728
0	.5	100	10	1280	2.955568313598634	.0903087375244069	.9103048472827052	.4989923858642578	.0437019489777425	.7904785720812748	.0238051423201024	.67718290766128				.090308741	.04370195	.023805141				.91030484	.79047859	.67718291
0	.6	100	10	1280	3.746527671813965	.0880376193934963	.9419525309273258	.4989923858642578	.0341749568751183	.8047239010556658	.0182545813311429	.6962130481977293				.088037618	.034174956	.018254582				.94195253	.80472392	.69621307
0	.7	100	10	1280	4.563201904296875	.0865224839075561	.9615413222324685	.4989923858642578	.035530891651513	.8524954555433675	.0195424484433008	.7574338609632785				.086522482	.035530891	.019542448				.9615413	.85249543	.75743383
0	.7999999999999999	100	10	1280	5.329821586608887	.0851149995685713	.9736426370102101	.4989923858642578	.0277636590354624	.8469120392216806	.0204952966415637	.8013924700330189				.085115001	.027763659	.020495297				.97364265	.84691203	.8013925
0	.8999999999999999	100	10	1280	6.899890899658203	.0975267532772736	.9883518592970635	.4989923858642578	.0282409408485896	.8733025088157673	.0209640951985843	.8317722157653805				.097526751	.028240941	.020964095				.98835188	.87330252	.83177221
0	.9999999999999999	100	10	1280	6.999993324279785	.0946482172521246	.9914480792776983	.4989923858642578	.0280611872443115	.8903479626362804	.0208413901668146	.8513684927443341				.09464822	.028061187	.02084139				.9914481	.89034796	.85136849
0	1.1	100	10	1280	6.999993324279785	.0913995238684233	.993269769203218	.4989923858642578	.0271504751997416	.8999626913873654	.0200603409212422	.8620171308082025				.091399521	.027150474	.020060342				.99326974	.89996266	.86201715
0	1.2	100	10	1280	6.999993324279785	.0756105199931241	.9898362551036796	.4989923858642578	.0254723516382767	.9031426197633702	.0254723516382767	.9031426197633702				.075610518	.025472352	.025472352				.98983628	.90314263	.90314263
0	1.3	100	10	1280	6.999993324279785	.0717149527982799	.9902982056135613	.4989923858642578	.0308433321404816	.931830070446322	.023030086587679	.8999851098695341				.071714953	.030843332	.023030087				.99029821	.93183005	.89998513
.5	.1	100	10	1280	1.500648498535156	.0980531967276979	.3243138044106851	.3877955474853516	.0980531967276979	.3243138044106851	.0008093188728325	.0083010530213223				.098053195	.098053195	.00080931885				.32431379	.32431379	.0083010532
.5	.2	100	10	1280	1.263540267944336	.0903065972181588	.5475688056783283	.4139501037597656	.0903065972181588	.5475688056783283	.0117720964657897	.1807980681973463				.090306595	.090306595	.011772096				.5475688	.5475688	.18079807
.5	.3	100	10	1280	1.561624526977539	.0951028313976773	.7307766879410942	.4989923858642578	.0951028313976773	.7307766879410942	.0240119163292999	.424806941762407				.095102832	.095102832	.024011916				.73077667	.73077667	.42480695
.5	.4	100	10	1280	1.774433135986329	.0806904246475723	.8007432751163317	.4989923858642578	.0606369525089846	.7403542952558329	.0211464924892233	.5185879807922079				.080690421	.060636953	.021146493				.80074328	.7403543	.51858801
.5	.5	100	10	1280	2.568463325500489	.0917565379219631	.8891735522768208	.4989923858642578	.054062301883638	.7939074650493467	.0191238233510643	.5875178831495944				.091756538	.054062303	.019123822				.88917357	.79390746	.58751786
.5	.6	100	10	1280	2.957998275756836	.0823092851042587	.9123972294417542	.4989923858642578	.048810882307006	.8284234095491374	.0253490652508586	.7064705814737078				.082309283	.048810881	.025349066				.91239721	.82842338	.70647061
.5	.7	100	10	1280	3.982687950134277	.0924603171618881	.951234978257774	.4989923858642578	.0439065406932341	.8489527679501476	.0225303430223922	.7320725585690573				.092460319	.04390654	.022530343				.951235	.84895277	.73207253
.5	.7999999999999999	100	10	1280	4.278669357299805	.0833004513215272	.9568222507428453	.4989923858642578	.0388862584982412	.8585041905701312	.0194208520746855	.7421685077066006				.083300449	.03888626	.019420853				.95682228	.85850418	.74216849
.5	.8999999999999999	100	10	1280	5.295955657958984	.091200449119352	.9747069085582599	.4989923858642578	.033541341753054	.858352665173597	.0237447235028655	.8034472125964098				.091200449	.03354134	.023744723				.97470689	.85835266	.80344719
.5	.9999999999999999	100	10	1280	6.297293663024902	.0978253408038546	.9849856634440267	.4989923858642578	.0278216135126766	.8481878061704877	.019081822872562	.7886781594544134				.097825341	.027821613	.019081824				.98498565	.8481878	.78867817
.5	1.1	100	10	1280	6.15468692779541	.0865901800937919	.9831471011267729	.4989923858642578	.0314032782937772	.8800598527387568	.021813189400208	.8260149012898692				.086590178	.031403277	.02181319				.98314708	.88005984	.82601488
.5	1.2	100	10	1280	6.945012092590332	.0908878504676838	.9887204413532326	.4989923858642578	.0342946255538098	.9021812338361134	.0239943241309823	.8523350070655096				.090887852	.034294624	.023994325				.98872042	.90218121	.85233504
.5	1.3	100	10	1280	6.999993324279785	.0940346215428383	.9920878946401047	.4989923858642578	.0363526528722924	.9169420471125916	.025471791486543	.8697910124921578				.09403462	.036352653	.025471792				.9920879	.91694206	.86979103
1	.1	100	10	1280	1.391827583312989	.0720811960654314	.2393554315512644	.3611460723876953	.0720811960654314	.2393554315512644	.0001238369341824	.0013258743731841				.072081193	.072081193	.00012383693				.23935543	.23935543	.0013258744
1	.2	100	10	1280	1.241910934448243	.0903944483288428	.498558479160269	.3924173278808594	.0903944483288428	.498558479160269	.0076151282813035	.1124881960340298				.090394445	.090394445	.0076151281				.49855849	.49855849	.1124882
1	.3	100	10	1280	1.316685676574707	.086152759611781	.6523251906761464	.4625130615234375	.086152759611781	.6523251906761464	.0149553129193801	.2869363642419778				.086152762	.086152762	.014955313				.65232521	.65232521	.28693637
1	.4	100	10	1280	1.612293243408204	.0869884120975698	.7651354499569938	.4989923858642578	.0869884120975698	.7651354499569938	.0274911221860513	.5037622719400807				.086988412	.086988412	.027491122				.76513547	.76513547	.50376225
1	.5	100	10	1280	2.046982765197754	.0894991763340282	.8418332464940546	.4989923858642578	.0653924004141032	.7772280258795902	.0190807932095441	.5139496017865159				.089499176	.065392397	.019080793				.84183323	.777228	.51394957
1	.6	100	10	1280	2.567054748535156	.0922027278205417	.8921135243601492	.4989923858642578	.0489460169433047	.7726470965358828	.0211787327618543	.5988051381893469				.09220273	.048946016	.021178734				.89211351	.77264708	.59880513
1	.7	100	10	1280	3.125151634216309	.0943953200164097	.9245263121220499	.4989923858642578	.0516139813791258	.8244158486408252	.0228873115964516	.6630017182552306				.094395317	.051613983	.022887312				.92452633	.82441586	.66300172
1	.7999999999999999	100	10	1280	3.677467346191406	.0957387068175601	.9452626634023173	.4989923858642578	.0534328070257678	.8599788908747728	.0239934196902153	.7090812220788356				.095738709	.053432807	.023993419				.94526267	.85997891	.70908123
1	.8999999999999999	100	10	1280	4.185416221618652	.0960769802448849	.9584436291592888	.4989923858642578	.0376009923885964	.8211247009293869	.0243468225767961	.7398129247693488				.09607698	.037600994	.024346823				.95844364	.82112467	.73981291
1	.9999999999999999	100	10	1280	4.616941452026367	.0953414473267494	.9666848247068104	.4989923858642578	.0372296341505746	.8382722844946867	.0238556832774034	.7573341238278802				.095341444	.037229635	.023855682				.96668482	.83827227	.75733411
1	1.1	100	10	1280	4.94622802734375	.0935003599096221	.9715794613042644	.4989923858642578	.0358027036635983	.8460785893468606	.022483793593143	.7627940017031835				.093500361	.035802703	.022483794				.97157943	.84607857	.76279402
1	1.2	100	10	1280	5.152554512023926	.0905334311818442	.9740321296530399	.4989923858642578	.0333124862573123	.8451329340980853	.0202524079472616	.7561557872010694				.090533428	.033312485	.020252408				.9740321	.84513295	.75615579
1	1.3	100	10	1280	5.218951225280762	.0864184822579481	.9744549138991925	.4989923858642578	.0297957781274414	.8348443328294199	.0172501773288185	.7359730770337783				.08641848	.029795779	.017250177				.97445494	.83484435	.73597306
-1	.1	5	10	1645	3.159745216369629	.020451721319219	.0354262068059199	.4562542419433594	.020451721319219	.0354262068059199	0	0				.020451721	.020451721	0				.035426207	.035426207	0
-1	.2	5	10	1645	2.253876686096191	.0213720106231192	.0588676991725452	.4225236206054688	.0213720106231192	.0588676991725452	0	0				.021372011	.021372011	0				.0588677	.0588677	0
-1	.3	5	10	1645	1.875002861022949	.0232397497797707	.0935096815403252	.4014705352783203	.0232397497797707	.0935096815403252	0	0				.02323975	.02323975	0				.093509682	.093509682	0
-1	.4	5	10	1645	1.684617996215821	.0260441034531683	.1412057746087351	.3920975341796875	.0260441034531683	.1412057746087351	0	0				.026044104	.026044104	0				.14120577	.14120577	0
-1	.5	5	10	1645	1.598681449890137	.0297971994459831	.2021994551823723	.3939249267578125	.0297971994459831	.2021994551823723	0	0				.0297972	.0297972	0				.20219946	.20219946	0
-1	.6	5	10	1645	1.583881378173829	.0345161002967328	.2747762894322138	.4062217559814453	.0345161002967328	.2747762894322138	0	0				.0345161	.0345161	0				.27477628	.27477628	0
-1	.7	5	10	1645	1.623167991638184	.0402068184876488	.3555562056684779	.4280210266113281	.0402068184876488	.3555562056684779	0	0				.04020682	.04020682	0				.35555622	.35555622	0
-1	.7999999999999999	5	10	1645	1.706133842468262	.0468521099536882	.4402371309406196	.4581653900146485	.0468521099536882	.4402371309406196	.0064268702657785	.1311254393731878				.046852108	.046852108	.0064268704				.44023713	.44023713	.13112544
-1	.8999999999999999	5	10	1645	1.825475692749024	.0544041825623787	.5244428892881883	.495223388671875	.0544041825623787	.5244428892881883	.0083359552268385	.1792488348807626				.054404184	.054404184	.0083359554				.52444291	.52444291	.17924884
-1	.9999999999999999	5	10	1645	1.975512504577637	.0627828169087132	.6044005850871739	.4989923858642578	.0627828169087132	.6044005850871739	.0107021473525046	.2341094901383798				.062782817	.062782817	.010702147				.60440058	.60440058	.23410949
-1	1.1	5	10	1645	2.151444435119629	.0718785825861563	.6773294705421363	.4989923858642578	.0718785825861563	.6773294705421363	.0135676740743249	.2938711239017715				.071878582	.071878582	.013567674				.67732948	.67732948	.29387113
-1	1.2	5	10	1645	2.34898567199707	.0815600229193942	.7415507522153102	.4989923858642578	.0815600229193942	.7415507522153102	.0169611044425376	.3564787988620052				.081560023	.081560023	.016961105				.74155074	.74155074	.35647881
-1	1.3	5	10	1645	2.564237594604492	.0916831310101263	.7963931068170986	.4989923858642578	.0916831310101263	.7963931068170986	.0208947819324158	.4199052244173315				.091683134	.091683134	.020894783				.7963931	.7963931	.41990522
-.5	.1	5	10	1645	3.885002136230469	.0702910786843345	.1097410068067501	.4755180053710938	.0702910786843345	.1097410068067501	0	0				.07029108	.07029108	0				.10974101	.10974101	0
-.5	.2	5	10	1645	2.830138206481934	.0717623922074896	.1622618301264224	.4578151397705078	.0717623922074896	.1622618301264224	0	0				.07176239	.07176239	0				.16226183	.16226183	0
-.5	.3	5	10	1645	2.423286437988281	.0751277640079513	.2284420331556977	.4537872619628907	.0751277640079513	.2284420331556977	0	0				.075127766	.075127766	0				.22844203	.22844203	0
-.5	.4	5	10	1645	2.23961067199707	.0801895849444711	.3060648360067162	.4601526794433594	.0801895849444711	.3060648360067162	0	0				.080189586	.080189586	0				.30606484	.30606484	0
-.5	.5	5	10	1645	2.172319412231445	.0867479860692447	.391085345103605	.4753961791992187	.0867479860692447	.391085345103605	0	0				.086747989	.086747989	0				.39108536	.39108536	0
-.5	.6	5	10	1645	2.178894996643066	.0945991714342006	.4785806116937932	.4979949340820312	.0945991714342006	.4785806116937932	0	0				.094599172	.094599172	0				.47858062	.47858062	0
-.5	.7	5	10	1645	1.216115951538086	.0180222197267075	.1984369299183362	.3298976593017578	.0180222197267075	.1984369299183362	0	0				.018022221	.018022221	0				.19843693	.19843693	0
-.5	.7999999999999999	5	10	1645	1.246076583862304	.0216875829860722	.25691296629914	.3420345916748047	.0216875829860722	.25691296629914	0	0				.021687582	.021687582	0				.25691298	.25691298	0
-.5	.8999999999999999	5	10	1645	1.303534507751464	.0259675685296317	.3197610837560328	.3598821258544922	.0259675685296317	.3197610837560328	0	0				.025967568	.025967568	0				.3197611	.3197611	0
-.5	.9999999999999999	5	10	1645	1.382975578308106	.0308562192923875	.3846723659537992	.3822296142578125	.0308562192923875	.3846723659537992	0	0				.03085622	.03085622	0				.38467237	.38467237	0
-.5	1.1	5	10	1645	1.479907035827637	.0363298279085206	.4494862836676636	.4079273223876953	.0363298279085206	.4494862836676636	0	0				.036329828	.036329828	0				.44948629	.44948629	0
-.5	1.2	5	10	1645	1.590530395507813	.0423482419725074	.5123741134305295	.4358712005615235	.0423482419725074	.5123741134305295	0	0				.042348243	.042348243	0				.5123741	.5123741	0
-.5	1.3	5	10	1645	1.711627960205079	.0488576464819296	.5719278472801449	.4650790252685546	.0488576464819296	.5719278472801449	0	0				.048857648	.048857648	0				.57192785	.57192785	0
0	.1	5	10	1645	3.321951866149902	.0310267719719777	.0511024488725299	.4617135772705078	.0310267719719777	.0511024488725299	0	0				.031026771	.031026771	0				.051102448	.051102448	0
0	.2	5	10	1645	2.38361930847168	.031984220022693	.0794770274076547	.4324296112060546	.031984220022693	.0794770274076547	0	0				.031984221	.031984221	0				.079477027	.079477027	0
0	.3	5	10	1645	1.996494293212891	.0340247010466863	.1173479550082728	.4145363922119141	.0340247010466863	.1173479550082728	0	0				.034024701	.034024701	0				.11734796	.11734796	0
0	.4	5	10	1645	1.798899650573731	.0370626925522805	.1646296151716571	.4057420654296875	.0370626925522805	.1646296151716571	0	0				.037062693	.037062693	0				.16462961	.16462961	0
0	.5	5	10	1645	1.699371337890625	.0410229444074882	.2201311680825033	.4047674560546875	.0410229444074882	.2201311680825033	0	0				.041022945	.041022945	0				.22013117	.22013117	0
0	.6	5	10	1645	1.661039352416993	.0458342869566748	.2818145435633185	.4103790740966797	.0458342869566748	.2818145435633185	0	0				.045834288	.045834288	0				.28181455	.28181455	0
0	.7	5	10	1645	1.664951324462891	.0514236187731452	.3472064790227659	.4213738861083984	.0514236187731452	.3472064790227659	0	0				.05142362	.05142362	0				.34720647	.34720647	0
0	.7999999999999999	5	10	1645	1.699711799621582	.0577122149333915	.4138040644194315	.4365793151855468	.0577122149333915	.4138040644194315	0	0				.057712216	.057712216	0				.41380405	.41380405	0
0	.8999999999999999	5	10	1645	1.757697105407714	.0646147357127339	.4793768142157736	.4549065399169922	.0646147357127339	.4793768142157736	0	0				.064614736	.064614736	0				.47937682	.47937682	0
0	.9999999999999999	5	10	1645	1.833413124084473	.0720404143727107	.5421379048506614	.4753276519775391	.0720404143727107	.5421379048506614	0	0				.072040416	.072040416	0				.54213792	.54213792	0
0	1.1	5	10	1645	1.922707557678223	.079895597111133	.6008012790755443	.4968832702636719	.079895597111133	.6008012790755443	0	0				.079895601	.079895601	0				.60080129	.60080129	0
0	1.2	5	10	1645	2.022322654724121	.0880868327105893	.6545586854590841	.4989923858642578	.0880868327105893	.6545586854590841	0	0				.088086836	.088086836	0				.65455866	.65455866	0
0	1.3	5	10	1645	2.129681587219239	.0965238868200743	.7030110730923322	.4989923858642578	.0965238868200743	.7030110730923322	0	0				.096523888	.096523888	0				.7030111	.7030111	0
.5	.1	5	10	1645	4.310192108154297	.0924398386875133	.134738937450317	.4826143798828125	.0924398386875133	.134738937450317	0	0				.092439838	.092439838	0				.13473894	.13473894	0
.5	.2	5	10	1645	3.103729248046875	.0931954928771934	.1854507806214136	.4652008514404297	.0931954928771934	.1854507806214136	0	0				.093195491	.093195491	0				.18545078	.18545078	0
.5	.3	5	10	1645	2.617316246032715	.0955687044605671	.2441297481159685	.4585841674804688	.0955687044605671	.2441297481159685	0	0				.095568702	.095568702	0				.24412975	.24412975	0
.5	.4	5	10	1645	2.369420051574707	.0993689813232039	.3084638789329061	.4586070098876953	.0993689813232039	.3084638789329061	0	0				.099368982	.099368982	0				.30846387	.30846387	0
-1	.1	10	10	1645	2.679440498352051	.028292425290126	.056564281217639	.4410411987304688	.028292425290126	.056564281217639	0	0				.028292425	.028292425	0				.056564283	.056564283	0
-1	.2	10	10	1645	1.929610252380371	.0306244521564685	.1053943802309522	.4046837005615234	.0306244521564685	.1053943802309522	0	0				.030624453	.030624453	0				.10539438	.10539438	0
-1	.3	10	10	1645	1.657875061035156	.035052182960468	.1799792388759871	.3922193603515625	.035052182960468	.1799792388759871	5.98589941292e-06	.0001572705441573				.035052184	.035052184	5.9858994e-06				.17997923	.17997923	.00015727055
-1	.4	10	10	1645	1.583634376525879	.0415425619008912	.2800623091900766	.4035187377929688	.0415425619008912	.2800623091900766	.0002182361383775	.0063797474367576				.041542564	.041542564	.00021823613				.28006232	.28006232	.0063797473
-1	.5	10	10	1645	1.636899948120118	.0500733551246834	.3982810680486227	.4380488433837891	.0500733551246834	.3982810680486227	.0029260296829321	.0687316598187288				.050073355	.050073355	.0029260297				.39828107	.39828107	.068731658
-1	.6	10	10	1645	1.789760589599609	.0605605524064422	.5225389982483619	.4946294860839844	.0605605524064422	.5225389982483619	.0044628667913558	.1226608411621568				.060560554	.060560554	.0044628666				.52253902	.52253902	.12266084
-1	.7	10	10	1645	2.027736663818359	.0728136345178183	.6403923354560357	.4989923858642578	.0728136345178183	.6403923354560357	.0067137465459117	.1965231753461398				.072813638	.072813638	.0067137466				.64039236	.64039236	.19652317
-1	.7999999999999999	10	10	1645	2.341462135314941	.0865265107183104	.742604539029579	.4989923858642578	.0865265107183104	.742604539029579	.0098683470041939	.2870012366144195				.086526513	.086526513	.0098683471				.74260455	.74260455	.28700122
-1	.8999999999999999	10	10	1645	1.764986991882324	.0432786948284598	.6310917755708371	.4989923858642578	.0432786948284598	.6310917755708371	.014097080705052	.3878551455838893				.043278694	.043278694	.014097081				.63109177	.63109177	.38785514
-1	.9999999999999999	10	10	1645	2.120128631591797	.054206799369695	.7269160910358212	.4989923858642578	.054206799369695	.7269160910358212	.0047551093746394	.2431329500749517				.0542068	.0542068	.0047551095				.72691607	.72691607	.24313295
-1	1.1	10	10	1645	2.526559829711914	.0662752171320109	.8056589862016422	.4989923858642578	.0662752171320109	.8056589862016422	.0071106710350596	.325134712348252				.066275217	.066275217	.0071106711				.805659	.805659	.32513472
-1	1.2	10	10	1645	2.975969314575195	.0791742866329751	.8667433539595025	.4989923858642578	.0340668074867861	.6816255274606801	.010241214963982	.4118167627349909				.079174288	.034066807	.010241215				.86674333	.68162555	.41181678
-1	1.3	10	10	1645	3.459912300109864	.0925730209212777	.9117463465153176	.4989923858642578	.0430348998708181	.75919143849324	.0142272611336508	.4986283513515346				.092573024	.0430349	.014227261				.91174632	.75919145	.49862835
-.5	.1	10	10	1645	2.741451263427734	.0399201915793198	.0781345539057315	.4450386199951172	.0399201915793198	.0781345539057315	0	0				.039920192	.039920192	0				.078134552	.078134552	0
-.5	.2	10	10	1645	1.998376846313477	.0428446172048604	.1400752575307689	.4141861419677734	.0428446172048604	.1400752575307689	0	0				.042844616	.042844616	0				.14007525	.14007525	0
-.5	.3	10	10	1645	1.743083953857422	.0483700049821113	.2280394662636116	.4074019470214844	.0483700049821113	.2280394662636116	0	0				.048370004	.048370004	0				.22803947	.22803947	0
-.5	.4	10	10	1645	1.684531211853028	.0562867823846713	.3375321967640262	.4230794525146484	.0562867823846713	.3375321967640262	.0002110893015935	.0052637428773944				.056286782	.056286782	.0002110893				.33753219	.33753219	.005263743
-.5	.5	10	10	1645	1.747730255126954	.0663797672449267	.4581679752868637	.4593151245117187	.0663797672449267	.4581679752868637	.0003534398319882	.0121524691791697				.066379771	.066379771	.00035343983				.45816797	.45816797	.012152469
-.5	.6	10	10	1645	1.901318550109864	.0783732653119297	.577606372167094	.4989923858642578	.0783732653119297	.577606372167094	.0055496290623763	.1259077023328693				.078373268	.078373268	.0055496292				.57760638	.57760638	.1259077
-.5	.7	10	10	1645	2.127992630004884	.0919112909644432	.6855406035009166	.4989923858642578	.0919112909644432	.6855406035009166	.0080225058573458	.1933500322108334				.091911294	.091911294	.0080225058				.68554062	.68554062	.19335003
-.5	.7999999999999999	10	10	1645	1.543740272521973	.0420411395190694	.5426905869654446	.4427543792724609	.0420411395190694	.5426905869654446	.0113393479909155	.2737715222161791				.042041138	.042041138	.011339348				.54269058	.54269058	.27377152
-.5	.8999999999999999	10	10	1645	1.798225402832031	.0522964089580719	.6423245689772656	.4989923858642578	.0522964089580719	.6423245689772656	.0156103716780892	.3623254979148977				.052296408	.052296408	.015610372				.64232457	.64232457	.36232549
-.5	.9999999999999999	10	10	1645	2.094046592712402	.0636822726055167	.7290705093956642	.4989923858642578	.0636822726055167	.7290705093956642	.0035708368039944	.1614344214931654				.063682273	.063682273	.0035708367				.72907048	.72907048	.16143443
-.5	1.1	10	10	1645	2.423373222351074	.0759386119067823	.800738045075972	.4989923858642578	.0759386119067823	.800738045075972	.0051679651312039	.2168911243740513				.075938612	.075938612	.0051679653				.80073804	.80073804	.21689112
-.5	1.2	10	10	1645	2.778908729553224	.0887793293318443	.8573278152458912	.4989923858642578	.0887793293318443	.8573278152458912	.0072423438147079	.2778506303028838				.08877933	.08877933	.0072423439				.85732782	.85732782	.27785063
-.5	1.3	10	10	1645	1.849094390869141	.0426974058529107	.6986112897135125	.4989923858642578	.0426974058529107	.6986112897135125	.0098439499268316	.3420499901153082				.042697407	.042697407	.0098439502				.69861132	.69861132	.34204999
0	.1	10	10	1645	2.89692211151123	.0545265406867996	.1014833439729763	.451853271484375	.0545265406867996	.1014833439729763	0	0				.054526541	.054526541	0				.10148335	.10148335	0
0	.2	10	10	1645	2.125863075256349	.0576023341043617	.1714926157806451	.4261098785400391	.0576023341043617	.1714926157806451	0	0				.057602335	.057602335	0				.17149262	.17149262	0
0	.3	10	10	1645	1.861210823059082	.0635180366151832	.2637477257594677	.4219221038818359	.0635180366151832	.2637477257594677	0	0				.06351804	.06351804	0				.26374772	.26374772	0
0	.4	10	10	1645	1.791028976440429	.0718893888906618	.3715863483815991	.4364955596923828	.0718893888906618	.3715863483815991	0	0				.071889386	.071889386	0				.37158635	.37158635	0
0	.5	10	10	1645	1.833800315856934	.0823340408467789	.4849771510654153	.4671272277832031	.0823340408467789	.4849771510654153	0	0				.082334042	.082334042	0				.48497716	.48497716	0
0	.6	10	10	1645	1.955011367797852	.0944520201992255	.593958622750226	.4989923858642578	.0944520201992255	.593958622750226	.0043350595344931	.0844851206400202				.094452024	.094452024	.0043350593				.59395862	.59395862	.084485121
0	.7	10	10	1645	1.335778236389161	.0354926296796545	.4027332219042787	.3740672607421875	.0354926296796545	.4027332219042787	.0060378213380403	.1276484416482512				.035492629	.035492629	.0060378215				.40273324	.40273324	.12764844
0	.7999999999999999	10	10	1645	1.481696128845214	.0437503962360533	.4969620415868815	.4154348602294922	.0437503962360533	.4969620415868815	.0082596108777747	.180063208790705				.043750398	.043750398	.0082596112				.49696204	.49696204	.1800632
0	.8999999999999999	10	10	1645	1.662007331848144	.0530623493575336	.5862340110247082	.4640130462646484	.0530623493575336	.5862340110247082	.0110619996025927	.2397981557043305				.05306235	.05306235	.011062				.58623403	.58623403	.23979816
0	.9999999999999999	10	10	1645	1.869308471679688	.0632669327708175	.6668827239632494	.4989923858642578	.0632669327708175	.6668827239632494	.0144872630192134	.3044008137116694				.063266933	.063266933	.014487263				.66688275	.66688275	.3044008
0	1.1	10	10	1645	2.097284317016602	.0741722487166672	.7369018751599492	.4989923858642578	.0741722487166672	.7369018751599492	.018554448661784	.371304168154155				.074172251	.074172251	.018554449				.73690188	.73690188	.37130415
0	1.2	10	10	1645	2.340580940246582	.0855744163488323	.795695552332005	.4989923858642578	.0855744163488323	.795695552332005	.0232583244039379	.4381408315335759				.085574418	.085574418	.023258325				.79569554	.79569554	.43814084
0	1.3	10	10	1645	2.59467887878418	.0972741223987122	.8436917705361391	.4989923858642578	.0972741223987122	.8436917705361391	.0285709771825273	.5029378802455224				.097274125	.097274125	.028570978				.84369177	.84369177	.50293785
.5	.1	10	10	1645	3.066692352294922	.0612924471761348	.1078037113950662	.457251693725586	.0612924471761348	.1078037113950662	0	0				.061292447	.061292447	0				.10780371	.10780371	0
.5	.2	10	10	1645	2.240451812744141	.0637902146033266	.1726171080503666	.4325209808349609	.0637902146033266	.1726171080503666	0	0				.063790217	.063790217	0				.17261711	.17261711	0
.5	.3	10	10	1645	1.939543724060059	.0688215391544135	.254267206459324	.4252647094726563	.0688215391544135	.254267206459324	0	0				.068821542	.068821542	0				.25426722	.25426722	0
.5	.4	10	10	1645	1.829781532287598	.0760000120911708	.3474550023309829	.4322849426269531	.0760000120911708	.3474550023309829	0	0				.076000012	.076000012	0				.34745499	.34745499	0
.5	.5	10	10	1645	1.824020385742188	.0849488254481202	.4451788205105494	.4509548034667969	.0849488254481202	.4451788205105494	0	0				.084948823	.084948823	0				.44517881	.44517881	0
.5	.6	10	10	1645	1.885770797729493	.095305590173542	.540688614823521	.4786626434326171	.095305590173542	.540688614823521	0	0				.095305592	.095305592	0				.54068863	.54068863	0
.5	.7	10	10	1645	1.185474395751954	.0245835971329412	.2652021005913957	.3264484558105468	.0245835971329412	.2652021005913957	0	0				.024583597	.024583597	0				.26520211	.26520211	0
.5	.7999999999999999	10	10	1645	1.250382423400879	.0298140946401371	.33283180095797	.3453010559082031	.0298140946401371	.33283180095797	0	0				.029814094	.029814094	0				.3328318	.3328318	0
.5	.8999999999999999	10	10	1645	1.338568687438964	.0357470121650543	.401723835957571	.3690419311523438	.0357470121650543	.401723835957571	0	0				.035747014	.035747014	0				.40172383	.40172383	0
.5	.9999999999999999	10	10	1645	1.444165229797364	.0423241171692901	.4694546708507364	.3961710968017578	.0423241171692901	.4694546708507364	0	0				.042324118	.042324118	0				.46945468	.46945468	0
.5	1.1	10	10	1645	1.562552452087403	.0494709543695178	.534129069779026	.425378921508789	.0494709543695178	.534129069779026	0	0				.049470954	.049470954	0				.53412908	.53412908	0
.5	1.2	10	10	1645	1.690058708190918	.0571021921919712	.5944175615628712	.4555537414550781	.0571021921919712	.5944175615628712	0	0				.057102192	.057102192	0				.59441757	.59441757	0
.5	1.3	10	10	1645	1.823793411254883	.0651271048497218	.6495119755865554	.485720947265625	.0651271048497218	.6495119755865554	0	0				.065127105	.065127105	0				.64951199	.64951199	0
1	.1	10	10	1645	3.126032829284669	.0432536359292243	.0731041122226739	.4575714874267578	.0432536359292243	.0731041122226739	0	0				.043253634	.043253634	0				.073104113	.073104113	0
1	.2	10	10	1645	2.252307891845704	.0446450124378794	.1137968289005447	.4282266082763672	.0446450124378794	.1137968289005447	0	0				.044645011	.044645011	0				.11379683	.11379683	0
1	.3	10	10	1645	1.904863357543946	.0475903787889642	.1653341608317451	.4120922546386719	.0475903787889642	.1653341608317451	0	0				.047590379	.047590379	0				.16533417	.16533417	0
1	.4	10	10	1645	1.740827560424804	.0518908431889216	.2258946624741257	.4063131256103515	.0518908431889216	.2258946624741257	0	0				.051890843	.051890843	0				.22589466	.22589466	0
1	.5	10	10	1645	1.671413421630859	.0573559779834281	.2926909637144679	.4088790893554687	.0573559779834281	.2926909637144679	0	0				.057355978	.057355978	0				.29269096	.29269096	0
1	.6	10	10	1645	1.660024642944336	.0638087291515063	.3626077782098771	.4179932098388672	.0638087291515063	.3626077782098771	0	0				.063808732	.063808732	0				.36260778	.36260778	0
1	.7	10	10	1645	1.687555313110352	.0710840686597738	.4327267348898922	.4320489044189453	.0710840686597738	.4327267348898922	0	0				.071084067	.071084067	0				.43272674	.43272674	0
1	.7999999999999999	10	10	1645	1.742503166198731	.0790272254539813	.5006440637911478	.4496299438476563	.0790272254539813	.5006440637911478	0	0				.079027228	.079027228	0				.50064409	.50064409	0
1	.8999999999999999	10	10	1645	1.817257881164551	.0874933413752004	.5645946676102001	.46951806640625	.0874933413752004	.5645946676102001	0	0				.087493338	.087493338	0				.56459469	.56459469	0
1	.9999999999999999	10	10	1645	1.906445503234864	.0963483360283727	.6234401513754255	.4906092224121094	.0963483360283727	.6234401513754255	0	0				.096348338	.096348338	0				.62344015	.62344015	0
-1	.1	20	10	1645	2.562875747680664	.0631596101740961	.1378298996568952	.442388900756836	.0631596101740961	.1378298996568952	0	0				.063159607	.063159607	0				.1378299	.1378299	0
-1	.2	20	10	1645	1.964931488037109	.0699299071854775	.2622603204759865	.4303128814697266	.0699299071854775	.2622603204759865	3.31239966311e-06	.0000876455000032				.069929905	.069929905	3.3123997e-06				.26226032	.26226032	.000087645501
-1	.3	20	10	1645	1.885917663574219	.081997845093107	.4266110231736193	.4657262268066406	.081997845093107	.4266110231736193	.0003039250484772	.0096311459306669				.081997842	.081997842	.00030392504				.42661104	.42661104	.0096311457
-1	.4	20	10	1645	2.064786911010742	.098463579914235	.6004836761244159	.4989923858642578	.098463579914235	.6004836761244159	.0024404888329574	.0764894479501999				.09846358	.09846358	.0024404889				.60048366	.60048366	.076489449
-1	.5	20	10	1645	1.809347152709961	.0628870036176985	.6024663612469281	.4989923858642578	.0628870036176985	.6024663612469281	.0045667971985641	.1649866239788444				.062887006	.062887006	.0045667971				.60246634	.60246634	.16498663
-1	.6	20	10	1645	2.274377822875977	.081081248269705	.7495279860322455	.4989923858642578	.081081248269705	.7495279860322455	.0081863734182573	.2923287739362532				.081081249	.081081249	.0081863739				.74952799	.74952799	.29232877
-1	.7	20	10	1645	2.175129890441895	.0582015296521232	.7463347178497464	.4989923858642578	.0582015296521232	.7463347178497464	.0055005315594938	.2926510529171985				.058201529	.058201529	.0055005318				.74633473	.74633473	.29265106
-1	.7999999999999999	20	10	1645	2.863483428955079	.0761471368513497	.8525608379109635	.4989923858642578	.0431944944018052	.7396995459418346	.0097608863025921	.4347602635485779				.076147139	.043194495	.0097608864				.85256082	.73969954	.43476027
-1	.8999999999999999	20	10	1645	3.69075870513916	.0954949165748603	.9221368408770827	.4989923858642578	.032636053144017	.7275333013984127	.0068136198802698	.4163188664057534				.095494919	.032636054	.0068136198				.92213684	.72753328	.41631886
-1	.9999999999999999	20	10	1645	3.640630722045899	.0756898855718695	.9146204038310599	.4989923858642578	.0456544545390514	.8310873565614243	.011602581279741	.5517010647031287				.075689882	.045654453	.011602581				.9146204	.83108735	.55170107
-1	1.1	20	10	1645	4.600111961364746	.0935780695798173	.9570590122789892	.4989923858642578	.0354625791879274	.8108786281612514	.0080231857891604	.5104182049663196				.09357807	.035462581	.0080231857				.95705903	.81087863	.51041818
-1	1.2	20	10	1645	4.448392868041992	.0763514186107889	.9487420771081098	.4989923858642578	.0270026587870549	.7803515174371041	.0130274057190453	.6300837080973982				.076351419	.027002659	.013027405				.94874209	.78035152	.63008368
-1	1.3	20	10	1645	5.467855453491211	.0926426506771562	.9747775309170112	.4989923858642578	.037446398489671	.8597719546304077	.0085731634006807	.5631923781714585				.09264265	.037446398	.0085731633				.97477752	.85977197	.56319237
-.5	.1	20	10	1645	2.674260139465332	.0889753366476076	.1884389306686174	.4504446563720703	.0889753366476076	.1884389306686174	0	0				.08897534	.08897534	0				.18843894	.18843894	0
-.5	.2	20	10	1645	2.096883773803711	.0971909369235258	.3387953940524172	.4498202972412109	.0971909369235258	.3387953940524172	5.27149977270e-06	.0001233822753702				.097190939	.097190939	5.2715000e-06				.33879539	.33879539	.00012338227
-.5	.3	20	10	1645	1.555843353271484	.0536747630811878	.3473639193352646	.4059476470947266	.0536747630811878	.3473639193352646	.0005541803208378	.0145900968841383				.053674765	.053674765	.0005541803				.34736392	.34736392	.014590097
-.5	.4	20	10	1645	1.703837394714356	.0684587023857197	.520433824297589	.4699063873291015	.0684587023857197	.520433824297589	.0041655092742632	.1040688151497728				.068458699	.068458699	.0041655093				.52043384	.52043384	.10406882
-.5	.5	20	10	1645	2.030019760131836	.0867300460869688	.6819397671040381	.4989923858642578	.0867300460869688	.6819397671040381	.0073126378774008	.2044412387961834				.086730048	.086730048	.0073126378				.68193978	.68193978	.20444123
-.5	.6	20	10	1645	1.868380546569824	.0596235585913895	.6729393437939453	.4989923858642578	.0596235585913895	.6729393437939453	.0042790544521746	.1919328825835472				.059623558	.059623558	.0042790542				.67293936	.67293936	.19193289
-.5	.7	20	10	1645	2.39618968963623	.077736128935964	.7968574681082896	.4989923858642578	.077736128935964	.7968574681082896	.0076117013549228	.3111343401847338				.077736132	.077736132	.0076117013				.79685748	.79685748	.31113434
-.5	.7999999999999999	20	10	1645	3.042446136474609	.0974482396722359	.8841189402524774	.4989923858642578	.0567670195257753	.7764909861525833	.0126515610738389	.4450447287560445				.097448237	.05676702	.012651561				.88411891	.77649099	.44504473
-.5	.8999999999999999	20	10	1645	2.886995315551759	.0736527180585235	.8657468111697414	.4989923858642578	.0410733170471625	.7446627423588237	.0076923210083452	.388266550842477				.073652714	.041073319	.0076923212				.8657468	.74466276	.38826656
-.5	.9999999999999999	20	10	1645	3.622098922729492	.0915967812935798	.9248971083357701	.4989923858642578	.0549900629291785	.8373032947982371	.0124211976694063	.510247113199594				.091596782	.054990064	.012421197				.92489713	.83730328	.51024711
-.5	1.1	20	10	1645	3.323894500732422	.0702701402242556	.9025049949619499	.4989923858642578	.0396819732658211	.7934487817179543	.0069128207499152	.4158657021988956				.070270143	.039681975	.006912821				.90250498	.79344881	.41586569
-.5	1.2	20	10	1645	4.07783031463623	.0862780974243058	.9448403662581721	.4989923858642578	.0521375001359945	.866464440978843	.0108596824539285	.5221471006103386				.086278096	.052137502	.010859682				.94484037	.86646444	.52214712
-.5	1.3	20	10	1645	3.568913459777832	.0656384470960577	.9177320238185933	.4989923858642578	.036309495189716	.807548103382876	.0160694537402266	.6220264911803073				.065638445	.036309496	.016069453				.917732	.80754811	.6220265
0	.1	20	10	1645	2.386483192443849	.0583983280821427	.1333850052436505	.4334727478027344	.0583983280821427	.1333850052436505	0	0				.058398329	.058398329	0				.133385	.133385	0
0	.2	20	10	1645	1.821784019470214	.0654935924527735	.2573360985715065	.4141785278320312	.0654935924527735	.2573360985715065	2.38075539793e-06	.0000473233324775				.065493591	.065493591	2.3807554e-06				.25733611	.25733611	.000047323334
0	.3	20	10	1645	1.738791465759278	.0778539065662374	.4170165462619915	.4386732025146484	.0778539065662374	.4170165462619915	.0006601347806087	.0141315842993728				.077853903	.077853903	.00066013477				.41701654	.41701654	.014131584
0	.4	20	10	1645	1.882379531860352	.0943882742704478	.5830275245769514	.4989923858642578	.0943882742704478	.5830275245769514	.0012451691877787	.038089273720101				.094388276	.094388276	.0012451692				.58302754	.58302754	.038089275
0	.5	20	10	1645	1.610157012939454	.0584695943904002	.5558767106710969	.4573735198974609	.0584695943904002	.5558767106710969	.0023068639114324	.0834886710152646				.058469594	.058469594	.0023068639				.55587673	.55587673	.083488673
0	.6	20	10	1645	1.954196929931641	.0752436774940465	.6957189396245091	.4989923858642578	.0752436774940465	.6957189396245091	.0040930729379207	.1539104105712892				.075243674	.075243674	.0040930728				.69571894	.69571894	.15391041
0	.7	20	10	1645	2.399394035339355	.0939012614999648	.8059242345534636	.4989923858642578	.0939012614999648	.8059242345534636	.0068822949029247	.2469378260612722				.093901262	.093901262	.006882295				.80592424	.80592424	.24693783
0	.7999999999999999	20	10	1645	2.118553161621094	.0637414612891334	.7588214011511163	.4989923858642578	.0637414612891334	.7588214011511163	.0109357680420138	.3550734238040085				.06374146	.06374146	.010935768				.75882143	.75882143	.35507342
0	.8999999999999999	20	10	1645	2.620487213134766	.0801356534924107	.844364073421365	.4989923858642578	.0801356534924107	.844364073421365	.0164432205909811	.4684762572941014				.080135651	.080135651	.016443221				.84436405	.84436405	.46847627
0	.9999999999999999	20	10	1645	3.174919128417969	.097316771462004	.9045198150159175	.4989923858642578	.0534526070463062	.7800451182407364	.0072384966387773	.3268750714089532				.097316772	.053452607	.0072384966				.9045198	.78004509	.32687506
0	1.1	20	10	1645	2.667904853820801	.0672084031941581	.8518400848694676	.4989923858642578	.0672084031941581	.8518400848694676	.010854805386033	.419706852150135				.067208402	.067208402	.010854806				.85184008	.85184008	.41970685
0	1.2	20	10	1645	3.190733909606934	.0817047853160278	.9038562970876433	.4989923858642578	.0418142966584415	.75916043021113	.0155035617809701	.5116103400440715				.081704788	.041814297	.015503562				.90385628	.75916046	.51161033
0	1.3	20	10	1645	3.732268333435059	.096509062694122	.9396681720169395	.4989923858642578	.0526870093624345	.8260762281228629	.0211992770894333	.5980494893705692				.096509062	.052687008	.021199277				.93966818	.82607621	.59804946
.5	.1	20	10	1645	2.590239524841309	.0759451751710246	.1586321613415789	.4442162933349609	.0759451751710246	.1586321613415789	0	0				.075945176	.075945176	0				.15863216	.15863216	0
.5	.2	20	10	1645	1.973236083984375	.0824707874515029	.2816512431051629	.428257064819336	.0824707874515029	.2816512431051629	0	0				.08247079	.08247079	0				.28165123	.28165123	0
.5	.3	20	10	1645	1.847826004028321	.0940556890845562	.43012676658199	.4474599151611328	.0940556890845562	.43012676658199	0	0				.09405569	.09405569	0				.43012676	.43012676	0
.5	.4	20	10	1645	1.413076400756836	.0474915021383496	.3704505999515482	.3831966094970703	.0474915021383496	.3704505999515482	.0003854439380651	.0106404553627978				.047491502	.047491502	.00038544394				.37045059	.37045059	.010640455
.5	.5	20	10	1645	1.557752609252929	.0601312153463851	.5077769364383263	.4318128662109375	.0601312153463851	.5077769364383263	.0054363719797494	.1141939347060116				.060131215	.060131215	.005436372				.50777692	.50777692	.11419393
.5	.6	20	10	1645	1.794053077697754	.0749264663266125	.6357355432651028	.4989923858642578	.0749264663266125	.6357355432651028	.0082917472481904	.1855976412989547				.074926466	.074926466	.0082917474				.63573557	.63573557	.18559764
.5	.7	20	10	1645	2.102030754089355	.0913049817501675	.7435997091825337	.4989923858642578	.0913049817501675	.7435997091825337	.0122127142887003	.272079557871825				.09130498	.09130498	.012212714				.74359971	.74359971	.27207956
.5	.7999999999999999	20	10	1645	1.650752067565918	.0514336786021867	.6330406247565389	.4681703643798828	.0514336786021867	.6330406247565389	.0030688732408082	.120684717362049				.051433679	.051433679	.0030688732				.63304061	.63304061	.12068472
.5	.8999999999999999	20	10	1645	1.963769912719727	.0642854063155658	.7268323595837907	.4989923858642578	.0642854063155658	.7268323595837907	.0046528767587628	.1732079428637741				.064285405	.064285405	.0046528769				.72683233	.72683233	.17320794
.5	.9999999999999999	20	10	1645	2.30841064453125	.0780941556698613	.8028688261524781	.4989923858642578	.0780941556698613	.8028688261524781	.0067712325283944	.2333189074588292				.078094155	.078094155	.0067712325				.80286884	.80286884	.23331891
.5	1.1	20	10	1645	2.675942420959474	.092475413107668	.861593274099227	.4989923858642578	.092475413107668	.861593274099227	.009486047686819	.2984700826681211				.092475414	.092475414	.0094860476				.86159325	.86159325	.29847008
.5	1.2	20	10	1645	1.857519149780274	.0493628696786023	.7172345952492613	.4989923858642578	.0493628696786023	.7172345952492613	.0128353633491256	.3660093579265702				.049362868	.049362868	.012835363				.71723461	.71723461	.36600935
.5	1.3	20	10	1645	2.151144027709961	.0596419645482008	.7799782415685103	.4989923858642578	.0596419645482008	.7799782415685103	.0168306531035078	.4335025813105251				.059641965	.059641965	.016830653				.77997822	.77997822	.43350258
1	.1	20	10	1645	2.659573554992676	.0647047765410972	.1281469791298434	.4448558807373047	.0647047765410972	.1281469791298434	0	0				.064704776	.064704776	0				.12814698	.12814698	0
1	.2	20	10	1645	1.976687431335449	.0691868605922314	.2206666732520219	.420094711303711	.0691868605922314	.2206666732520219	0	0				.069186859	.069186859	0				.22066668	.22066668	0
1	.3	20	10	1645	1.774686813354493	.0774497965349746	.3354768925267081	.4214880981445313	.0774497965349746	.3354768925267081	0	0				.077449799	.077449799	0				.33547691	.33547691	0
1	.4	20	10	1645	1.761809349060059	.0886981534843847	.4595647807393128	.4440792388916015	.0886981534843847	.4595647807393128	0	0				.088698156	.088698156	0				.45956478	.45956478	0
1	.5	20	10	1645	1.2646484375	.03466342539254	.3103085438357863	.3462375946044921	.03466342539254	.3103085438357863	0	0				.034663424	.034663424	0				.31030855	.31030855	0
1	.6	20	10	1645	1.356739997863769	.0432444812536139	.4109667308269372	.3751332397460937	.0432444812536139	.4109667308269372	0	0				.043244481	.043244481	0				.41096672	.41096672	0
1	.7	20	10	1645	1.497971534729004	.0531631964351786	.5106285615259067	.4147191314697266	.0531631964351786	.5106285615259067	0	0				.053163197	.053163197	0				.51062858	.51062858	0
1	.7999999999999999	20	10	1645	1.675919532775879	.0642044914744507	.6033676903330927	.4617059631347656	.0642044914744507	.6033676903330927	0	0				.064204492	.064204492	0				.60336769	.60336769	0
1	.8999999999999999	20	10	1645	1.881204605102539	.0761161327811787	.6854613577425968	.4989923858642578	.0761161327811787	.6854613577425968	0	0				.07611613	.07611613	0				.68546134	.68546134	0
1	.9999999999999999	20	10	1645	2.106456756591797	.0886327941196231	.7552462067628998	.4989923858642578	.0886327941196231	.7552462067628998	0	0				.088632792	.088632792	0				.75524622	.75524622	0
1	1.1	20	10	1645	1.237524986267089	.0307186570181022	.4655776745104168	.3436640167236329	.0307186570181022	.4655776745104168	0	0				.030718656	.030718656	0				.46557766	.46557766	0
1	1.2	20	10	1645	1.388356208801269	.037206855040181	.5309069775081212	.3818641357421875	.037206855040181	.5309069775081212	0	0				.037206855	.037206855	0				.53090698	.53090698	0
1	1.3	20	10	1645	1.544634819030762	.0442385837611295	.5917438712050249	.4202622222900391	.0442385837611295	.5917438712050249	0	0				.044238582	.044238582	0				.59174389	.59174389	0
-1	.1	100	10	1645	1.829107284545899	.0794893135282762	.3039788438442483	.4197444610595703	.0794893135282762	.3039788438442483	.0000362099542054	.000808968525793				.079489313	.079489313	.000036209953				.30397883	.30397883	.0008089685
-1	.2	100	10	1645	1.773545265197754	.0831339044694791	.5888590664175728	.4989923858642578	.0831339044694791	.5888590664175728	.0027390292647218	.0939849263207783				.083133906	.083133906	.0027390292				.58885908	.58885908	.093984924
-1	.3	100	10	1645	2.498555183410645	.0992481528591008	.8199838606453899	.4989923858642578	.0574575207440431	.7044357464366374	.0063801172250422	.2920351213614352				.099248156	.057457522	.006380117				.81998384	.70443577	.29203513
-1	.4	100	10	1645	3.491254806518555	.09769729914845	.9161479553513172	.4989923858642578	.0362697671475598	.744456339251223	.0096374073028778	.4890104454350147				.097697303	.036269765	.009637407				.91614795	.74445635	.48901045
-1	.5	100	10	1645	4.453987121582031	.0839259269279817	.9499721710511138	.4989923858642578	.0264660387429743	.7805564157839378	.0104444878652905	.6110693999144282				.083925925	.026466038	.010444487				.94997215	.78055644	.61106938
-1	.6	100	10	1645	6.285524368286133	.090737530631868	.981192115334016	.4989923858642578	.0211564226909792	.8108717140090834	.008542291791155	.6577632956099451				.090737529	.021156423	.0085422918				.98119211	.81087172	.6577633
-1	.7	100	10	1645	6.999993324279785	.0733207775583588	.9841795272766939	.4989923858642578	.0178476544776802	.8346169495842523	.0073101048889113	.6943570922413602				.073320776	.017847655	.007310105				.98417956	.83461696	.6943571
-1	.7999999999999999	100	10	1645	6.999993324279785	.0530233054551351	.9791473619268758	.4989923858642578	.0117738948731696	.8123521092266673	.0063489148987563	.7202706817138305				.053023305	.011773895	.0063489149				.97914737	.81235212	.72027069
-1	.8999999999999999	100	10	1645	6.999993324279785	.0390699798699696	.971860453313428	.4989923858642578	.0102159556434578	.8239073066845928	.0054538858619736	.7350215138238748				.03906998	.010215956	.005453886				.97186047	.82390732	.73502153
-1	.9999999999999999	100	10	1645	6.999993324279785	.0342302234196912	.9729161945432718	.4989923858642578	.0086762043459004	.8264298331567839	.0063542175681433	.7842025528658185				.034230225	.0086762039	.0063542174				.97291619	.82642984	.78420258
-1	1.1	100	10	1645	6.999993324279785	.0247297931961602	.9586162835901267	.4989923858642578	.009532615787452	.8573895571738296	.0050579591490643	.7747353909021807				.024729794	.0095326155	.0050579594				.95861626	.85738957	.77473539
-1	1.2	100	10	1645	6.999993324279785	.0253909936334151	.9676891757355757	.4989923858642578	.0074120788187699	.8398961681294103	.0053230243131422	.7975230044619266				.025390994	.0074120788	.0053230245				.96768916	.83989614	.79752302
-1	1.3	100	10	1645	6.999993324279785	.0208123472536623	.9589043643415794	.4989923858642578	.0073384549783753	.8494829116671159	.0052252623284433	.8068589475830648				.020812348	.0073384549	.0052252621				.95890439	.84948289	.80685896
-.5	.1	100	10	1645	1.865957260131836	.0939120627102649	.3589939016129748	.4313940887451172	.0939120627102649	.3589939016129748	.000039454257585	.0009583726218667				.093912065	.093912065	.000039454259				.35899389	.35899389	.00095837261
-.5	.2	100	10	1645	1.702682495117188	.0761126187863906	.5937358114883126	.4864214477539063	.0761126187863906	.5937358114883126	.0049241789696629	.1427290231975437				.076112621	.076112621	.0049241791				.59373581	.59373581	.14272903
-.5	.3	100	10	1645	2.528021812438965	.0969936900633253	.8322974994490058	.4989923858642578	.0582118481300663	.7249079635725346	.0072928313482208	.31937934744315				.096993692	.058211848	.0072928313				.8322975	.72490793	.31937936
-.5	.4	100	10	1645	3.212129592895509	.0816316624597164	.8982631267144395	.4989923858642578	.0397007537261019	.7697716488803515	.0077117272877218	.4527117706716455				.08163166	.039700754	.0077117272				.89826316	.76977164	.45271176
-.5	.5	100	10	1645	4.611413955688477	.0891841654852884	.957769913706805	.4989923858642578	.0298593790735637	.8010286484910877	.008537498282603	.5688556418862243				.089184165	.029859379	.0085374983				.95776993	.80102867	.56885564
-.5	.6	100	10	1645	6.376614570617676	.0967067513861576	.984192082591232	.4989923858642578	.0235322549715408	.8201716095318603	.0094751229630066	.6609670180191907				.096706748	.023532255	.0094751231				.98419207	.82017159	.66096699
-.5	.7	100	10	1645	6.999993324279785	.0782631380614092	.9854521941749	.4989923858642578	.0187523605621419	.8279927425052261	.007324895128588	.6724016794470102				.078263141	.018752361	.0073248954				.98545218	.82799274	.67240167
-.5	.7999999999999999	100	10	1645	6.999993324279785	.0645527525867552	.9853354081244767	.4989923858642578	.0146686564205821	.82408068299674	.007773524402754	.7234929111121684				.064552754	.014668657	.0077735246				.98533541	.82408071	.72349292
-.5	.8999999999999999	100	10	1645	6.999993324279785	.0451810109476687	.9742057727918222	.4989923858642578	.0147356053152196	.8507214559218899	.0078406699899086	.755543753068153				.04518101	.014735606	.0078406697				.97420579	.85072148	.75554377
-.5	.9999999999999999	100	10	1645	6.999993324279785	.0434332383172914	.9790893500501557	.4989923858642578	.0104393680327429	.8207416127001088	.0074336010228521	.7703063843206992				.043433238	.010439368	.0074336012				.97908938	.82074159	.77030641
-.5	1.1	100	10	1645	6.999993324279785	.0341156007540564	.9698652728527978	.4989923858642578	.0093502240510562	.8205562761911891	.0065232304650058	.7679719475971933				.034115601	.0093502244	.0065232306				.96986526	.82055628	.76797193
-.5	1.2	100	10	1645	6.999993324279785	.031052456652179	.9684208163780929	.4989923858642578	.0109273850546291	.8537562942215957	.005168667190508	.746413637182106				.031052457	.010927385	.0051686671				.9684208	.85375631	.74641365
-.5	1.3	100	10	1645	6.999993324279785	.0333263286604779	.9767290117505733	.4989923858642578	.0083904895357299	.8248234751217615	.005609708810123	.7668459599742729				.033326328	.00839049	.0056097088				.97672904	.8248235	.76684594
0	.1	100	10	1645	1.728477478027344	.07741123577283	.3208562586799297	.4112242431640625	.07741123577283	.3208562586799297	.0000456505787478	.0010384581733931				.077411234	.077411234	.00004565058				.32085627	.32085627	.0010384582
0	.2	100	10	1645	1.780548095703125	.0869735451507867	.6247993639641845	.4989923858642578	.0869735451507867	.6247993639641845	.0034694672632861	.1109759128741066				.086973548	.086973548	.0034694672				.62479937	.62479937	.11097591
0	.3	100	10	1645	2.272615432739259	.0844335597730033	.7967760652671075	.4989923858642578	.0649782231179521	.7392635364258591	.0078709309071072	.3144714496887211				.084433563	.06497822	.0078709312				.79677606	.73926353	.31447145
0	.4	100	10	1645	3.151447296142579	.0876171864563092	.8993146308629862	.4989923858642578	.0418412397439214	.7623166164437203	.0110255479945003	.4892101778418567				.087617189	.041841239	.011025548				.89931464	.76231664	.48921019
0	.5	100	10	1645	4.303930282592773	.0922071066288965	.9528364687495948	.4989923858642578	.0283769176330588	.766570316082322	.0103233046470094	.5683433842403784				.092207104	.028376918	.010323305				.95283645	.76657033	.5683434
0	.6	100	10	1645	5.649595260620117	.0965164599247448	.9785098903804994	.4989923858642578	.0258721185703312	.8075406890712091	.0094698393820956	.6199512453338865				.09651646	.025872119	.0094698397				.9785099	.80754071	.61995125
0	.7	100	10	1645	6.999993324279785	.0998935235437595	.9901987660081549	.4989923858642578	.0231348251822168	.829299234032277	.0082758565837526	.645843067272441				.099893525	.023134826	.0082758563				.99019879	.82929921	.64584309
0	.7999999999999999	100	10	1645	6.999993324279785	.076144525832643	.9858739345382463	.4989923858642578	.0199108083924052	.83472745649167	.0100452002943534	.7170143420095612				.076144524	.019910809	.010045201				.98587394	.83472747	.71701431
0	.8999999999999999	100	10	1645	6.999993324279785	.0670470127090143	.9859742312720569	.4989923858642578	.0161451297679506	.8236893704369015	.0076236881627653	.6965996788202378				.067047015	.016145131	.0076236883				.98597425	.82368934	.69659966
0	.9999999999999999	100	10	1645	6.999993324279785	.0578280455132308	.9837369501798244	.4989923858642578	.0170331558894509	.8493976762172366	.0079917565683419	.7247200150732791				.057828046	.017033156	.0079917563				.98373693	.84939766	.72472
0	1.1	100	10	1645	6.999993324279785	.048157889608182	.9778489446761038	.4989923858642578	.0169230176238219	.8605633660146133	.007690854830281	.7325360852987479				.048157889	.016923018	.0076908548				.97784895	.86056334	.73253608
0	1.2	100	10	1645	6.999993324279785	.0470080152354375	.9799488033672051	.4989923858642578	.0157431596929144	.8582013610029744	.0067023140983475	.719137715053688				.047008015	.015743161	.0067023141				.97994882	.85820138	.71913773
0	1.3	100	10	1645	6.999993324279785	.0444357380171368	.9791783555103505	.4989923858642578	.0135203291409917	.8404560436572813	.0086849653323307	.7682785555456829				.04443574	.013520329	.0086849658				.97917837	.84045607	.76827854
.5	.1	100	10	1645	1.729552268981934	.0751358744629921	.2997676434654729	.4069831695556641	.0751358744629921	.2997676434654729	.0000141876166381	.0003170716177783				.075135872	.075135872	.000014187616				.29976764	.29976764	.00031707162
.5	.2	100	10	1645	1.663582801818848	.0801207824557361	.5732945348271412	.465581558227539	.0801207824557361	.5732945348271412	.0034779154352739	.0957210539020054				.08012078	.08012078	.0034779154				.57329452	.57329452	.095721051
.5	.3	100	10	1645	2.230464935302734	.0951448819311433	.7907093440446165	.4989923858642578	.0718476782360568	.7258328681770839	.0066475916419473	.2526607462074594				.095144883	.071847677	.0066475915				.79070932	.72583288	.25266075
.5	.4	100	10	1645	2.812741279602051	.0895273437275056	.8750967158724405	.4989923858642578	.0521453408377502	.7668310525020756	.0074838063238016	.3684745730376053				.089527346	.05214534	.0074838065				.87509674	.76683104	.36847457
.5	.5	100	10	1645	3.509933471679688	.0864067112457146	.9234954490179373	.4989923858642578	.0389487726174307	.7825607408924085	.0081998520416625	.4645217038313927				.086406708	.038948774	.008199852				.92349547	.78256077	.46452171
.5	.6	100	10	1645	4.226565361022949	.0836585338318762	.950437621242938	.4989923858642578	.0285338500841121	.775494714786238	.0085072759138048	.5330259711957916				.083658531	.02853385	.008507276				.95043761	.77549469	.53302598
.5	.7	100	10	1645	5.588278770446777	.0975886183278345	.9794705164439301	.4989923858642578	.0280125470650191	.8124140560788501	.0130527572329019	.6623529630936807				.097588621	.028012548	.013052757				.97947049	.81241405	.66235298
.5	.7999999999999999	100	10	1645	6.22926139831543	.0923266287958477	.9846631629676083	.4989923858642578	.0263095686802629	.8297917328054123	.0118893798000855	.6778743591595426				.092326626	.026309568	.011889379				.98466319	.82979172	.67787439
.5	.8999999999999999	100	10	1645	6.687135696411133	.0862382484780951	.9869240106202631	.4989923858642578	.0233930479274411	.8300277406148392	.0099156646457037	.6676976908381537				.08623825	.023393048	.0099156648				.98692399	.83002776	.66769767
.5	.9999999999999999	100	10	1645	6.999993324279785	.0945062438881886	.9935983565856005	.4989923858642578	.0193583135379002	.8119049428884294	.012411947914327	.7284345804208175				.094506241	.019358313	.012411948				.99359834	.81190497	.72843456
.5	1.1	100	10	1645	6.999993324279785	.0856741854760947	.9927715449396196	.4989923858642578	.0223931127342724	.8489597265169884	.0085595803749691	.6694993717857092				.085674189	.022393113	.00855958				.99277157	.84895974	.6694994
.5	1.2	100	10	1645	6.999993324279785	.075618179299532	.9902803484887162	.4989923858642578	.0245570457310452	.8718221798048051	.009238939398948	.6915080982840496				.075618178	.024557047	.0092389397				.99028033	.87182218	.69150811
.5	1.3	100	10	1645	6.999993324279785	.0789811354014617	.9931554730211877	.4989923858642578	.0162681878293502	.8039548594425523	.0092201926884983	.6947155532681371				.078981139	.016268188	.0092201931				.99315548	.80395484	.69471556
1	.1	100	10	1645	1.815916061401368	.0787903765036321	.2801278922604024	.4113384552001953	.0787903765036321	.2801278922604024	1.14459276102e-06	.0000239155405896				.078790374	.078790374	1.1445927e-06				.28012788	.28012788	.00002391554
1	.2	100	10	1645	1.568800926208496	.0743305444791827	.4989838088178049	.4288661956787109	.0743305444791827	.4989838088178049	.0013193906969665	.0375256589128637				.074330546	.074330546	.0013193907				.4989838	.4989838	.037525658
1	.3	100	10	1645	1.833893775939941	.0796883687926192	.6901306398193454	.4989923858642578	.0796883687926192	.6901306398193454	.0078394551101825	.2228253847838073				.07968837	.07968837	.0078394553				.69013065	.69013065	.22282538
1	.4	100	10	1645	2.365281105041504	.0880487544934681	.8217663192032832	.4989923858642578	.0638502021092228	.7492658945060857	.0107971604973579	.3599561288246269				.088048756	.063850202	.010797161				.82176632	.74926591	.35995612
1	.5	100	10	1645	3.057546615600586	.0965623719441951	.9009573793453822	.4989923858642578	.0521481340060638	.7795400726897883	.00804439550976	.3805318640351966				.096562371	.052148134	.0080443956				.90095741	.77954006	.38053188
1	.6	100	10	1645	3.232290267944336	.0800832041860088	.9089384317554378	.4989923858642578	.0418992256888467	.7861153833535498	.0101971576083943	.4799879537256401				.080083206	.041899227	.010197158				.90893841	.78611541	.47998795
1	.7	100	10	1645	3.927032470703125	.086227618212246	.9440285836755334	.4989923858642578	.032112077474884	.7694627124641146	.0120537287015086	.5568938635632676				.086227618	.032112077	.012053729				.94402856	.7694627	.55689389
1	.7999999999999999	100	10	1645	4.58971118927002	.090650766702409	.9640172872749293	.4989923858642578	.0351540242007938	.8175954203676752	.0133159217718184	.6100058905699883				.090650767	.035154026	.013315922				.96401727	.81759542	.61000592
1	.8999999999999999	100	10	1645	5.177615165710449	.0933157752419617	.975306059401822	.4989923858642578	.0368777923717888	.8474179895833337	.0137560107746107	.6403149179314258				.093315773	.036877792	.013756011				.97530603	.84741801	.64031494
1	.9999999999999999	100	10	1645	5.654862403869629	.0942629181751932	.9815838374636132	.4989923858642578	.0371268077944226	.863094572137135	.0132408551972668	.6485154539171183				.09426292	.037126809	.013240855				.98158383	.86309457	.64851546
1	1.1	100	10	1645	5.991645812988281	.0935455492658028	.9848478233590974	.4989923858642578	.0358192434418126	.8667535966305705	.0117488344458185	.6334453328892145				.093545549	.035819244	.011748835				.98484784	.86675358	.63344532
1	1.2	100	10	1645	6.163832664489746	.0911932686684443	.9860777706765886	.4989923858642578	.0329310024739888	.858258659394705	.0093943965169916	.5909722031723423				.091193266	.032931004	.0093943961				.98607779	.85825866	.59097219
1	1.3	100	10	1645	6.152510643005371	.0871914720765706	.9855840395271243	.4989923858642578	.0285047722920658	.8346429184708531	.0152155564139823	.6993763141892269				.08719147	.028504772	.015215556				.98558402	.83464295	.69937629
-1	.1	5	10	1960	3.513998985290527	.0207711779458265	.0379342876157587	.4651856231689453	.0207711779458265	.0379342876157587	0	0				.020771177	.020771177	0				.037934288	.037934288	0
-1	.2	5	10	1960	2.567301750183105	.0221353237786629	.0665752771483623	.4388483276367188	.0221353237786629	.0665752771483623	0	0				.022135323	.022135323	0				.066575274	.066575274	0
-1	.3	5	10	1960	2.195464134216309	.0246150657147154	.1101070622880111	.4258205413818359	.0246150657147154	.1101070622880111	0	0				.024615066	.024615066	0				.11010706	.11010706	0
-1	.4	5	10	1960	2.027950286865234	.0282383149260791	.1707356636192435	.4242977142333984	.0282383149260791	.1707356636192435	0	0				.028238315	.028238315	0				.17073566	.17073566	0
-1	.5	5	10	1960	1.973356246948243	.0330428696787155	.2479345716854167	.4334270629882813	.0330428696787155	.2479345716854167	0	0				.03304287	.03304287	0				.24793456	.24793456	0
-1	.6	5	10	1960	1.995566368103028	.0390503662846856	.3380802176572385	.4521121520996094	.0390503662846856	.3380802176572385	0	0				.039050367	.039050367	0				.33808023	.33808023	0
-1	.7	5	10	1960	2.075801849365234	.0462449591548798	.4352604584665951	.4789215240478515	.0462449591548798	.4352604584665951	0	0				.04624496	.04624496	0				.43526044	.43526044	0
-1	.7999999999999999	5	10	1960	2.202073097229004	.0545607758992455	.5327869264667083	.4989923858642578	.0545607758992455	.5327869264667083	0	0				.054560777	.054560777	0				.53278691	.53278691	0
-1	.8999999999999999	5	10	1960	2.36546802520752	.0638801140156059	.6246836864684375	.4989923858642578	.0638801140156059	.6246836864684375	0	0				.063880116	.063880116	0				.62468368	.62468368	0
-1	.9999999999999999	5	10	1960	2.558616638183594	.07404168979561	.7066485555317181	.4989923858642578	.07404168979561	.7066485555317181	0	0				.074041687	.074041687	0				.70664853	.70664853	0
-1	1.1	5	10	1960	2.775083541870117	.0848558686814264	.7763588640261179	.4989923858642578	.0848558686814264	.7763588640261179	0	0				.084855869	.084855869	0				.77635884	.77635884	0
-1	1.2	5	10	1960	3.009160995483399	.0961225997629336	.8332645606651276	.4989923858642578	.0961225997629336	.8332645606651276	0	0				.0961226	.0961226	0				.83326459	.83326459	0
-1	1.3	5	10	1960	1.921966552734375	.0282521254779726	.531780739877043	.4538786315917969	.0282521254779726	.531780739877043	0	0				.028252125	.028252125	0				.53178072	.53178072	0
-.5	.1	5	10	1960	4.293462753295898	.0711458577862052	.1158344934586628	.4826219940185547	.0711458577862052	.1158344934586628	0	0				.071145855	.071145855	0				.1158345	.1158345	0
-.5	.2	5	10	1960	3.170780181884766	.0736716620408585	.1782539081401978	.4689317779541016	.0736716620408585	.1782539081401978	0	0				.073671661	.073671661	0				.1782539	.1782539	0
-.5	.3	5	10	1960	2.755216598510742	.0783065566885339	.2577059242744921	.4694114685058594	.0783065566885339	.2577059242744921	0	0				.078306556	.078306556	0				.25770593	.25770593	0
-.5	.4	5	10	1960	2.582268714904785	.0848426019211407	.3503584012294922	.4797819213867187	.0848426019211407	.3503584012294922	0	0				.0848426	.0848426	0				.3503584	.3503584	0
-.5	.5	5	10	1960	2.534757614135742	.0930417220169212	.4498132878949599	.497987319946289	.0930417220169212	.4498132878949599	0	0				.093041725	.093041725	0				.44981328	.44981328	0
-.5	.6	5	10	1960	1.635618209838868	.0173235792318545	.1858300840956676	.3811636352539063	.0173235792318545	.1858300840956676	0	0				.01732358	.01732358	0				.18583009	.18583009	0
-.5	.7	5	10	1960	1.666473388671875	.0212832293321695	.2515827248376589	.3926000671386719	.0212832293321695	.2515827248376589	0	0				.02128323	.02128323	0				.25158271	.25158271	0
-.5	.7999999999999999	5	10	1960	1.731368064880371	.0260042067616069	.3236730603038388	.4093359375	.0260042067616069	.3236730603038388	0	0				.026004206	.026004206	0				.32367307	.32367307	0
-.5	.8999999999999999	5	10	1960	1.821924209594727	.0314745578266853	.3986355430084798	.4299474029541016	.0314745578266853	.3986355430084798	0	0				.031474557	.031474557	0				.39863554	.39863554	0
-.5	.9999999999999999	5	10	1960	1.931586265563964	.0376544325077528	.4731812398528266	.4531096038818359	.0376544325077528	.4731812398528266	0	0				.037654433	.037654433	0				.47318125	.47318125	0
-.5	1.1	5	10	1960	2.055060386657715	.0444796777982501	.5445912484151467	.4776195068359375	.0444796777982501	.5445912484151467	0	0				.044479679	.044479679	0				.54459125	.54459125	0
-.5	1.2	5	10	1960	2.188054084777832	.0518678908101143	.6108969711751449	.4989923858642578	.0518678908101143	.6108969711751449	0	0				.051867891	.051867891	0				.61089694	.61089694	0
-.5	1.3	5	10	1960	2.327182769775391	.0597254727129201	.6708885174873296	.4989923858642578	.0597254727129201	.6708885174873296	0	0				.059725475	.059725475	0				.67088854	.67088854	0
0	.1	5	10	1960	3.685625076293945	.0314592503765919	.054301269895134	.4700358276367188	.0314592503765919	.054301269895134	0	0				.03145925	.03145925	0				.054301269	.054301269	0
0	.2	5	10	1960	2.698332786560059	.0329736068433292	.0883597368388243	.4469573822021484	.0329736068433292	.0883597368388243	0	0				.032973606	.032973606	0				.088359736	.088359736	0
0	.3	5	10	1960	2.311982154846191	.0357175458705735	.1346082780678807	.4355514068603516	.0357175458705735	.1346082780678807	0	0				.035717547	.035717547	0				.13460828	.13460828	0
0	.4	5	10	1960	2.130002021789551	.0396160824798562	.1925501846035241	.432642807006836	.0396160824798562	.1925501846035241	0	0				.039616082	.039616082	0				.19255018	.19255018	0
0	.5	5	10	1960	2.052196502685547	.0445902576664332	.2600241712340576	.436625	.0445902576664332	.2600241712340576	0	0				.044590257	.044590257	0				.26002416	.26002416	0
0	.6	5	10	1960	2.038217544555664	.0505507993659842	.3337321786101736	.4460436859130859	.0505507993659842	.3337321786101736	0	0				.0505508	.0505508	0				.33373219	.33373219	0
0	.7	5	10	1960	2.067183494567871	.0573944310029539	.4099787605081056	.4595207061767578	.0573944310029539	.4099787605081056	0	0				.05739443	.05739443	0				.40997875	.40997875	0
0	.7999999999999999	5	10	1960	2.12641716003418	.0650042790783235	.4853258002776515	.4757845001220703	.0650042790783235	.4853258002776515	0	0				.065004282	.065004282	0				.48532581	.48532581	0
0	.8999999999999999	5	10	1960	2.207366943359375	.0732537149882653	.5570090060132099	.493677719116211	.0732537149882653	.5570090060132099	0	0				.073253714	.073253714	0				.55700898	.55700898	0
0	.9999999999999999	5	10	1960	2.303884506225586	.0820120800572105	.6231021545867098	.4989923858642578	.0820120800572105	.6231021545867098	0	0				.08201208	.08201208	0				.62310213	.62310213	0
0	1.1	5	10	1960	2.411383628845215	.091150735288663	.6824918362053476	.4989923858642578	.091150735288663	.6824918362053476	0	0				.091150738	.091150738	0				.68249184	.68249184	0
.5	.1	5	10	1960	4.744541168212891	.0933656140392559	.1409112612732892	.489094009399414	.0933656140392559	.1409112612732892	0	0				.093365617	.093365617	0				.14091127	.14091127	0
.5	.2	5	10	1960	3.448163032531739	.0951816552325581	.2001988765807129	.4743682708740235	.0951816552325581	.2001988765807129	0	0				.095181659	.095181659	0				.20019887	.20019887	0
.5	.3	5	10	1960	2.937603950500489	.0987366657931169	.2690649424786673	.4709114532470702	.0987366657931169	.2690649424786673	0	0				.098736666	.098736666	0				.26906493	.26906493	0
-1	.1	10	10	1960	3.005743026733399	.0288880863758789	.0615910382586664	.4527136688232422	.0288880863758789	.0615910382586664	0	0				.028888086	.028888086	0				.061591037	.061591037	0
-1	.2	10	10	1960	2.24603271484375	.0321176561935523	.1218917648368725	.4275184936523437	.0321176561935523	.1218917648368725	0	0				.032117657	.032117657	0				.12189177	.12189177	0
-1	.3	10	10	1960	2.006661415100099	.0378492615555531	.2157477037464383	.4266200256347656	.0378492615555531	.2157477037464383	0	0				.037849262	.037849262	0				.2157477	.2157477	0
-1	.4	10	10	1960	1.983202934265137	.0461067049168583	.3404612486843345	.4492340087890625	.0461067049168583	.3404612486843345	.0000169447818701	.0009295330500867				.046106704	.046106704	.000016944781				.34046125	.34046125	.00092953304
-1	.5	10	10	1960	2.101469993591309	.056840620381537	.4823910244684401	.4942183227539063	.056840620381537	.4823910244684401	.0005498116447284	.0246791825496353				.056840621	.056840621	.00054981164				.48239103	.48239103	.024679182
-1	.6	10	10	1960	2.331849098205566	.0698392553936722	.6224156186189717	.4989923858642578	.0698392553936722	.6224156186189717	.0010223529016579	.0537222449510105				.069839254	.069839254	.001022353				.6224156	.6224156	.053722244
-1	.7	10	10	1960	2.65770435333252	.084702647591596	.7440123447186127	.4989923858642578	.084702647591596	.7440123447186127	.0018372964826964	.1014327521564184				.084702648	.084702648	.0018372965				.74401236	.74401236	.10143276
-1	.7999999999999999	10	10	1960	2.22147274017334	.0430645355707244	.6458102605706495	.4989923858642578	.0430645355707244	.6458102605706495	.0031571646940873	.1694592451808585				.043064535	.043064535	.0031571647				.64581025	.64581025	.16945924
-1	.8999999999999999	10	10	1960	2.612449645996094	.0551707824176599	.7548174350363721	.4989923858642578	.0551707824176599	.7548174350363721	.005162477271905	.2555025536496328				.055170782	.055170782	.0051624775				.75481743	.75481743	.25550255
-1	.9999999999999999	10	10	1960	3.058073997497559	.068558950901411	.8395501957078638	.4989923858642578	.0280084253575767	.6325230813060485	.0011848435844753	.1101882568478878				.068558954	.028008426	.0011848436				.8395502	.63252306	.11018825
-1	1.1	10	10	1960	3.545975685119629	.0827966337844663	.9003297726527997	.4989923858642578	.0370632646427258	.7321743155140872	.0019986347675349	.1636559511736899				.082796633	.037063263	.0019986348				.90032977	.73217434	.16365595
-1	1.2	10	10	1960	4.064498901367188	.097455073359479	.9409565599752195	.4989923858642578	.0473030708889483	.8126437041066306	.0031940185645942	.2269246493637932				.097455077	.047303069	.0031940185				.94095653	.81264371	.22692464
-1	1.3	10	10	1960	3.30239200592041	.0584517060347015	.8737299769668042	.4989923858642578	.0584517060347015	.8737299769668042	.0048546655765859	.2971877470072297				.058451705	.058451705	.0048546656				.87373	.87373	.29718775
-.5	.1	10	10	1960	3.070878028869629	.0407301449147242	.0847413686277495	.4562846984863281	.0407301449147242	.0847413686277495	0	0				.040730145	.040730145	0				.084741369	.084741369	0
-.5	.2	10	10	1960	2.315920829772949	.0448174447599043	.1603166417938743	.4358026733398437	.0448174447599043	.1603166417938743	0	0				.044817444	.044817444	0				.16031665	.16031665	0
-.5	.3	10	10	1960	2.091209411621094	.05193289004973	.2686661770197599	.4392671051025392	.05193289004973	.2686661770197599	0	0				.05193289	.05193289	0				.26866618	.26866618	0
-.5	.4	10	10	1960	2.079740524291992	.0618653029968792	.4010740567171927	.46415771484375	.0618653029968792	.4010740567171927	0	0				.061865304	.061865304	0				.40107405	.40107405	0
-.5	.5	10	10	1960	2.200724601745605	.0743035591019858	.5407310180592173	.4989923858642578	.0743035591019858	.5407310180592173	0	0				.07430356	.07430356	0				.54073101	.54073101	0
-.5	.6	10	10	1960	2.419748306274414	.0887951731193988	.6701325935103164	.4989923858642578	.0887951731193988	.6701325935103164	.0008720962413119	.0379175216402311				.08879517	.08879517	.00087209622				.67013258	.67013258	.037917521
-.5	.7	10	10	1960	1.956486701965332	.040740647016518	.5394944624935301	.4759367828369141	.040740647016518	.5394944624935301	.0014887465134485	.0688417248266595				.040740646	.040740646	.0014887465				.53949445	.53949445	.068841726
-.5	.7999999999999999	10	10	1960	2.231639862060547	.0519793302473291	.6554991280899191	.4989923858642578	.0519793302473291	.6554991280899191	.0024397678320582	.1124967922147908				.051979329	.051979329	.0024397678				.6554991	.6554991	.11249679
-.5	.8999999999999999	10	10	1960	2.552301406860352	.0645617054625044	.7537079459766632	.4989923858642578	.0645617054625044	.7537079459766632	.0038272385864401	.1683707663713043				.064561702	.064561702	.0038272387				.75370795	.75370795	.16837077
-.5	.9999999999999999	10	10	1960	2.907135963439941	.0781207352423769	.8310203597607089	.4989923858642578	.0781207352423769	.8310203597607089	.0057478813053807	.23431720123984				.078120738	.078120738	.0057478813				.83102036	.83102036	.2343172
-.5	1.1	10	10	1960	3.28617000579834	.0922700471421454	.8882408659088887	.4989923858642578	.0371548234089877	.6698553381989909	.0082808826896418	.3071078327499269				.092270046	.037154824	.0082808826				.88824087	.66985536	.30710784
-.5	1.2	10	10	1960	2.47886848449707	.0464767104616639	.7487051662533071	.4989923858642578	.0464767104616639	.7487051662533071	0	0				.046476711	.046476711	0				.74870515	.74870515	0
-.5	1.3	10	10	1960	2.783321380615234	.056571098101043	.8131178618749435	.4989923858642578	.056571098101043	.8131178618749435	0	0				.0565711	.0565711	0				.81311786	.81311786	0
0	.1	10	10	1960	3.23404598236084	.0555303041259612	.1092695461523661	.4621171264648438	.0555303041259612	.1092695461523661	0	0				.055530306	.055530306	0				.10926954	.10926954	0
0	.2	10	10	1960	2.442245483398438	.0599564530122079	.193514740370997	.4451985168457031	.0599564530122079	.193514740370997	0	0				.059956454	.059956454	0				.19351473	.19351473	0
0	.3	10	10	1960	2.200918197631836	.0675950737566705	.3048720493321027	.4494091339111328	.0675950737566705	.3048720493321027	0	0				.067595072	.067595072	0				.30487204	.30487204	0
0	.4	10	10	1960	2.168874740600586	.0780132963632131	.4322997947046595	.4708962249755858	.0780132963632131	.4322997947046595	0	0				.078013293	.078013293	0				.43229979	.43229979	0
0	.5	10	10	1960	2.25737476348877	.090709383266122	.5607783767249879	.4989923858642578	.090709383266122	.5607783767249879	0	0				.090709381	.090709381	0				.56077838	.56077838	0
0	.6	10	10	1960	1.736695289611816	.0336634826087221	.3839221865448584	.4152368927001953	.0336634826087221	.3839221865448584	0	0				.033663481	.033663481	0				.38392219	.38392219	0
0	.7	10	10	1960	1.891051292419434	.042585402379772	.4931718835194865	.4516020050048827	.042585402379772	.4931718835194865	0	0				.042585403	.042585403	0				.49317187	.49317187	0
0	.7999999999999999	10	10	1960	2.085468292236329	.0528095546292401	.5966386566570252	.4942944641113282	.0528095546292401	.5966386566570252	0	0				.052809555	.052809555	0				.59663868	.59663868	0
0	.8999999999999999	10	10	1960	2.309144973754884	.0641064498395328	.688416400575526	.4989923858642578	.0641064498395328	.688416400575526	0	0				.064106449	.064106449	0				.68841642	.68841642	0
0	.9999999999999999	10	10	1960	2.553376197814941	.0762065173020233	.7655483550882588	.4989923858642578	.0762065173020233	.7655483550882588	0	0				.07620652	.07620652	0				.76554835	.76554835	0
0	1.1	10	10	1960	2.811159133911134	.088832336944656	.8275504663885553	.4989923858642578	.088832336944656	.8275504663885553	0	0				.088832334	.088832334	0				.82755047	.82755047	0
0	1.2	10	10	1960	1.873400688171387	.0311427881789653	.5453219571301924	.4380107727050782	.0311427881789653	.5453219571301924	0	0				.031142788	.031142788	0				.54532194	.54532194	0
0	1.3	10	10	1960	2.044239044189454	.0379105279525026	.6128238286440997	.4719012908935547	.0379105279525026	.6128238286440997	0	0				.037910528	.037910528	0				.61282384	.61282384	0
.5	.1	10	10	1960	3.412160873413086	.0622939700715858	.1152319572579071	.4665790100097656	.0622939700715858	.1152319572579071	0	0				.062293969	.062293969	0				.11523195	.11523195	0
.5	.2	10	10	1960	2.553669929504395	.0660700053036325	.1924770995820987	.4493177642822265	.0660700053036325	.1924770995820987	0	0				.066070005	.066070005	0				.19247709	.19247709	0
.5	.3	10	10	1960	2.26674747467041	.0726570010869312	.2900361923404871	.4491121826171875	.0726570010869312	.2900361923404871	0	0				.072657004	.072657004	0				.2900362	.2900362	0
.5	.4	10	10	1960	2.18494987487793	.081621257461976	.3995442916748978	.4617592620849609	.081621257461976	.3995442916748978	0	0				.081621259	.081621259	0				.3995443	.3995443	0
.5	.5	10	10	1960	2.21291446685791	.0924989641279405	.5107711239937237	.4840686798095703	.0924989641279405	.5107711239937237	0	0				.092498966	.092498966	0				.5107711	.5107711	0
.5	.6	10	10	1960	1.607626914978028	.0234761059748758	.2511339964016169	.3794580688476563	.0234761059748758	.2511339964016169	0	0				.023476105	.023476105	0				.25113401	.25113401	0
.5	.7	10	10	1960	1.677655220031739	.0291363300118077	.3281439162213322	.3963919067382813	.0291363300118077	.3281439162213322	0	0				.02913633	.02913633	0				.32814392	.32814392	0
.5	.7999999999999999	10	10	1960	1.775000572204589	.0356683097970594	.4073834568602495	.4176810302734375	.0356683097970594	.4073834568602495	0	0				.03566831	.03566831	0				.40738347	.40738347	0
.5	.8999999999999999	10	10	1960	1.891224861145019	.0429877820824619	.4851268851077295	.4416503295898437	.0429877820824619	.4851268851077295	0	0				.042987783	.042987783	0				.48512688	.48512688	0
.5	.9999999999999999	10	10	1960	2.020086288452149	.0509868610056542	.5585230203304391	.466875961303711	.0509868610056542	.5585230203304391	0	0				.05098686	.05098686	0				.558523	.558523	0
.5	1.1	10	10	1960	2.156918525695801	.0595439978752053	.6256934158870722	.4922005767822265	.0595439978752053	.6256934158870722	0	0				.059543997	.059543997	0				.62569344	.62569344	0
.5	1.2	10	10	1960	2.298303604125977	.0685334598258102	.68564087979716	.4989923858642578	.0685334598258102	.68564087979716	0	0				.068533458	.068533458	0				.68564087	.68564087	0
.5	1.3	10	10	1960	2.441751480102539	.0778330738044408	.7380671693717644	.4989923858642578	.0778330738044408	.7380671693717644	0	0				.077833071	.077833071	0				.73806715	.73806715	0
1	.1	10	10	1960	3.473530769348145	.0438983765430846	.0777945353574746	.4665713958740234	.0438983765430846	.0777945353574746	0	0				.043898378	.043898378	0				.077794537	.077794537	0
1	.2	10	10	1960	2.560559272766114	.0460982035154074	.126239188360034	.4442695922851563	.0460982035154074	.126239188360034	0	0				.046098202	.046098202	0				.1262392	.1262392	0
1	.3	10	10	1960	2.220558166503906	.0500233006911007	.1881345256811905	.4349727325439453	.0500233006911007	.1881345256811905	0	0				.050023302	.050023302	0				.18813452	.18813452	0
1	.4	10	10	1960	2.07706356048584	.055462981533939	.2604972892232074	.4349422760009766	.055462981533939	.2604972892232074	0	0				.055462983	.055462983	0				.2604973	.2604973	0
1	.5	10	10	1960	2.032723426818849	.0621975827421163	.3390845859113149	.4418939819335937	.0621975827421163	.3390845859113149	0	0				.062197581	.062197581	0				.3390846	.3390846	0
1	.6	10	10	1960	2.04736328125	.0700086388516709	.4194593622260254	.4538557891845703	.0700086388516709	.4194593622260254	0	0				.070008636	.070008636	0				.41945937	.41945937	0
1	.7	10	10	1960	2.099974632263184	.0786841844828136	.497781817499044	.4691830444335937	.0786841844828136	.497781817499044	0	0				.078684181	.078684181	0				.49778181	.49778181	0
1	.7999999999999999	10	10	1960	2.177940368652344	.0880232339041503	.5712026882457022	.4864671325683594	.0880232339041503	.5712026882457022	0	0				.08802323	.08802323	0				.5712027	.5712027	0
1	.8999999999999999	10	10	1960	2.272989273071289	.0978401626519164	.6379273687524465	.4989923858642578	.0978401626519164	.6379273687524465	0	0				.09784016	.09784016	0				.63792735	.63792735	0
-1	.1	20	10	1960	2.887495994567871	.0647315022030679	.1511585923479953	.4554928283691406	.0647315022030679	.1511585923479953	0	0				.064731501	.064731501	0				.15115859	.15115859	0
-1	.2	20	10	1960	2.303824424743652	.0738334867737702	.3022542365401581	.4564902801513672	.0738334867737702	.3022542365401581	4.55154700596e-07	.0000189858848257				.073833488	.073833488	4.5515469e-07				.30225423	.30225423	.000018985886
-1	.3	20	10	1960	2.289865493774414	.0890059050548688	.4977362054081844	.4989923858642578	.0890059050548688	.4977362054081844	.0000848045241372	.0044113761667699				.089005902	.089005902	.000084804524				.49773622	.49773622	.0044113761
-1	.4	20	10	1960	2.037623405456544	.0551615495662463	.5265050791052724	.4976142272949219	.0551615495662463	.5265050791052724	.0009931171123753	.0508874437608973				.055161551	.055161551	.00099311711				.52650505	.52650505	.050887443
-1	.5	20	10	1960	2.470744132995605	.0739111895984484	.7118303882620359	.4989923858642578	.0739111895984484	.7118303882620359	.0022908940968459	.1307176091891962				.07391119	.07391119	.002290894				.71183038	.71183038	.13071761
-1	.6	20	10	1960	3.103982925415039	.0956501291599379	.8494482408814397	.4989923858642578	.0537108399523319	.7308555835782047	.0016238689071274	.1436274638607034				.095650129	.053710841	.0016238689				.84944826	.73085558	.14362746
-1	.7	20	10	1960	3.209719657897949	.0729509745907079	.8588902409036377	.4989923858642578	.0411675816035969	.7445874637652907	.0036099655216277	.2713418988412014				.072950974	.041167583	.0036099656				.85889024	.74458748	.27134189
-1	.7999999999999999	20	10	1960	4.095253944396973	.0939124061092712	.9357310615316436	.4989923858642578	.0326116766478406	.750982189067504	.0026255545700173	.2677094721299924				.093912408	.032611676	.0026255546				.93573105	.75098217	.26770946
-1	.8999999999999999	20	10	1960	4.216411590576172	.0763806182679343	.9365198535639961	.4989923858642578	.0261581717341339	.7479399955027144	.0053369442868075	.413345847269888				.076380618	.026158173	.0053369445				.93651986	.74794	.41334584
-1	.9999999999999999	20	10	1960	5.249085426330566	.0956733351526319	.973765589477261	.4989923858642578	.0208046516304879	.7326523788976937	.0037085148637886	.376562408752931				.095673338	.020804651	.0037085149				.97376561	.73265237	.37656242
-1	1.1	20	10	1960	5.266262054443359	.0803176358237784	.9712409511909174	.4989923858642578	.0309747581323477	.8404476176469824	.0068769363169764	.5147973554277396				.080317639	.030974759	.0068769362				.97124094	.8404476	.51479733
-1	1.2	20	10	1960	6.343990325927734	.0976855978952865	.9886867687590476	.4989923858642578	.0242412410780506	.8094937618587207	.0043084897903086	.4347368134804999				.097685598	.024241241	.0043084896				.98868674	.80949378	.43473682
-1	1.3	20	10	1960	6.160841941833496	.0830586087838414	.9854698282270155	.4989923858642578	.0178395395013182	.7561536884948109	.0074188432669063	.5556663553512605				.083058611	.01783954	.0074188435				.98546982	.7561537	.55566633
-.5	.1	20	10	1960	3.004294395446777	.0910882358171323	.2054490316061269	.4626881866455078	.0910882358171323	.2054490316061269	0	0				.091088235	.091088235	0				.20544903	.20544903	0
-.5	.2	20	10	1960	1.988950729370118	.0460873732961118	.2313811858152203	.4222038269042969	.0460873732961118	.2313811858152203	1.94483656957e-08	9.40429025431e-07				.046087373	.046087373	1.9448366e-08				.23138119	.23138119	9.4042900e-07
-.5	.3	20	10	1960	1.973282814025879	.0594481611077264	.4157432273074856	.455751708984375	.0594481611077264	.4157432273074856	.0001429610835978	.0061012241878984				.05944816	.05944816	.00014296109				.41574323	.41574323	.0061012241
-.5	.4	20	10	1960	2.222020149230957	.0776521203343302	.6136378802053029	.4989923858642578	.0776521203343302	.6136378802053029	.0003745017199234	.0231986203243859				.077652119	.077652119	.00037450172				.61363786	.61363786	.023198619
-.5	.5	20	10	1960	2.67242431640625	.0995013173707173	.7787677234458393	.4989923858642578	.0533023755112755	.6300580746098233	.0009269913080623	.0654657634279212				.099501319	.053302374	.00092699128				.7787677	.63005805	.065465763
-.5	.6	20	10	1960	2.671483039855957	.072473030910604	.7848153773345333	.4989923858642578	.0381514258236266	.6348664010072463	.002098902486934	.143814936237502				.072473034	.038151424	.0020989026				.78481537	.63486642	.14381494
-.5	.7	20	10	1960	3.346652030944824	.0937898062756802	.889518208703999	.4989923858642578	.0542020911455532	.7812381263234311	.0043001036785449	.2587356153490598				.093789808	.054202091	.0043001035				.8895182	.78123814	.25873563
-.5	.7999999999999999	20	10	1960	3.335016250610352	.072493985956722	.8824967954839105	.4989923858642578	.0407452062214035	.7653185112601673	.0024514909791368	.2135208368457757				.072493985	.040745206	.0024514911				.88249677	.76531851	.21352084
-.5	.8999999999999999	20	10	1960	4.116616249084473	.0919711458034096	.9430146530905418	.4989923858642578	.0300131480849078	.7325374446850225	.004698539802959	.3299668406000411				.091971144	.030013148	.0046985396				.94301468	.73253745	.32996684
-.5	.9999999999999999	20	10	1960	3.964509963989259	.072658926730629	.9301316875480199	.4989923858642578	.0422780634324411	.8360673133272367	.0081932805166561	.4572754197699022				.072658926	.042278063	.0081932805				.93013167	.83606732	.45727542
-.5	1.1	20	10	1960	4.758807182312012	.0899633085287114	.9662826120976867	.4989923858642578	.0302877142501129	.7832950175962533	.0040173867938705	.3304889355156096				.089963309	.030287715	.0040173866				.96628261	.78329504	.33048895
-.5	1.2	20	10	1960	4.381982803344727	.070863870388949	.9500659507419063	.4989923858642578	.0411899216631105	.8634743475876422	.0066895076274684	.4361532905499791				.070863873	.04118992	.0066895075				.95006597	.86347437	.43615329
-.5	1.3	20	10	1960	5.120070457458496	.0860133230799368	.9748362518686026	.4989923858642578	.0274474153436887	.783934289945307	.0103642105732453	.5403084666184392				.086013325	.027447416	.01036421				.97483623	.7839343	.54030848
0	.1	20	10	1960	2.701977729797364	.059976102331582	.1468005214399191	.4481756439208984	.059976102331582	.1468005214399191	0	0				.059976101	.059976101	0				.14680052	.14680052	0
0	.2	20	10	1960	2.1593017578125	.0694007695144691	.2967020063326408	.4426782379150391	.0694007695144691	.2967020063326408	0	0				.069400772	.069400772	0				.296702	.296702	0
0	.3	20	10	1960	2.13922119140625	.0847976678457726	.4852014285909168	.4794316711425781	.0847976678457726	.4852014285909168	8.13773857944e-06	.0004103822059395				.084797665	.084797665	8.1377384e-06				.48520142	.48520142	.0004103822
0	.4	20	10	1960	1.892760276794434	.0512440251126418	.4852210057214951	.4560943450927734	.0512440251126418	.4852210057214951	.0002819581003084	.0142347720799487				.051244024	.051244024	.00028195811				.485221	.485221	.014234772
0	.5	20	10	1960	2.216325759887695	.0686092268539689	.6575874256429119	.4989923858642578	.0686092268539689	.6575874256429119	.0006414050221543	.0381511066790825				.06860923	.06860923	.000641405				.65758741	.65758741	.038151108
0	.6	20	10	1960	2.666616439819336	.0886032331198178	.7948563638034669	.4989923858642578	.0450675798560318	.627475476532265	.0013548200767004	.0826818423630605				.088603236	.045067579	.0013548201				.79485637	.6274755	.082681842
0	.7	20	10	1960	2.510251045227051	.061136024017687	.7619359454468403	.4989923858642578	.061136024017687	.7619359454468403	.0026346890790372	.1510328205728495				.061136022	.061136022	.002634689				.76193595	.76193595	.15103282
0	.7999999999999999	20	10	1960	3.039709091186524	.0789727690622101	.8595264613981033	.4989923858642578	.0405224838978075	.7039017509462093	.0047209677060039	.2409327690800377				.078972772	.040522482	.0047209677				.85952646	.70390177	.24093276
0	.8999999999999999	20	10	1960	3.623494148254395	.0977087665469052	.9228492392914249	.4989923858642578	.0543303552037602	.8080956943588942	.0013214456626374	.1112786924240462				.097708769	.054330356	.0013214457				.92284924	.80809569	.11127869
0	.9999999999999999	20	10	1960	3.244306564331055	.0694450228988445	.8825611468781643	.4989923858642578	.0341006612087995	.7176405985610395	.0023166923690151	.1684967006559563				.069445021	.034100663	.0023166924				.88256115	.71764058	.1684967
0	1.1	20	10	1960	3.789272308349609	.0852693920479153	.9316821045279614	.4989923858642578	.045178341829953	.8055247301264366	.0037909051487712	.235927065250205				.085269392	.045178343	.0037909052				.93168211	.80552471	.23592706
0	1.2	20	10	1960	3.146767616271974	.0573275639563293	.8711281331108134	.4989923858642578	.0573275639563293	.8711281331108134	.0058366977703884	.3100947090434902				.057327565	.057327565	.0058366978				.87112814	.87112814	.31009471
0	1.3	20	10	1960	3.608700752258301	.0701654470054753	.9174215285911919	.4989923858642578	.0323540720865917	.7395797399378503	.0085202235424002	.3871981759599884				.070165448	.032354072	.0085202232				.91742152	.73957974	.38719818
.5	.1	20	10	1960	2.911768913269044	.0777064147962788	.1725888660481047	.4568024597167969	.0777064147962788	.1725888660481047	0	0				.077706411	.077706411	0				.17258887	.17258887	0
.5	.2	20	10	1960	2.300773620605469	.0866128011525988	.319192485382919	.4519522552490235	.0866128011525988	.319192485382919	0	0				.086612798	.086612798	0				.3191925	.3191925	0
.5	.3	20	10	1960	1.783432006835938	.0413946118639261	.2893557918759539	.408483154296875	.0413946118639261	.2893557918759539	0	0				.041394614	.041394614	0				.28935578	.28935578	0
.5	.4	20	10	1960	1.874041557312012	.0538651621304738	.4446748661932094	.4425107269287109	.0538651621304738	.4446748661932094	0	0				.053865161	.053865161	0				.44467488	.44467488	0
.5	.5	20	10	1960	2.092624664306641	.0692731694824097	.5986607387100336	.4983756408691407	.0692731694824097	.5986607387100336	0	0				.069273166	.069273166	0				.59866077	.59866077	0
.5	.6	20	10	1960	2.403225898742676	.0868741015840409	.7303024140073224	.4989923858642578	.0868741015840409	.7303024140073224	.001741259396831	.0676667224009776				.086874105	.086874105	.0017412594				.73030239	.73030239	.067666724
.5	.7	20	10	1960	2.070981979370117	.0495317714853618	.6323127488750249	.496928955078125	.0495317714853618	.6323127488750249	.0029465327931666	.1142662050686586				.049531773	.049531773	.0029465328				.63231277	.63231277	.1142662
.5	.7999999999999999	20	10	1960	2.402044296264649	.0635761638607317	.7407965378928559	.4989923858642578	.0635761638607317	.7407965378928559	.0047136265348381	.17409842955361				.063576162	.063576162	.0047136266				.74079657	.74079657	.17409843
.5	.8999999999999999	20	10	1960	2.765310287475586	.0787465421094261	.8250582730688095	.4989923858642578	.0787465421094261	.8250582730688095	0	0				.078746542	.078746542	0				.82505828	.82505828	0
.5	.9999999999999999	20	10	1960	3.149524688720704	.0945295974806517	.8862927373312406	.4989923858642578	.0416202872419003	.6774989195788177	0	0				.094529599	.041620288	0				.88629276	.67749894	0
.5	1.1	20	10	1960	2.44534969329834	.0523244618611002	.7577581396565662	.4989923858642578	.0523244618611002	.7577581396565662	0	0				.052324463	.052324463	0				.75775814	.75775814	0
.5	1.2	20	10	1960	2.747846603393555	.06378880697856	.8221499884770975	.4989923858642578	.06378880697856	.8221499884770975	0	0				.063788809	.063788809	0				.82214999	.82214999	0
.5	1.3	20	10	1960	3.051338195800781	.0757445299116738	.8719286964674536	.4989923858642578	.0757445299116738	.8719286964674536	0	0				.075744532	.075744532	0				.87192869	.87192869	0
1	.1	20	10	1960	2.981877326965332	.0660613235245663	.1386516560052945	.4566654052734375	.0660613235245663	.1386516560052945	0	0				.066061325	.066061325	0				.13865165	.13865165	0
1	.2	20	10	1960	2.294044494628906	.0723410050533738	.2490582702291879	.4421376342773438	.0723410050533738	.2490582702291879	0	0				.072341003	.072341003	0				.24905828	.24905828	0
1	.3	20	10	1960	2.126263618469239	.0828000200830523	.3847148983900799	.4522339782714844	.0828000200830523	.3847148983900799	0	0				.082800023	.082800023	0				.3847149	.3847149	0
1	.4	20	10	1960	2.159421920776367	.0964944582207478	.5261877796343661	.4808250579833984	.0964944582207478	.5261877796343661	0	0				.096494459	.096494459	0				.52618778	.52618778	0
1	.5	20	10	1960	1.737649917602539	.0400093432913718	.3773248356044077	.4110034332275391	.0400093432913718	.3773248356044077	0	0				.040009342	.040009342	0				.37732485	.37732485	0
1	.6	20	10	1960	1.879655838012696	.0505613897758229	.4931447883114546	.4445817718505859	.0505613897758229	.4931447883114546	0	0				.050561391	.050561391	0				.49314478	.49314478	0
1	.7	20	10	1960	2.066308975219727	.062554185222648	.601614545598693	.4850965881347656	.062554185222648	.601614545598693	0	0				.062554188	.062554188	0				.60161453	.60161453	0
1	.7999999999999999	20	10	1960	2.283690452575684	.0756388432787805	.6963178762743654	.4989923858642578	.0756388432787805	.6963178762743654	0	0				.075638846	.075638846	0				.69631785	.69631785	0
1	.8999999999999999	20	10	1960	2.52159309387207	.0894492277533235	.7745053384057938	.4989923858642578	.0894492277533235	.7745053384057938	0	0				.089449227	.089449227	0				.77450532	.77450532	0
1	.9999999999999999	20	10	1960	1.768131256103516	.0319817380687724	.491074952904525	.4144754791259766	.0319817380687724	.491074952904525	0	0				.031981736	.031981736	0				.49107495	.49107495	0
1	1.1	20	10	1960	1.927667617797852	.0393223569676225	.5646746918308154	.4466908874511719	.0393223569676225	.5646746918308154	0	0				.039322358	.039322358	0				.56467468	.56467468	0
1	1.2	20	10	1960	2.090228080749512	.0472757527945131	.6316735179172481	.4781068115234375	.0472757527945131	.6316735179172481	0	0				.047275752	.047275752	0				.63167351	.63167351	0
1	1.3	20	10	1960	2.253155708312989	.0557201101540913	.6911988442979669	.4989923858642578	.0557201101540913	.6911988442979669	0	0				.055720109	.055720109	0				.69119883	.69119883	0
-1	.1	100	10	1960	2.174328804016114	.0840781025641451	.3493923977148436	.4501553192138672	.0840781025641451	.3493923977148436	1.42865947494e-06	.0000657457016532				.084078103	.084078103	1.4286595e-06				.34939238	.34939238	.000065745699
-1	.2	100	10	1960	2.330113410949707	.0936402976562773	.6845793016944015	.4989923858642578	.0687561083994923	.6105415074583354	.0007474870274476	.0502740891212372				.093640298	.068756111	.00074748701				.68457931	.61054152	.050274089
-1	.3	100	10	1960	3.146767616271974	.0913606647063031	.867683688517164	.4989923858642578	.0406056920345553	.7072743428279904	.0028547594894788	.2345471579688532				.091360666	.04060569	.0028547596				.86768371	.70727432	.23454715
-1	.4	100	10	1960	4.626167297363281	.0970879550168893	.9578620752759222	.4989923858642578	.0231808667165453	.7354684108994125	.0041130508359837	.4085339293778344				.097087957	.023180867	.0041130506				.95786208	.73546839	.40853393
-1	.5	100	10	1960	6.210335731506348	.0894844927333107	.9836519168255534	.4989923858642578	.0157450902039656	.7619228199188047	.0042404940600737	.5198630521823888				.08948449	.01574509	.0042404942				.98365194	.76192284	.51986307
-1	.6	100	10	1960	6.999993324279785	.0747290898800663	.9906814072698044	.4989923858642578	.0117661096068974	.7820717581542168	.0045762531667675	.6148841025718814				.074729092	.01176611	.0045762532				.99068141	.78207177	.61488408
-1	.7	100	10	1960	6.999993324279785	.0492797277843274	.9859485529894101	.4989923858642578	.0120133283140187	.8368974264147651	.0049450680971573	.6889902672575783				.049279727	.012013328	.0049450682				.98594856	.83689743	.68899029
-1	.7999999999999999	100	10	1960	6.999993324279785	.0394653310284117	.9858632092039574	.4989923858642578	.0093881047793907	.8356263186573881	.0051979702568891	.7415517094614688				.039465331	.009388105	.0051979702				.98586321	.8356263	.7415517
-1	.8999999999999999	100	10	1960	6.999993324279785	.0320269269423957	.9842004445799702	.4989923858642578	.0093232302013191	.8616729089004851	.0052011842800819	.7736262028927879				.032026928	.00932323	.0052011842				.98420042	.86167294	.77362621
-1	.9999999999999999	100	10	1960	6.999993324279785	.0301931321081197	.9872860629311053	.4989923858642578	.0088126531299876	.873042363344842	.0066358992665598	.8328230962174384				.030193131	.0088126529	.0066358992				.98728609	.87304235	.8328231
-1	1.1	100	10	1960	6.999993324279785	.0279120227580949	.988099361713477	.4989923858642578	.0101970166529097	.9049350947266822	.0057476212834237	.827101536188466				.027912023	.010197016	.0057476214				.98809934	.90493512	.82710153
-1	1.2	100	10	1960	6.999993324279785	.025004987739032	.9866049589318188	.4989923858642578	.0109851335623216	.9219161565213597	.0062041429657057	.8483322036449372				.025004989	.010985133	.0062041432				.98660499	.92191613	.84833223
-1	1.3	100	10	1960	6.999993324279785	.0253714088072472	.9891767161752352	.4989923858642578	.0110105632281745	.9272564742336413	.0083294253389747	.8940396650244743				.025371408	.011010563	.008329425				.98917669	.92725646	.89403969
-.5	.1	100	10	1960	2.217774391174316	.0993937747193889	.410155085722067	.4621171264648438	.0993937747193889	.410155085722067	1.69402396510e-06	.000083353078474				.099393778	.099393778	1.6940239e-06				.41015509	.41015509	.000083353079
-.5	.2	100	10	1960	2.29389762878418	.0868385512793657	.6927861244364397	.4989923858642578	.0649170048621871	.6227331896878767	.0008781316603498	.0588830982257825				.086838551	.064917006	.00087813166				.6927861	.62273318	.058883097
-.5	.3	100	10	1960	3.222904205322266	.0914580039442509	.8810128910106756	.4989923858642578	.0320965917701495	.6696398392878603	.0034288707810308	.2599809508564981				.091458	.032096591	.0034288708				.88101292	.66963983	.25998095
-.5	.4	100	10	1960	4.358931541442871	.0836439970448147	.9476360870283237	.4989923858642578	.0261418745478137	.7610932426303154	.0048849225081229	.4313137371840186				.083643995	.026141874	.0048849224				.94763607	.76109326	.43131372
-.5	.5	100	10	1960	6.294703483581543	.0950247557779172	.9864769619894151	.4989923858642578	.0176378305374301	.7739864353784275	.0047044608803416	.5212781144454578				.095024757	.01763783	.004704461				.98647696	.77398646	.52127814
-.5	.6	100	10	1960	6.999993324279785	.0797549172774922	.9915650579513567	.4989923858642578	.0121992238734151	.7697486442377585	.0044597242837137	.5839697417777761				.079754919	.012199224	.0044597243				.99156505	.76974863	.58396971
-.5	.7	100	10	1960	6.999993324279785	.0511461112884899	.9838772502191773	.4989923858642578	.011036000890612	.7986163026690234	.0039933493644667	.6177154993978553				.051146112	.011036001	.0039933491				.98387724	.79861629	.61771548
-.5	.7999999999999999	100	10	1960	6.999993324279785	.045005493032232	.9863602890047215	.4989923858642578	.0094713948372731	.8060097340234972	.0048101454369527	.6885126201826344				.045005493	.0094713951	.0048101456				.98636031	.80600971	.68851262
-.5	.8999999999999999	100	10	1960	6.999993324279785	.0390733057997944	.9862552757678615	.4989923858642578	.0102422582064925	.8423304144969265	.0052384045390454	.7302288577324323				.039073307	.010242258	.0052384045				.98625529	.8423304	.73022884
-.5	.9999999999999999	100	10	1960	6.999993324279785	.0328886397052933	.9830418935835572	.4989923858642578	.0102268110822811	.8579888359439803	.0051200030141582	.7448134065258676				.03288864	.010226811	.0051200031				.98304188	.85798883	.74481338
-.5	1.1	100	10	1960	6.999993324279785	.0316664385449267	.9848638809039474	.4989923858642578	.0093272360547119	.8545785696612422	.006564888380009	.7983670805369815				.031666439	.0093272356	.0065648882				.98486388	.85457855	.79836708
-.5	1.2	100	10	1960	6.999993324279785	.0291886263438966	.9834282867437064	.4989923858642578	.0107302242363612	.8819053694441203	.0050610282737895	.7615637735438726				.029188626	.010730225	.0050610281				.9834283	.88190538	.76156378
-.5	1.3	100	10	1960	6.999993324279785	.0310499390716651	.9878682421193093	.4989923858642578	.0113374108653911	.8929295604459304	.0078952517467707	.8381725687661949				.031049939	.011337411	.0078952517				.98786825	.89292955	.83817255
0	.1	100	10	1960	2.08263111114502	.082386579059922	.3701401336788863	.4451680603027344	.082386579059922	.3701401336788863	1.62012141669e-06	.0000743143773089				.082386576	.082386576	1.6201215e-06				.37014014	.37014014	.000074314376
0	.2	100	10	1960	2.360861778259277	.0983304632910168	.7194329408240315	.4989923858642578	.07415071561911	.6502561556827591	.0009526190237074	.0577604417247453				.09833046	.074150719	.00095261901				.71943295	.65025616	.057760444
0	.3	100	10	1960	2.924759864807129	.0794925543512026	.8471474467210884	.4989923858642578	.0349718054807637	.6712797073875199	.0033414248801708	.2376381295842573				.079492554	.034971807	.003341425				.84714746	.67127973	.23763813
0	.4	100	10	1960	4.164541244506836	.0881220120228493	.9442941292339713	.4989923858642578	.0257248010388902	.7316431070751341	.0039760362476134	.3639624171993573				.08812201	.0257248	.0039760363				.94429415	.73164308	.36396241
0	.5	100	10	1960	5.720364570617676	.0964424302852321	.9821469877213214	.4989923858642578	.0196791044461025	.7612125580940101	.0045321985903717	.4696540817770845				.096442431	.019679105	.0045321984				.98214698	.76121259	.46965408
0	.6	100	10	1960	6.868775367736816	.0888990079506911	.9906463534721544	.4989923858642578	.0146975694385507	.7626917706573899	.004770856650793	.5423135391192562				.088899009	.014697569	.0047708568				.99064636	.7626918	.54231352
0	.7	100	10	1960	6.999993324279785	.0705460335099832	.989981510347069	.4989923858642578	.0142292870388893	.7983451525290252	.0045304058926352	.578886449377698				.070546031	.014229287	.0045304061				.98998153	.79834515	.57888645
0	.7999999999999999	100	10	1960	6.999993324279785	.0551713390748539	.9864908031419101	.4989923858642578	.0127830303795664	.8078119359436859	.0059561435484533	.6631359793461854				.055171341	.01278303	.0059561436				.98649079	.80781192	.66313601
0	.8999999999999999	100	10	1960	6.999993324279785	.0497766108795217	.987092822788011	.4989923858642578	.0147495290408137	.8525966609193045	.0044126147729673	.629207168110665				.04977661	.014749529	.0044126147				.98709279	.85259664	.62920719
0	.9999999999999999	100	10	1960	6.999993324279785	.0432840093343445	.9845454152793419	.4989923858642578	.0110137051996598	.8151582913677774	.0045334569381247	.6486083909512619				.04328401	.011013705	.0045334571				.98454541	.81515831	.64860839
0	1.1	100	10	1960	6.999993324279785	.0437731273628963	.9878567555954442	.4989923858642578	.0106013820332638	.816828860513255	.0068064303946614	.734068015041788				.043773126	.010601382	.0068064304				.98785675	.81682885	.73406804
0	1.2	100	10	1960	6.999993324279785	.0426214175757111	.9884739929773962	.4989923858642578	.0138999299944675	.8681316819889503	.0054938845072728	.696128973514617				.042621419	.01389993	.0054938844				.98847401	.8681317	.69612896
0	1.3	100	10	1960	6.999993324279785	.0397757198415332	.9865041079459677	.4989923858642578	.011133914911048	.8308229806956617	.0067188557062484	.7344993669687709				.039775718	.011133915	.0067188558				.98650414	.830823	.73449939
.5	.1	100	10	1960	2.076148986816406	.0797354281384641	.3449035168876757	.4393432464599609	.0797354281384641	.3449035168876757	2.00084300905e-07	9.11944426207e-06				.079735428	.079735428	2.0008430e-07				.34490353	.34490353	9.1194443e-06
.5	.2	100	10	1960	2.205083847045899	.0903957415711044	.665495534015291	.4989923858642578	.0903957415711044	.665495534015291	.0007209691532511	.0391295539524857				.090395741	.090395741	.00072096917				.66549551	.66549551	.039129555
.5	.3	100	10	1960	2.764335632324219	.0859644163536302	.8289329618685382	.4989923858642578	.047944281601388	.6982542801754893	.0020665991713421	.1526643090712483				.085964419	.047944281	.0020665992				.82893294	.69825429	.1526643
.5	.4	100	10	1960	3.603960990905762	.0863371672888398	.9174792146844749	.4989923858642578	.0275638952344541	.6927879521016983	.0029130963050236	.2647025344542396				.086337164	.027563896	.0029130962				.91747922	.69278795	.26470253
.5	.5	100	10	1960	4.56512451171875	.087270571187071	.9600693584429743	.4989923858642578	.0221990493790156	.7275254711305122	.0037293389645006	.3681259321009033				.087270573	.02219905	.003729339				.96006936	.72752547	.36812595
.5	.6	100	10	1960	5.532776832580566	.087333272176797	.9795350317506664	.4989923858642578	.0242955518487157	.8018782758441652	.0042542468603053	.4438419074156188				.087333269	.024295552	.0042542471				.97953504	.80187827	.4438419
.5	.7	100	10	1960	6.407382965087891	.0860614071129381	.9883300503964163	.4989923858642578	.0175458562114096	.773971903103404	.0042760076688938	.4838426015112529				.086061411	.017545857	.0042760079				.98833007	.77397192	.48384261
.5	.7999999999999999	100	10	1960	6.999993324279785	.0833172282533878	.9922650298335632	.4989923858642578	.0167776406450687	.792189760268811	.0066455845157385	.5987067259242844				.083317228	.01677764	.0066455845				.99226505	.79218978	.59870672
.5	.8999999999999999	100	10	1960	6.999993324279785	.0790517880067996	.9938178294140336	.4989923858642578	.0146466302967718	.7834566667867688	.0052006669924712	.5675255516151549				.079051785	.014646631	.0052006668				.99381781	.78345668	.56752557
.5	.9999999999999999	100	10	1960	6.999993324279785	.073220687669121	.993871651818989	.4989923858642578	.0179469200369029	.8355764633547111	.0064814298181642	.6239052017856108				.073220685	.017946919	.00648143				.99387163	.83557647	.62390518
.5	1.1	100	10	1960	6.999993324279785	.0657439416274733	.9923303804041778	.4989923858642578	.0204443319979509	.8666193147144163	.0072689818538191	.6536568054986397				.065743938	.020444332	.007268982				.99233037	.86661929	.65365678
.5	1.2	100	10	1960	6.999993324279785	.0700281773343443	.99516959353155	.4989923858642578	.0135199583957227	.7888391258833891	.0073475141770623	.6565306214107371				.070028178	.013519959	.0073475144				.99516958	.7888391	.65653062
.5	1.3	100	10	1960	6.999993324279785	.0586953234146725	.990400622019519	.4989923858642578	.0130617750751222	.7805628950414765	.0066095425440963	.6292151779118548				.058695324	.013061775	.0066095428				.99040061	.78056288	.62921518
1	.1	100	10	1960	2.148921012878419	.0829508210519816	.3191063902803098	.4393584747314453	.0829508210519816	.3191063902803098	1.08994613335e-09	4.74720917021e-08				.082950823	.082950823	1.0899461e-09				.3191064	.3191064	4.7472092e-08
1	.2	100	10	1960	2.052670478820801	.0830580645748685	.5830494892550457	.4898478088378906	.0830580645748685	.5830494892550457	.0003246161116314	.0156179893855329				.083058067	.083058067	.00032461612				.58304948	.58304948	.015617989
1	.3	100	10	1960	2.538002014160156	.092820688080564	.788102425504713	.4989923858642578	.0665821814745079	.7082853313405372	.0014974638308294	.0931083250676835				.092820689	.066582181	.0014974638				.78810245	.70828533	.093108326
1	.4	100	10	1960	2.916915893554688	.0787436101935165	.8534900933873893	.4989923858642578	.0396007877307273	.6998587247666634	.0026193001870075	.1907765758374573				.078743607	.03960079	.0026193003				.85349011	.69985873	.19077657
1	.5	100	10	1960	3.758116722106934	.0902116891097757	.9311053040648741	.4989923858642578	.0340920712559982	.7443592898135687	.0040713711795349	.3011733356679092				.090211689	.034092072	.0040713712				.93110532	.74435931	.30117333
1	.6	100	10	1960	4.663150787353516	.0998061516562007	.968161111046557	.4989923858642578	.0281487080615961	.7553282232282575	.0056137003576616	.4013433655851066				.099806152	.028148709	.0056137005				.96816111	.75532824	.40134338
1	.7	100	10	1960	4.859356880187988	.0850720700240224	.9693481929306617	.4989923858642578	.0215053790585619	.7328494996619974	.0069226686800583	.4777269979795178				.08507207	.021505378	.0069226688				.96934819	.73284948	.477727
1	.7999999999999999	100	10	1960	5.588191986083984	.0904666942329604	.9827868865030209	.4989923858642578	.0241090112237364	.785464673156172	.0076850057022603	.5248904053601202				.090466693	.024109012	.0076850057				.98278689	.78546464	.52489042
1	.8999999999999999	100	10	1960	6.203319549560547	.0937842277940398	.9893878062070324	.4989923858642578	.0253545110325529	.8142121532695631	.0076730974876403	.5407601942440672				.093784228	.02535451	.0076730973				.98938781	.81421214	.54076022
1	.9999999999999999	100	10	1960	6.669017791748047	.0951270430552171	.9926204533760142	.4989923858642578	.0250456250533259	.8230813961119183	.0067955431298699	.5224758352626255				.095127046	.025045626	.0067955432				.99262047	.82308137	.52247584
1	1.1	100	10	1960	6.958577156066895	.0945775071143565	.9940831257159494	.4989923858642578	.0230961946687523	.8122904813597774	.0051421682849776	.463738125245019				.094577506	.023096194	.0051421681				.99408311	.81229049	.46373811
1	1.2	100	10	1960	6.999993324279785	.0921681827351298	.9944364282157091	.4989923858642578	.0195346277213926	.7768111101437357	.0091080398704876	.5913878474005929				.092168182	.019534627	.0091080396				.99443644	.77681112	.59138787
1	1.3	100	10	1960	6.937261581420898	.0878688506413353	.9937921293115214	.4989923858642578	.0286028976273298	.8611025388249784	.0054051915938867	.4627674251804607				.087868847	.028602898	.0054051918				.99379212	.86110252	.46276742
-1	.1	5	10	2330	3.903400421142579	.021000649609872	.0411529700397183	.4731804656982422	.021000649609872	.0411529700397183	0	0				.02100065	.02100065	0				.041152969	.041152969	0
-1	.2	5	10	2330	2.915033340454102	.0227093568266045	.0769220348564968	.4525537719726562	.0227093568266045	.0769220348564968	0	0				.022709357	.022709357	0				.076922037	.076922037	0
-1	.3	5	10	2330	2.553896903991699	.0256902999610503	.1329181721186564	.4459827728271484	.0256902999610503	.1329181721186564	0	0				.0256903	.0256903	0				.13291818	.13291818	0
-1	.4	5	10	2330	2.415462493896484	.0300040540053845	.2114017108749023	.4506654663085937	.0300040540053845	.2114017108749023	0	0				.030004054	.030004054	0				.21140172	.21140172	0
-1	.5	5	10	2330	2.399807929992676	.0357005634313348	.3097716301580904	.4652236938476563	.0357005634313348	.3097716301580904	0	0				.035700563	.035700563	0				.30977163	.30977163	0
-1	.6	5	10	2330	2.466912269592285	.0427840113916708	.4205930810559283	.487997573852539	.0427840113916708	.4205930810559283	0	0				.042784013	.042784013	0				.42059308	.42059308	0
-1	.7	5	10	2330	2.594985961914063	.0511897419898688	.5338464479082914	.4989923858642578	.0511897419898688	.5338464479082914	0	0				.051189743	.051189743	0				.53384644	.53384644	0
-1	.7999999999999999	5	10	2330	2.769182205200195	.060779345432927	.6400011842449006	.4989923858642578	.060779345432927	.6400011842449006	0	0				.060779344	.060779344	0				.64000118	.64000118	0
-1	.8999999999999999	5	10	2330	2.977831840515137	.0713535619228378	.7323059049059175	.4989923858642578	.0713535619228378	.7323059049059175	0	0				.071353562	.071353562	0				.73230588	.73230588	0
-1	.9999999999999999	5	10	2330	3.211201667785645	.0826768095273247	.8075748779270631	.4989923858642578	.0826768095273247	.8075748779270631	0	0				.082676813	.082676813	0				.80757487	.80757487	0
-1	1.1	5	10	2330	3.461180686950684	.0945046880053353	.8657095362363435	.4989923858642578	.0945046880053353	.8657095362363435	0	0				.094504692	.094504692	0				.86570954	.86570954	0
-1	1.2	5	10	2330	2.499903678894044	.0284365691022364	.5833445261163475	.4958401336669922	.0284365691022364	.5833445261163475	0	0				.028436569	.028436569	0				.58334452	.58334452	0
-1	1.3	5	10	2330	2.670074462890625	.0346945132056388	.6551854893617436	.4989923858642578	.0346945132056388	.6551854893617436	0	0				.034694511	.034694511	0				.65518546	.65518546	0
-.5	.1	5	10	2330	4.740235328674316	.0717506240021741	.1234876434599332	.4893072052001953	.0717506240021741	.1234876434599332	0	0				.071750626	.071750626	0				.12348764	.12348764	0
-.5	.2	5	10	2330	3.547384262084961	.0750607496424172	.1987847799687582	.4785408172607422	.0750607496424172	.1987847799687582	0	0				.075060748	.075060748	0				.19878478	.19878478	0
-.5	.3	5	10	2330	3.124490737915039	.080665622365226	.2953000448926848	.4823554992675781	.080665622365226	.2953000448926848	0	0				.080665626	.080665626	0				.29530004	.29530004	0
-.5	.4	5	10	2330	2.965481758117676	.0883322133557203	.4061854558084702	.4954898834228516	.0883322133557203	.4061854558084702	0	0				.088332213	.088332213	0				.40618545	.40618545	0
-.5	.5	5	10	2330	2.941802978515625	.0977671060304298	.5211864929808667	.4989923858642578	.0977671060304298	.5211864929808667	0	0				.097767107	.097767107	0				.52118647	.52118647	0
-.5	.6	5	10	2330	2.106663703918457	.019349593967704	.2401187067020352	.425378921508789	.019349593967704	.2401187067020352	0	0				.019349594	.019349594	0				.24011871	.24011871	0
-.5	.7	5	10	2330	2.17617130279541	.0240839342303619	.3226071279087334	.44027978515625	.0240839342303619	.3226071279087334	0	0				.024083935	.024083935	0				.32260713	.32260713	0
-.5	.7999999999999999	5	10	2330	2.276500701904297	.0296859425493382	.4093012428401612	.4586298522949218	.0296859425493382	.4093012428401612	0	0				.029685942	.029685942	0				.40930125	.40930125	0
-.5	.8999999999999999	5	10	2330	2.397798538208009	.0361069525442593	.4951418317025006	.4789215240478515	.0361069525442593	.4951418317025006	0	0				.036106952	.036106952	0				.49514183	.49514183	0
-.5	.9999999999999999	5	10	2330	2.532628059387207	.0432653195267449	.5760661041205768	.4989923858642578	.0432653195267449	.5760661041205768	0	0				.04326532	.04326532	0				.57606608	.57606608	0
-.5	1.1	5	10	2330	2.67542839050293	.0510563310376618	.6493637098433244	.4989923858642578	.0510563310376618	.6493637098433244	0	0				.051056333	.051056333	0				.6493637	.6493637	0
-.5	1.2	5	10	2330	2.822140693664551	.0593630827976033	.7136403522474665	.4989923858642578	.0593630827976033	.7136403522474665	0	0				.059363082	.059363082	0				.71364033	.71364033	0
-.5	1.3	5	10	2330	2.969907760620117	.0680662018802183	.7685612825954017	.4989923858642578	.0680662018802183	.7685612825954017	0	0				.068066202	.068066202	0				.7685613	.7685613	0
0	.1	5	10	2330	4.084339141845703	.0317669942083536	.0583505111745932	.4775662078857422	.0317669942083536	.0583505111745932	0	0				.031766996	.031766996	0				.058350511	.058350511	0
0	.2	5	10	2330	3.046271324157715	.0337020988314569	.099948658120426	.4591780700683593	.0337020988314569	.099948658120426	0	0				.033702098	.033702098	0				.09994866	.09994866	0
0	.3	5	10	2330	2.662811279296875	.0369974770068704	.1573771521076509	.4527365112304688	.0369974770068704	.1573771521076509	0	0				.036997478	.036997478	0				.15737715	.15737715	0
0	.4	5	10	2330	2.500324249267579	.0415812308862713	.229187821583116	.4541603546142578	.0415812308862713	.229187821583116	0	0				.041581232	.041581232	0				.22918782	.22918782	0
0	.5	5	10	2330	2.44856071472168	.0473607082049733	.3114144184468404	.4614470825195313	.0473607082049733	.3114144184468404	0	0				.047360707	.047360707	0				.31141442	.31141442	0
0	.6	5	10	2330	2.462719917297364	.0542180867733328	.3987222762601524	.4729139709472656	.0542180867733328	.3987222762601524	0	0				.054218087	.054218087	0				.39872229	.39872229	0
0	.7	5	10	2330	2.519316673278809	.0620118850914336	.4857602435015781	.4870762634277344	.0620118850914336	.4857602435015781	0	0				.062011886	.062011886	0				.48576024	.48576024	0
0	.7999999999999999	5	10	2330	2.603944778442384	.0705839637439044	.5681534934341232	.4989923858642578	.0705839637439044	.5681534934341232	0	0				.070583962	.070583962	0				.5681535	.5681535	0
0	.8999999999999999	5	10	2330	2.707004547119141	.0797693903378307	.6429468240610086	.4989923858642578	.0797693903378307	.6429468240610086	0	0				.079769388	.079769388	0				.64294684	.64294684	0
0	.9999999999999999	5	10	2330	2.821800231933594	.0894063395496439	.7085931169121018	.4989923858642578	.0894063395496439	.7085931169121018	0	0				.089406341	.089406341	0				.70859313	.70859313	0
0	1.1	5	10	2330	2.943652153015137	.0993440998235425	.7646847458948032	.4989923858642578	.0993440998235425	.7646847458948032	0	0				.099344097	.099344097	0				.76468474	.76468474	0
.5	.1	5	10	2330	5.216327667236328	.0940140217103513	.1485560102063594	.4953756713867188	.0940140217103513	.1485560102063594	0	0				.094014019	.094014019	0				.14855601	.14855601	0
.5	.2	5	10	2330	3.825100898742676	.0965979148353829	.2186761397241335	.4824773254394531	.0965979148353829	.2186761397241335	0	0				.096597917	.096597917	0				.21867613	.21867613	0
-1	.1	10	10	2330	3.365911483764649	.0293213157332733	.0681249785470576	.4627643280029297	.0293213157332733	.0681249785470576	0	0				.029321317	.029321317	0				.06812498	.06812498	0
-1	.2	10	10	2330	2.599251747131349	.0332627741421538	.1442430246443061	.4465386047363281	.0332627741421538	.1442430246443061	0	0				.033262774	.033262774	0				.14424303	.14424303	0
-1	.3	10	10	2330	2.401683807373047	.0400753123954926	.2643526847854311	.4551349639892578	.0400753123954926	.2643526847854311	0	0				.040075313	.040075313	0				.26435268	.26435268	0
-1	.4	10	10	2330	2.44275951385498	.0498016848439469	.4197134433210391	.4867183990478516	.0498016848439469	.4197134433210391	0	0				.049801685	.049801685	0				.41971344	.41971344	0
-1	.5	10	10	2330	2.642396926879884	.0622998757542144	.5852292402773162	.4989923858642578	.0622998757542144	.5852292402773162	0	0				.062299877	.062299877	0				.58522922	.58522922	0
-1	.6	10	10	2330	2.966516494750977	.0771618019573983	.7325843913143594	.4989923858642578	.0771618019573983	.7325843913143594	.0001365187659049	.015323957050335				.077161804	.077161804	.00013651876				.73258442	.73258442	.015323957
-1	.7	10	10	2330	3.392374038696289	.0937519562036578	.8442305344869868	.4989923858642578	.0386746148846349	.6504370418653409	.0003021538677225	.035167504681429				.09375196	.038674615	.00030215387				.84423053	.65043706	.035167504
-1	.7999999999999999	10	10	2330	3.076211929321289	.0509557947576215	.7755908044758724	.4989923858642578	.0509557947576215	.7755908044758724	.0006212493139525	.0691216720432781				.050955795	.050955795	.00062124932				.77559078	.77559078	.069121674
-1	.8999999999999999	10	10	2330	3.553105354309082	.0647163232741468	.8669068061743506	.4989923858642578	.0264094714593274	.6696309421822482	.0011836800187451	.1193803472506197				.064716324	.026409471	.00118368				.86690682	.66963094	.11938035
-1	.9999999999999999	10	10	2330	4.070433616638184	.0794432313025806	.9265416476517935	.4989923858642578	.0357706766008685	.7778979668804202	0	0				.079443231	.035770677	0				.92654163	.77789795	0
-1	1.1	10	10	2330	4.613062858581543	.0946442023267168	.9619556925347245	.4989923858642578	.0463946892888712	.8587572068472895	0	0				.094644204	.046394691	0				.96195567	.8587572	0
-1	1.2	10	10	2330	3.968295097351074	.0579529091427169	.9144606673579203	.4989923858642578	.0234364470275079	.7179155832367242	0	0				.057952911	.023436448	0				.91446066	.71791559	0
-1	1.3	10	10	2330	4.42735767364502	.0701151372557169	.9503259310626108	.4989923858642578	.0308397069302271	.7983059545329405	0	0				.070115134	.030839708	0				.95032591	.79830593	0
-.5	.1	10	10	2330	3.4342041015625	.0413159737757669	.0932553022819501	.466023178100586	.0413159737757669	.0932553022819501	0	0				.041315973	.041315973	0				.093255304	.093255304	0
-.5	.2	10	10	2330	2.669934272766114	.0463096076614735	.1871824008925457	.4537035064697266	.0463096076614735	.1871824008925457	0	0				.046309609	.046309609	0				.1871824	.1871824	0
-.5	.3	10	10	2330	2.484282493591309	.0547026988972907	.3221011570261156	.4652617645263672	.0547026988972907	.3221011570261156	0	0				.054702699	.054702699	0				.32210115	.32210115	0
-.5	.4	10	10	2330	2.531379699707031	.066237110782121	.4810271473808557	.4968451995849609	.066237110782121	.4810271473808557	0	0				.066237114	.066237114	0				.48102716	.48102716	0
-.5	.5	10	10	2330	2.722285270690919	.0804506187386125	.6371105213829366	.4989923858642578	.0804506187386125	.6371105213829366	0	0				.080450617	.080450617	0				.63711053	.63711053	0
-.5	.6	10	10	2330	3.01678466796875	.0966815294455238	.7677715877654493	.4989923858642578	.0966815294455238	.7677715877654493	0	0				.096681528	.096681528	0				.7677716	.7677716	0
-.5	.7	10	10	2330	2.654119491577149	.0471438802846773	.6595356851181552	.4989923858642578	.0471438802846773	.6595356851181552	0	0				.04714388	.04714388	0				.65953571	.65953571	0
-.5	.7999999999999999	10	10	2330	2.994481086730957	.0600158932440227	.7719322616414424	.4989923858642578	.0600158932440227	.7719322616414424	0	0				.060015894	.060015894	0				.77193224	.77193224	0
-.5	.8999999999999999	10	10	2330	3.369462966918945	.0740481631188987	.8556990017456255	.4989923858642578	.0271733126340696	.6095764143242894	0	0				.074048162	.027173312	0				.855699	.6095764	0
-.5	.9999999999999999	10	10	2330	3.765974044799805	.0887781150195645	.9131203038003267	.4989923858642578	.0358329478773181	.7117487197479886	0	0				.088778116	.035832949	0				.91312033	.71174872	0
-.5	1.1	10	10	2330	3.072980880737305	.0455542911197899	.7944851625237869	.4989923858642578	.0455542911197899	.7944851625237869	0	0				.045554291	.045554291	0				.79448515	.79448515	0
-.5	1.2	10	10	2330	3.384897232055664	.0560919583427311	.8577632736164871	.4989923858642578	.0560919583427311	.8577632736164871	0	0				.056091957	.056091957	0				.85776329	.85776329	0
-.5	1.3	10	10	2330	3.695171356201172	.0671966417123356	.9039701726461575	.4989923858642578	.0671966417123356	.9039701726461575	0	0				.067196645	.067196645	0				.90397018	.90397018	0
0	.1	10	10	2330	3.605095863342285	.0562503710906425	.1191905121735198	.4710865783691406	.0562503710906425	.1191905121735198	0	0				.056250371	.056250371	0				.11919051	.11919051	0
0	.2	10	10	2330	2.793822288513184	.0617064786424857	.2221263829247603	.4609673919677734	.0617064786424857	.2221263829247603	0	0				.06170648	.06170648	0				.22212638	.22212638	0
0	.3	10	10	2330	2.582308769226074	.0706860801468732	.3575079416339867	.4715358123779297	.0706860801468732	.3575079416339867	0	0				.07068608	.07068608	0				.35750794	.35750794	0
0	.4	10	10	2330	2.59702205657959	.08267096737843	.5066549809988714	.4975837707519531	.08267096737843	.5066549809988714	0	0				.082670964	.082670964	0				.50665498	.50665498	0
0	.5	10	10	2330	2.739702224731445	.0970083077193343	.6475252582513589	.4989923858642578	.0970083077193343	.6475252582513589	0	0				.09700831	.09700831	0				.64752525	.64752525	0
0	.6	10	10	2330	2.305453300476074	.0380599831329267	.4782494783482142	.4695485229492188	.0380599831329267	.4782494783482142	0	0				.038059983	.038059983	0				.47824949	.47824949	0
0	.7	10	10	2330	2.510404586791992	.0483955735982242	.5990873625241369	.4989923858642578	.0483955735982242	.5990873625241369	0	0				.048395574	.048395574	0				.59908736	.59908736	0
0	.7999999999999999	10	10	2330	2.747579574584961	.0600223251765165	.7044496395966704	.4989923858642578	.0600223251765165	.7044496395966704	0	0				.060022324	.060022324	0				.70444965	.70444965	0
0	.8999999999999999	10	10	2330	3.004995346069336	.0726105283193247	.7897974726482774	.4989923858642578	.0726105283193247	.7897974726482774	0	0				.072610527	.072610527	0				.78979748	.78979748	0
0	.9999999999999999	10	10	2330	3.27375316619873	.0858218228053826	.8549555108575159	.4989923858642578	.0858218228053826	.8549555108575159	0	0				.085821822	.085821822	0				.85495549	.85495549	0
0	1.1	10	10	2330	3.547491073608399	.0993460863803592	.9023933655967507	.4989923858642578	.0993460863803592	.9023933655967507	0	0				.099346086	.099346086	0				.90239334	.90239334	0
0	1.2	10	10	2330	2.620774269104004	.037822254012488	.6612575812167687	.4989923858642578	.037822254012488	.6612575812167687	0	0				.037822254	.037822254	0				.66125757	.66125757	0
0	1.3	10	10	2330	2.793181419372559	.0455559929351023	.7247542271794869	.4989923858642578	.0455559929351023	.7247542271794869	0	0				.045555994	.045555994	0				.72475421	.72475421	0
.5	.1	10	10	2330	3.791348457336426	.063007233056228	.124611859292064	.474840347290039	.063007233056228	.124611859292064	0	0				.063007236	.063007236	0				.12461186	.12461186	0
.5	.2	10	10	2330	2.90035343170166	.0677423794811505	.2179519888462516	.4632364044189453	.0677423794811505	.2179519888462516	0	0				.067742378	.067742378	0				.21795198	.21795198	0
.5	.3	10	10	2330	2.631922721862794	.0755176351689497	.3353751039903146	.4682465057373047	.0755176351689497	.3353751039903146	0	0				.075517632	.075517632	0				.3353751	.3353751	0
.5	.4	10	10	2330	2.584344863891602	.0858297753470497	.4633780195320373	.4845179138183594	.0858297753470497	.4633780195320373	0	0				.085829772	.085829772	0				.46337801	.46337801	0
.5	.5	10	10	2330	2.652029991149902	.0981114335036735	.5871972928476072	.4989923858642578	.0981114335036735	.5871972928476072	0	0				.098111436	.098111436	0				.5871973	.5871973	0
.5	.6	10	10	2330	2.118980407714844	.0262979511090911	.3160183438542667	.4285311737060547	.0262979511090911	.3160183438542667	0	0				.026297951	.026297951	0				.31601834	.31601834	0
.5	.7	10	10	2330	2.223562240600586	.0329027789694774	.4073431541918265	.4470487518310547	.0329027789694774	.4073431541918265	0	0				.032902777	.032902777	0				.40734315	.40734315	0
.5	.7999999999999999	10	10	2330	2.349059104919434	.0404394301039541	.4969618425920591	.4677820434570312	.0404394301039541	.4969618425920591	0	0				.040439431	.040439431	0				.49696183	.49696183	0
.5	.8999999999999999	10	10	2330	2.486892700195313	.0487746120417765	.5805000421422317	.489215835571289	.0487746120417765	.5805000421422317	0	0				.048774611	.048774611	0				.58050007	.58050007	0
.5	.9999999999999999	10	10	2330	2.63121509552002	.0577568779957774	.6552803913518864	.4989923858642578	.0577568779957774	.6552803913518864	0	0				.057756878	.057756878	0				.65528041	.65528041	0
.5	1.1	10	10	2330	2.778074264526367	.0672308803080598	.7201260586771991	.4989923858642578	.0672308803080598	.7201260586771991	0	0				.06723088	.06723088	0				.72012603	.72012603	0
.5	1.2	10	10	2330	2.924900054931641	.0770482651258758	.7749737223177903	.4989923858642578	.0770482651258758	.7749737223177903	0	0				.077048264	.077048264	0				.77497375	.77497375	0
.5	1.3	10	10	2330	3.070076942443849	.0870747170354992	.8204707945765042	.4989923858642578	.0870747170354992	.8204707945765042	0	0				.087074719	.087074719	0				.82047081	.82047081	0
1	.1	10	10	2330	3.854327201843262	.0443560721665265	.0837011219147971	.4745738525390625	.0443560721665265	.0837011219147971	0	0				.04435607	.04435607	0				.083701119	.083701119	0
1	.2	10	10	2330	2.900920867919922	.0471600991281295	.1422275676011928	.4576095581054688	.0471600991281295	.1422275676011928	0	0				.0471601	.0471601	0				.14222756	.14222756	0
1	.3	10	10	2330	2.571600914001465	.0518359002229938	.2174299502141303	.4534293975830078	.0518359002229938	.2174299502141303	0	0				.051835902	.051835902	0				.21742995	.21742995	0
1	.4	10	10	2330	2.453420639038086	.0581509607710952	.304281253698185	.4574039764404297	.0581509607710952	.304281253698185	0	0				.058150962	.058150962	0				.30428126	.30428126	0
1	.5	10	10	2330	2.438613891601563	.0658470382701973	.3962632534670401	.4669292602539062	.0658470382701973	.3962632534670401	0	0				.065847039	.065847039	0				.39626324	.39626324	0
1	.6	10	10	2330	2.482346534729004	.0746589018217102	.4871842377699294	.4799722747802734	.0746589018217102	.4871842377699294	0	0				.0746589	.0746589	0				.48718423	.48718423	0
1	.7	10	10	2330	2.561193466186524	.084328300964156	.5723021808144372	.4949416656494141	.084328300964156	.5723021808144372	0	0				.084328301	.084328301	0				.57230216	.57230216	0
1	.7999999999999999	10	10	2330	2.661349296569824	.0946148650363796	.6486688336497936	.4989923858642578	.0946148650363796	.6486688336497936	0	0				.094614863	.094614863	0				.64866883	.64866883	0
-1	.1	20	10	2330	3.246776580810547	.0658767611913045	.168394039093042	.4666703796386719	.0658767611913045	.168394039093042	0	0				.06587676	.06587676	0				.16839404	.16839404	0
-1	.2	20	10	2330	2.68544864654541	.0767961819288215	.3542193704000166	.4783200073242188	.0767961819288215	.3542193704000166	6.08015859882e-11	8.01866595346e-09				.076796181	.076796181	6.0801586e-11				.35421938	.35421938	8.0186657e-09
-1	.3	20	10	2330	2.755623817443849	.0943717696239967	.5842733758501847	.4989923858642578	.0943717696239967	.5842733758501847	2.85137553202e-06	.0003998717969883				.094371773	.094371773	2.8513755e-06				.5842734	.5842734	.00039987179
-1	.4	20	10	2330	2.655481338500977	.0612164890584664	.639587986254281	.4989923858642578	.0612164890584664	.639587986254281	.0000812275608176	.0117190233647725				.061216488	.061216488	.000081227561				.639588	.639588	.011719024
-1	.5	20	10	2330	3.258238792419434	.0825327657799004	.8222081339056663	.4989923858642578	.0439543020248784	.6901669669515131	.0002863896235737	.0457616998670359				.082532763	.043954302	.00028638964				.82220811	.69016695	.045761701
-1	.6	20	10	2330	3.476167678833009	.0628215519353352	.8521199139953053	.4989923858642578	.0342044842386663	.7316273250271765	.0008704079729103	.1260101842118092				.062821552	.034204483	.00087040797				.85211992	.73162735	.12601018
-1	.7	20	10	2330	4.397830963134766	.0840974640886019	.9424508144002997	.4989923858642578	.0280263004982153	.7615320066825786	.0006669008570765	.1319814273766136				.084097467	.028026301	.00066690083				.94245082	.76153201	.13198143
-1	.7999999999999999	20	10	2330	4.671308517456055	.06927952612971	.9507944400129041	.4989923858642578	.0235278903302865	.7785003689479153	.0017280498246742	.2582412349687432				.069279529	.02352789	.0017280498				.95079446	.77850038	.25824124
-1	.8999999999999999	20	10	2330	5.761006355285645	.0890205074019157	.9838727798612013	.4989923858642578	.0197440552930958	.7809871582371387	.0011782830307135	.2279397689530457				.089020506	.019744055	.001178283				.98387277	.78098714	.22793977
-1	.9999999999999999	20	10	2330	5.931310653686523	.0759162341876654	.9845148847596754	.4989923858642578	.0161574486075156	.765823895906252	.0026113131017336	.3643917358926112				.075916231	.016157448	.002611313				.98451489	.7658239	.36439174
-1	1.1	20	10	2330	6.999993324279785	.0936586640722517	.9953574144584251	.4989923858642578	.0125053552727885	.7262747411632124	.0014341642575488	.2706876945952111				.093658663	.012505355	.0014341642				.99535739	.72627473	.2706877
-1	1.2	20	10	2330	6.993678092956543	.0809011666982601	.994512031487268	.4989923858642578	.0193207790914199	.8352463554789142	.0028256072432653	.3897003337886119				.080901168	.019320779	.0028256073				.99451202	.83524638	.38970032
-1	1.3	20	10	2330	6.999993324279785	.0966824786959216	.9983636184092725	.4989923858642578	.0136973163298191	.7636133592819059	.000985388584638	.2067387693539354				.096682481	.013697316	.00098538853				.99836361	.76361334	.20673877
-.5	.1	20	10	2330	3.369135856628419	.092614738450601	.2271463332850497	.4731880798339844	.092614738450601	.2271463332850497	0	0				.09261474	.09261474	0				.22714633	.22714633	0
-.5	.2	20	10	2330	2.376796722412109	.0484427113145065	.2783326343974567	.45002587890625	.0484427113145065	.2783326343974567	0	0				.04844271	.04844271	0				.27833262	.27833262	0
-.5	.3	20	10	2330	2.454642295837402	.0640179861354941	.5019427149756546	.4963807373046875	.0640179861354941	.5019427149756546	2.88596756792e-06	.0003266250129497				.064017989	.064017989	2.8859677e-06				.50194269	.50194269	.00032662501
-.5	.4	20	10	2330	2.827841758728027	.084782797393574	.7177012003186988	.4989923858642578	.0424984907239055	.5529146985921261	.0001019132138241	.0114632947106822				.084782794	.042498492	.00010191321				.7177012	.55291468	.011463295
-.5	.5	20	10	2330	2.904732704162599	.0608839931915411	.7511807370073676	.4989923858642578	.0304360865291943	.5893881014619193	.0003212181948065	.0400625049277152				.060883991	.030436087	.00032121819				.75118071	.58938807	.040062506
-.5	.6	20	10	2330	3.588119506835938	.0823369706616819	.8844230955282852	.4989923858642578	.0227068543865314	.6072609930856642	.0008815124124332	.1030717061001295				.08233697	.022706855	.00088151242				.88442308	.607261	.1030717
-.5	.7	20	10	2330	3.703422546386719	.0641935456346235	.8904940441498439	.4989923858642578	.0353429405093005	.7743657285967761	.0004394755316109	.0761752768303948				.064193547	.035342939	.00043947552				.89049405	.77436572	.07617528
-.5	.7999999999999999	20	10	2330	4.518294334411621	.0841197064408801	.9548240012356771	.4989923858642578	.0270101852371786	.7595610919300967	.0010676286660057	.1511845336630154				.084119707	.027010186	.0010676286				.95482403	.75956112	.15118453
-.5	.8999999999999999	20	10	2330	4.499382019042969	.0675070861407324	.9495663930496002	.4989923858642578	.0197868729441112	.7194092318235021	.0022663582703617	.2542244626936403				.067507088	.019786874	.0022663584				.94956636	.71940923	.25422445
-.5	.9999999999999999	20	10	2330	5.320755958557129	.0852344966873034	.9798596666514445	.4989923858642578	.0293512168925104	.8325104646045053	.0007362028214495	.1254280840714277				.085234493	.029351218	.00073620281				.97985965	.83251047	.12542808
-.5	1.1	20	10	2330	5.061557769775391	.0684179176143558	.9712556402483692	.4989923858642578	.0200347776942106	.7591511460926904	.0014420690441048	.1948958324282175				.068417914	.020034777	.0014420691				.97125566	.75915116	.19489583
-.5	1.2	20	10	2330	5.806294441223145	.0838877814679352	.9879947442022109	.4989923858642578	.028302308960679	.8476480544360576	.0025645070958649	.2763968337377355				.083887778	.028302308	.0025645071				.98799473	.84764808	.27639684
-.5	1.3	20	10	2330	6.544195175170898	.0993577548287352	.9952892091783719	.4989923858642578	.0166466607520941	.7199771075634378	0	0				.099357754	.016646661	0				.99528921	.71997708	0
0	.1	20	10	2330	3.05097770690918	.061126592960536	.1641185463326521	.4605638427734375	.061126592960536	.1641185463326521	0	0				.061126594	.061126594	0				.16411854	.16411854	0
0	.2	20	10	2330	2.538716316223145	.0723587599550113	.3474310875600264	.4659927215576172	.0723587599550113	.3474310875600264	0	0				.072358757	.072358757	0				.34743109	.34743109	0
0	.3	20	10	2330	2.597302436828614	.0900792535082722	.5674729214980276	.4989923858642578	.0900792535082722	.5674729214980276	0	0				.090079255	.090079255	0				.56747293	.56747293	0
0	.4	20	10	2330	2.475317001342774	.0568266737959078	.588566772442888	.4989923858642578	.0568266737959078	.588566772442888	0	0				.056826673	.056826673	0				.58856678	.58856678	0
0	.5	20	10	2330	2.9095458984375	.0765150734035297	.7649243122958598	.4989923858642578	.0765150734035297	.7649243122958598	.0001012323403897	.011211862511723				.076515071	.076515071	.00010123234				.76492429	.76492429	.011211863
0	.6	20	10	2330	3.466668128967285	.0984863498457156	.8832652835737063	.4989923858642578	.0527121649646328	.7509181290797634	.0002607719471696	.0294228437350774				.098486349	.052712165	.00026077195				.88326526	.75091815	.029422844
0	.7	20	10	2330	3.409503936767579	.0707754681798769	.8663947732250707	.4989923858642578	.0354833623115545	.7104717230178064	.0005976438662947	.0629068263879962				.070775472	.035483364	.00059764384				.86639476	.71047175	.062906824
0	.7999999999999999	20	10	2330	4.014357566833496	.0901155067510069	.9352522646946548	.4989923858642578	.0493906100011503	.8284375096082794	0	0				.09011551	.04939061	0				.93525225	.82843751	0
0	.8999999999999999	20	10	2330	3.754692077636719	.0648418160786088	.9061058566012323	.4989923858642578	.0318933346008046	.7533579424350842	0	0				.064841814	.031893335	0				.90610588	.75335795	0
0	.9999999999999999	20	10	2330	4.313910484313965	.0811472539340548	.9519943021745841	.4989923858642578	.0432492051813419	.8448724499980542	0	0				.081147254	.043249205	0				.9519943	.84487247	0
0	1.1	20	10	2330	4.879364013671875	.0977226322919896	.9768198588880329	.4989923858642578	.0244589947343975	.714368627076878	0	0				.097722635	.024458995	0				.97681987	.71436864	0
0	1.2	20	10	2330	4.242533683776855	.0689776058762115	.9468448951222155	.4989923858642578	.0327243597341527	.7978404322867901	0	0				.068977609	.032724358	0				.94684488	.79784042	0
0	1.3	20	10	2330	4.697978019714355	.0825519420027239	.9705830831192925	.4989923858642578	.041921383698166	.8610174701883064	0	0				.082551941	.041921385	0				.97058308	.86101747	0
.5	.1	20	10	2330	3.266383171081544	.078975336805943	.1903487734271652	.467530776977539	.078975336805943	.1903487734271652	0	0				.078975335	.078975335	0				.19034877	.19034877	0
.5	.2	20	10	2330	2.666696548461914	.0896837982724378	.3666690059261041	.4712236328125	.0896837982724378	.3666690059261041	0	0				.089683801	.089683801	0				.366669	.366669	0
.5	.3	20	10	2330	2.229703903198242	.0445352979905864	.3533102269355634	.4467137298583985	.0445352979905864	.3533102269355634	0	0				.044535298	.044535298	0				.35331023	.35331023	0
.5	.4	20	10	2330	2.400155067443849	.0589177384803868	.5352186236945424	.487997573852539	.0589177384803868	.5352186236945424	0	0				.058917738	.058917738	0				.5352186	.5352186	0
.5	.5	20	10	2330	2.698653221130371	.0763401412232481	.6990359057662456	.4989923858642578	.0763401412232481	.6990359057662456	0	0				.076340139	.076340139	0				.69903588	.69903588	0
.5	.6	20	10	2330	3.082427024841309	.0957596333230584	.8226875107728766	.4989923858642578	.0430867169532516	.6180965586078822	0	0				.09575963	.043086719	0				.82268751	.61809653	0
.5	.7	20	10	2330	2.818769454956055	.0572798968750006	.7459722740981083	.4989923858642578	.0572798968750006	.7459722740981083	0	0				.057279896	.057279896	0				.74597228	.74597228	0
.5	.7999999999999999	20	10	2330	3.195981025695801	.0728983266958785	.8410355617895887	.4989923858642578	.0728983266958785	.8410355617895887	0	0				.072898328	.072898328	0				.84103554	.84103554	0
.5	.8999999999999999	20	10	2330	3.592378616333009	.0893198495730008	.9055207680193585	.4989923858642578	.0390749179634214	.7076568338180564	0	0				.089319848	.039074916	0				.9055208	.70765686	0
.5	.9999999999999999	20	10	2330	2.99735164642334	.0501527098296065	.7936785649545894	.4989923858642578	.0501527098296065	.7936785649545894	0	0				.050152712	.050152712	0				.79367858	.79367858	0
.5	1.1	20	10	2330	3.304347991943359	.0620705652811617	.8586141963010062	.4989923858642578	.0620705652811617	.8586141963010062	0	0				.062070563	.062070563	0				.85861421	.85861421	0
.5	1.2	20	10	2330	3.60832691192627	.0745177550412425	.9054187016526262	.4989923858642578	.0745177550412425	.9054187016526262	0	0				.074517757	.074517757	0				.90541869	.90541869	0
.5	1.3	20	10	2330	3.90650463104248	.0872227374200694	.9379480625430107	.4989923858642578	.031274444116892	.675884021615172	0	0				.08722274	.031274445	0				.93794805	.67588401	0
1	.1	20	10	2330	3.336678504943849	.0670346414864246	.1519867912757575	.466799819946289	.0670346414864246	.1519867912757575	0	0				.067034639	.067034639	0				.15198679	.15198679	0
1	.2	20	10	2330	2.647136688232422	.0746728853175119	.2852821439417733	.4600993804931641	.0746728853175119	.2852821439417733	0	0				.074672885	.074672885	0				.28528214	.28528214	0
1	.3	20	10	2330	2.522040367126465	.0867950353609908	.4454938226674778	.4763860168457031	.0867950353609908	.4454938226674778	0	0				.086795032	.086795032	0				.44549382	.44549382	0
1	.4	20	10	2330	2.136744499206544	.0341102610603222	.3267928557148835	.4322621002197265	.0341102610603222	.3267928557148835	0	0				.034110259	.034110259	0				.32679287	.32679287	0
1	.5	20	10	2330	2.269551277160645	.0443188865369143	.4606172414200698	.4592998962402344	.0443188865369143	.4606172414200698	0	0				.044318888	.044318888	0				.46061724	.46061724	0
1	.6	20	10	2330	2.460243225097656	.0563528629710331	.5887309268600374	.493517822265625	.0563528629710331	.5887309268600374	0	0				.056352861	.056352861	0				.58873093	.58873093	0
1	.7	20	10	2330	2.686897277832031	.0697916676618014	.699686050406952	.4989923858642578	.0697916676618014	.699686050406952	0	0				.069791667	.069791667	0				.69968605	.69968605	0
1	.7999999999999999	20	10	2330	2.935053825378419	.0841789761460471	.7885597493799178	.4989923858642578	.0841789761460471	.7885597493799178	0	0				.084178977	.084178977	0				.78855973	.78855973	0
1	.8999999999999999	20	10	2330	3.194906234741211	.0990829476556438	.8555400527693307	.4989923858642578	.0990829476556438	.8555400527693307	0	0				.099082947	.099082947	0				.85554004	.85554004	0
1	.9999999999999999	20	10	2330	2.458514213562012	.0379198395213781	.5971666290359026	.4820813903808594	.0379198395213781	.5971666290359026	0	0				.037919838	.037919838	0				.59716666	.59716666	0
1	1.1	20	10	2330	2.624686241149902	.0462741737724306	.6704107091362783	.4989923858642578	.0462741737724306	.6704107091362783	0	0				.046274174	.046274174	0				.67041069	.67041069	0
1	1.2	20	10	2330	2.788762092590332	.0551682374469565	.7333562300042225	.4989923858642578	.0551682374469565	.7333562300042225	0	0				.055168238	.055168238	0				.73335624	.73335624	0
1	1.3	20	10	2330	2.949199676513672	.0644578349992855	.7862156341353949	.4989923858642578	.0644578349992855	.7862156341353949	0	0				.064457834	.064457834	0				.78621566	.78621566	0
-1	.1	100	10	2330	2.564431190490724	.0875417104873235	.4075121064920392	.4755636901855469	.0875417104873235	.4075121064920392	1.25603847323e-08	1.56021498188e-06				.087541707	.087541707	1.2560385e-08				.4075121	.4075121	1.5602150e-06
-1	.2	100	10	2330	2.773114204406739	.0758882639077699	.7232971473335448	.4989923858642578	.0396608517607853	.5769348108148864	.0001889099769884	.0276270663667887				.075888261	.039660852	.00018890998				.72329712	.57693481	.027627066
-1	.3	100	10	2330	4.006620407104492	.0814976165194582	.9195251224214777	.4989923858642578	.0205990725579717	.6731917360801669	.0007851422061744	.1578262132321201				.081497617	.020599073	.00078514218				.91952515	.67319173	.15782622
-1	.4	100	10	2330	6.055539131164551	.0920298814977161	.98576363309707	.4989923858642578	.0109788110394207	.7005958301374886	.0011697824565312	.3031718400988075				.092029884	.010978811	.0011697825				.98576361	.70059586	.30317184
-1	.5	100	10	2330	6.999993324279785	.0649979897239289	.9918098235286771	.4989923858642578	.007122457692036	.7229595109939628	.001786599137284	.4648338075673469				.064997993	.0071224575	.0017865992				.99180984	.72295952	.4648338
-1	.6	100	10	2330	6.999993324279785	.0374631385762305	.9870343606819622	.4989923858642578	.0066931825493379	.7856050059999664	.0017980219425732	.5443668299510991				.03746314	.0066931825	.001798022				.98703438	.78560501	.54436684
-1	.7	100	10	2330	6.999993324279785	.0231773870060922	.978158488008734	.4989923858642578	.0047174894111593	.7749797250314669	.0017240514672324	.5947093440172924				.023177387	.0047174892	.0017240514				.97815847	.77497971	.59470934
-1	.7999999999999999	100	10	2330	6.999993324279785	.017216833676765	.9727294518746364	.4989923858642578	.0042066202647998	.7919676409027558	.0021733662363215	.6759077348766024				.017216833	.0042066202	.0021733663				.97272944	.79196763	.67590773
-1	.8999999999999999	100	10	2330	6.999993324279785	.0149185713022871	.9730618248794707	.4989923858642578	.004612705236641	.8319980488138266	.0016472544709057	.6554936625777983				.014918571	.0046127052	.0016472545				.9730618	.83199805	.65549368
-1	.9999999999999999	100	10	2330	6.999993324279785	.012228538657265	.9662275340079779	.4989923858642578	.0045226748131938	.8443740247390414	.0015329033198475	.6605678480289835				.012228538	.0045226747	.0015329033				.96622753	.844374	.66056782
-1	1.1	100	10	2330	6.999993324279785	.0138707334252566	.9791046818123073	.4989923858642578	.0038613632308669	.8280534015198301	.0017972956537583	.6969900257561057				.013870734	.0038613633	.0017972956				.9791047	.82805341	.69699001
-1	1.2	100	10	2330	6.999993324279785	.0119901833103743	.9723112142554287	.4989923858642578	.0039494737975503	.8354795885197813	.0017393838431281	.6935626459845567				.011990183	.0039494736	.0017393838				.9723112	.83547962	.69356263
-1	1.3	100	10	2330	6.999993324279785	.0117093444726317	.9716282877814565	.4989923858642578	.0050077157281908	.8728128412216016	.0022136566343743	.7333764197880835				.011709345	.0050077159	.0022136567				.97162831	.87281287	.73337644
-.5	.1	100	10	2330	2.427618980407715	.0741987643284642	.3961167325687966	.4660079498291016	.0741987643284642	.3961167325687966	4.53016909541e-08	5.13877225816e-06				.074198768	.074198768	4.5301690e-08				.39611673	.39611673	5.1387724e-06
-.5	.2	100	10	2330	2.996336936950684	.0950403191763748	.7964028363650539	.4989923858642578	.0393183497541288	.5991332072469693	.0002356279392326	.0332336362552533				.095040321	.039318349	.00023562794				.79640281	.59913319	.033233635
-.5	.3	100	10	2330	4.108425140380859	.0831451746394821	.930499689924593	.4989923858642578	.0228864424387626	.7042569361850586	.0009668494163793	.1740638083572421				.083145171	.022886442	.00096684939				.93049967	.70425695	.1740638
-.5	.4	100	10	2330	6.150487899780273	.0964079913493632	.9884547844316106	.4989923858642578	.0125067615125537	.7198474318531871	.0013152468205244	.3049295293219189				.096407995	.012506762	.0013152468				.98845476	.71984744	.30492952
-.5	.5	100	10	2330	6.999993324279785	.0697460809389835	.99277417532915	.4989923858642578	.0100856746689013	.7706612664433443	.001700310349208	.4286974717435293				.069746085	.010085675	.0017003104				.99277419	.77066129	.42869747
-.5	.6	100	10	2330	6.999993324279785	.0390784624612918	.9848362029365175	.4989923858642578	.0080795337482404	.7910967315349768	.0019786410490361	.5207123418659281				.039078463	.0080795335	.0019786411				.98483622	.79109675	.52071232
-.5	.7	100	10	2330	6.999993324279785	.031117263967556	.9853755833645662	.4989923858642578	.0060300166596746	.7799347321078586	.0020074562314726	.570482026796939				.031117264	.0060300166	.0020074563				.98537558	.7799347	.57048202
-.5	.7999999999999999	100	10	2330	6.999993324279785	.0242185352169011	.9815426761633509	.4989923858642578	.0054937464159415	.7925395360184464	.0017092055987121	.5730527029115569				.024218535	.0054937466	.0017092056				.98154265	.79253954	.5730527
-.5	.8999999999999999	100	10	2330	6.999993324279785	.0215393825850876	.9815467506804904	.4989923858642578	.0061277690747951	.8309715672285384	.0018729875412439	.6094781674262437				.021539383	.0061277691	.0018729875				.98154676	.83097154	.60947818
-.5	.9999999999999999	100	10	2330	6.999993324279785	.0178762014200462	.9750480075038674	.4989923858642578	.0060102976676383	.8385274169257424	.0016644169029623	.597871522836005				.017876202	.0060102977	.0016644169				.97504801	.83852744	.59787154
-.5	1.1	100	10	2330	6.999993324279785	.0168759637068752	.9741983862311393	.4989923858642578	.0050664064000231	.8131231081955128	.0020060096992716	.6354046872865817				.016875964	.0050664064	.0020060097				.9741984	.81312311	.63540471
-.5	1.2	100	10	2330	6.999993324279785	.0185505270666519	.9814481490331268	.4989923858642578	.0054080473925193	.8249825885070021	.0019902510801937	.6301450306661394				.018550526	.0054080472	.001990251				.98144817	.82498258	.63014501
-.5	1.3	100	10	2330	6.999993324279785	.0191006496603821	.9832538581563448	.4989923858642578	.0049997586061542	.8059612646909293	.0015613138462873	.5729728531254601				.019100649	.0049997587	.0015613139				.98325384	.80596125	.57297283
0	.1	100	10	2330	2.483848571777344	.0861486890224934	.4326191570938406	.4732033081054687	.0861486890224934	.4326191570938406	9.16780684701e-09	1.10950529342e-06				.086148687	.086148687	9.1678070e-09				.43261915	.43261915	1.1095053e-06
0	.2	100	10	2330	2.833436012268066	.0818483831736377	.7587851378651205	.4989923858642578	.0449845596864822	.6204063273609978	.0001117075549218	.0177654586939959				.081848383	.04498456	.00011170755				.75878513	.62040633	.017765459
0	.3	100	10	2330	4.036888122558594	.0903482744898414	.9319086794337347	.4989923858642578	.02398412457996	.6902580597471514	.0007552634091712	.1344810975000624				.090348274	.023984125	.00075526343				.93190867	.69025809	.1344811
0	.4	100	10	2330	5.363180160522461	.0839174704371217	.9772365270313635	.4989923858642578	.0148782446945611	.7193148688957917	.0012397183917443	.2596391530336709				.083917469	.014878245	.0012397184				.97723651	.71931487	.25963914
0	.5	100	10	2330	6.999993324279785	.0943587109647169	.9958198084663918	.4989923858642578	.0128600890686369	.7744914942154225	.0017519320130793	.3793495868406758				.094358712	.012860089	.001751932				.99581981	.77449149	.37934959
0	.6	100	10	2330	6.999993324279785	.055686489652112	.9905202950584654	.4989923858642578	.0104905742761047	.7898156583342922	.0020876500634888	.4638066240489614				.055686489	.010490574	.0020876501				.9905203	.78981566	.46380663
0	.7	100	10	2330	6.999993324279785	.0455662592570812	.9908396541541429	.4989923858642578	.0076361323838	.7646151043837717	.0020654647328484	.4997409731184168				.045566261	.0076361322	.0020654646				.99083966	.76461512	.49974099
0	.7999999999999999	100	10	2330	6.999993324279785	.0359557994664588	.9876017776745448	.4989923858642578	.0068785606452849	.7689780638762312	.001631317522405	.4798682858338811				.035955798	.0068785609	.0016313175				.98760176	.76897806	.47986829
0	.8999999999999999	100	10	2330	6.999993324279785	.0325996123378518	.9876561178961037	.4989923858642578	.0079651832423162	.8132569373450717	.0018146117066801	.5121183713393838				.032599613	.0079651829	.0018146117				.98765612	.81325692	.5121184
0	.9999999999999999	100	10	2330	6.999993324279785	.0277339977696934	.9830075298076589	.4989923858642578	.0081503993212613	.8255486677573732	.0016135541790627	.4934767192266153				.027733998	.0081503997	.0016135542				.98300755	.82554865	.49347672
0	1.1	100	10	2330	6.999993324279785	.0276001925389108	.9845917292515864	.4989923858642578	.0072883255753486	.8057591402679214	.0023204453922047	.5623079967889997				.027600193	.0072883256	.0023204454				.98459172	.80575913	.56230801
0	1.2	100	10	2330	6.999993324279785	.0257937422436292	.9816629422784162	.4989923858642578	.0091058584682701	.8473737157376837	.0028423632309723	.5972405304048287				.025793742	.0091058584	.0028423632				.98166293	.84737372	.59724051
0	1.3	100	10	2330	6.999993324279785	.0293993686944519	.9882855312622405	.4989923858642578	.0103445867262322	.8666087322451086	.0029850958713624	.5953414478116845				.029399369	.010344586	.0029850958				.98828554	.86660874	.59534144
.5	.1	100	10	2330	2.467513084411621	.0832035482690392	.4023492449526778	.4659546508789063	.0832035482690392	.4023492449526778	8.69234351164e-10	9.22666446579e-08				.083203547	.083203547	8.6923435e-10				.40234923	.40234923	9.2266646e-08
.5	.2	100	10	2330	2.837775230407715	.0981751732665691	.7643169770375789	.4989923858642578	.0522125640023126	.6132142279303022	.0001109244280987	.0134492981870568				.098175175	.052212562	.00011092443				.76431698	.61321425	.013449298
.5	.3	100	10	2330	3.733917236328125	.0964320908182849	.9148622215838921	.4989923858642578	.0299707883260981	.685416222002742	.0005191752417473	.083956820488303				.09643209	.029970787	.00051917526				.91486222	.68541622	.083956823
.5	.4	100	10	2330	4.931588172912598	.0984533890002969	.9729871179720883	.4989923858642578	.0187294015564181	.7052326871915384	.0009423747158419	.1780854474139131				.098453388	.018729402	.0009423747				.97298712	.70523268	.17808545
.5	.5	100	10	2330	5.745285034179688	.0827776274885142	.9845101368181679	.4989923858642578	.016327760812796	.7564652236804267	.0014038112667674	.2749004280588262				.082777627	.016327761	.0014038113				.98451012	.7564652	.27490044
.5	.6	100	10	2330	6.93376350402832	.0846383932318888	.9942595882287	.4989923858642578	.0131345191451284	.7629487749128702	.0017065547607062	.3442727480290758				.084638394	.01313452	.0017065548				.9942596	.76294875	.34427276
.5	.7	100	10	2330	6.999993324279785	.0707172847160115	.9945633865199506	.4989923858642578	.0092130791065295	.7212204965431477	.0016752942916077	.3685901538898085				.070717283	.0092130788	.0016752942				.9945634	.72122049	.36859015
.5	.7999999999999999	100	10	2330	6.999993324279785	.0572107477525208	.9926353947533695	.4989923858642578	.0085957967977131	.7287465566727637	.0027029632107599	.4746553832501249				.057210747	.0085957972	.0027029633				.99263537	.72874653	.47465539
.5	.8999999999999999	100	10	2330	6.999993324279785	.0544168912190574	.9937888778520043	.4989923858642578	.0114111322553649	.80373663933294	.0017049393709934	.3937810162120338				.054416891	.011411132	.0017049394				.9937889	.80373663	.39378101
.5	.9999999999999999	100	10	2330	6.999993324279785	.0496387052753346	.9929440476731759	.4989923858642578	.0136638914797824	.8469184553752069	.0018995635257366	.4127044404731646				.049638703	.013663892	.0018995635				.99294406	.84691846	.41270444
.5	1.1	100	10	2330	6.999993324279785	.0543978387671071	.996047735915457	.4989923858642578	.0087589394046076	.7511851729610103	.0017273397773839	.386878025742993				.05439784	.0087589398	.0017273398				.99604774	.75118518	.38687801
.5	1.2	100	10	2330	6.999993324279785	.0453541258534885	.9917740625445884	.4989923858642578	.0151429492147191	.8666659610713974	.0037361209788545	.5391539655669405				.045354124	.015142949	.0037361209				.99177408	.86666596	.53915399
.5	1.3	100	10	2330	6.999993324279785	.0462683978693083	.9925348308816055	.4989923858642578	.0139474657269012	.8445942812679418	.0024997215981516	.4319669341481395				.046268396	.013947465	.0024997217				.99253482	.8445943	.43196693
1	.1	100	10	2330	2.522701263427734	.0860549636210536	.3687196340510411	.4623379364013672	.0860549636210536	.3687196340510411	0	0				.086054966	.086054966	0				.36871964	.36871964	0
1	.2	100	10	2330	2.612656593322754	.0897225981672112	.6788526701301068	.4989923858642578	.0897225981672112	.6788526701301068	.0000188872882654	.0021936941965822				.089722596	.089722596	.000018887289				.67885268	.67885268	.0021936942
1	.3	100	10	2330	3.041811943054199	.0752743006373551	.8173779888610659	.4989923858642578	.0361703607625833	.6478177801875991	.0001662644671409	.0261785672996958				.075274304	.03617036	.00016626446				.81737798	.64781779	.026178567
1	.4	100	10	2330	3.974770545959474	.0897533084618808	.9336660834652121	.4989923858642578	.0334223768980928	.7510364099001008	.0009521155240895	.1277655271652329				.089753307	.033422377	.00095211552				.93366611	.75103641	.12776552
1	.5	100	10	2330	4.545985221862793	.0798013683695575	.9588598843909273	.4989923858642578	.019836935183893	.7091390091335236	.0006808749481609	.1306808048554837				.079801366	.019836934	.00068087497				.95885986	.70913899	.1306808
1	.6	100	10	2330	5.549272537231445	.0902968442006071	.9848734242477554	.4989923858642578	.0164963144462205	.7191472160630549	.0009908491803253	.1873510763187424				.090296842	.016496314	.00099084922				.98487341	.71914721	.18735108
1	.7	100	10	2330	6.50269889831543	.0983058016981245	.994220209204197	.4989923858642578	.020141373919079	.7992450752068502	.0011681154550303	.2218460527394038				.098305799	.020141374	.0011681154				.9942202	.79924506	.22184606
1	.7999999999999999	100	10	2330	6.544228553771973	.0836784949080006	.9933892724221398	.4989923858642578	.0135257841812869	.7292925396393176	.0010968935013741	.2210411767086818				.083678491	.013525784	.0010968935				.99338925	.72929251	.22104117
1	.8999999999999999	100	10	2330	6.999993324279785	.0870780659968965	.9963313123149021	.4989923858642578	.0137499744412256	.7457637623130307	.0027285095848677	.3692560093471666				.087078065	.013749975	.0027285095				.99633133	.74576378	.36925602
1	.9999999999999999	100	10	2330	6.999993324279785	.0883861021469992	.9975696089907921	.4989923858642578	.0125892366387439	.7292535148790811	.0018078282049574	.2910403312058835				.088386104	.012589237	.0018078282				.99756962	.72925353	.29104033
1	1.1	100	10	2330	6.999993324279785	.0876795836144825	.9980217068621706	.4989923858642578	.0203024676413969	.8428999005863693	.0007179048580168	.1555111882498876				.087679587	.020302467	.00071790488				.99802172	.84289992	.15551119
1	1.2	100	10	2330	6.999993324279785	.0849762983301484	.9979800167225132	.4989923858642578	.0160491266816907	.7849562468698338	.0014524375925739	.2328438689717371				.084976301	.016049126	.0014524376				.99798	.78495628	.23284388
1	1.3	100	10	2330	6.999993324279785	.0802154766744011	.9973793965371511	.4989923858642578	.0234377186272141	.8674019713179066	.0026245552461813	.3197334919323457				.080215476	.023437718	.0026245553				.99737942	.86740196	.3197335
