# Supplementary material for: Improved prediction and flagging of extreme random effects for non-Gaussian outcomes using weighted methods
Source: Biometrics. 2025 Jul 26;81(3):ujaf094. doi: 10.1093/biomtc/ujaf094 (PMC12309285; doi:10.1093/biomtc/ujaf094)
Supplement: ujaf094_Supplemental_Files — Web Appendices, Tables, and Figures referenced in Sections 2.2, 4.1, 4.2, and 5, as well as data and code to implement the algorithms in Section 3 are available with this paper at the Biometrics website on Oxford Academic. [file ujaf094_supplemental_files.zip › Supplemental_data_asthma_example/BIOM2024617M.logistic_MSE_differences.csv]

n	mu	sigma	tau	MSEP_SQ_0	MSEP_SQ_10	MSEP_SQ_20	MSEP_SQ_30	MSEP_SQ_40	MSEP_SQ_45	MSEP_AB_12	MSEP_AB_14	MSEP_AB_16	MSEP_AB_18	MSEP_AB_20
5	-1	.1	0	.9902738941322357	.9908671078448275	.9944583852643839	1.011120757227	1.131651182542431	1.629156925980919	1.01682628250282	1.033833618705645	1.058473996178221	1.093021380778085	1.140034588169016
5	-2	.1	0	.9947682568891785	.995090950624322	.9970528682725944	1.006232393303225	1.074142451239607	1.366405705575748	1.009296623929261	1.018664264237667	1.032291151308175	1.051483778289871	1.077733769329454
5	-1	.1	1.28	3.19155207567639	3.181473864258023	3.167445695049	3.149480466019105	3.170794214876986	3.492271511228166	3.147138086092552	3.14439374415357	3.146491048113294	3.155624829651241	3.174348766684035
5	-2	.1	1.28	3.216068935692508	3.210598927765835	3.202962966100472	3.193157233701478	3.205764259492886	3.396695204404426	3.191915861280365	3.19043394107495	3.19163452036176	3.196763267838748	3.207289205013711
5	-1	.1	1.645	4.317980795073132	4.302447171154326	4.279411657861973	4.243744302854748	4.214337669934319	4.445836673711922	4.237294038833742	4.224455863080765	4.215033764309343	4.211182489221142	4.215453469561981
5	-2	.1	1.645	4.352699194468507	4.344259403923283	4.331702869006123	4.312164041837519	4.296420208113168	4.435412021763781	4.308718471482157	4.301676174390457	4.296508821163556	4.29443111419347	4.296900716365449
5	-1	.1	1.96	5.483793486812798	5.462617722219964	5.430266571324787	5.376291245169416	5.294428800607174	5.432877501401189	5.365597253024887	5.342322420286684	5.320990380936169	5.303714701838082	5.293044776688787
5	-2	.1	1.96	5.529036856023557	5.517519285426702	5.499863264630823	5.470237546166015	5.425113143447391	5.510285727180546	5.464510021787818	5.451706602990212	5.43994181211016	5.43039842237039	5.424522497356644
5	-1	.1	2.33	7.087694456291055	7.058763098809547	7.013606844097097	6.934465789949758	6.780499494094966	6.791055737090205	6.917946416059317	6.880329997310719	6.84263302829952	6.806912934464701	6.775716784672822
5	-2	.1	2.33	7.147362140415386	7.131603271532229	7.106920008457545	7.063394422793627	6.977784619722477	6.988806822131781	7.054526318180249	7.033786310167216	7.012933474738472	6.993106859670744	6.975736833681638
5	-1	.2	0	.9623037508770553	.9644444501876074	.9770643036418997	1.032675991578192	1.385501632427052	2.547144499898549	1.052426666374306	1.107364045934211	1.184775509359629	1.290150559899717	1.42917766769588
5	-2	.2	0	.979292283263442	.9805188179669926	.9878590188260937	1.02113202421387	1.24677021232695	2.069809929958448	1.031932425615611	1.064751199241904	1.111611377771131	1.176339705398058	1.263121551340407
5	-1	.2	1.28	3.041029334817211	3.004460995584117	2.954837665465883	2.893844285696119	2.949157262036359	3.681471068113173	2.884991208180534	2.875687659484761	2.881648897236683	2.908635004634105	2.962824810092462
5	-2	.2	1.28	3.131999353838387	3.111222871280995	3.082745702417049	3.047459480832035	3.089456235294752	3.624623702808618	3.042814562299928	3.037638950820234	3.041757808305045	3.058998216261922	3.093666521763548
5	-1	.2	1.645	4.105059221930118	4.048762140296843	3.967416870602861	3.84700203408443	3.750751213989251	4.264578410456549	3.82384157110403	3.781930772535087	3.751651828379452	3.738907825951602	3.750130960763966
5	-2	.2	1.645	4.233213173711281	4.201099019860732	4.15416844009745	4.083569578802526	4.03105670298023	4.418417913993417	4.071114815648299	4.046445110231101	4.028651838172382	4.021566718149946	4.029562133900675
5	-1	.2	1.96	5.206529070429282	5.129873496518998	5.015794685634089	4.83406752596637	4.581463703850215	4.870067367558113	4.796345452687463	4.720886461063533	4.653341127604057	4.599763841158937	4.566850749751335
5	-2	.2	1.96	5.372663539077409	5.328757584784665	5.262636294786416	5.155321059448871	5.00459975357792	5.238628145629102	5.134856523353832	5.089974991782046	5.04947601606261	5.017199451110222	4.997589089497203
5	-1	.2	2.33	6.722310366041446	6.617747348776196	6.45879889395417	6.193034018680682	5.72617874474488	5.706429007543828	6.135688196001396	6.014407109883159	5.895993565149288	5.786715459435568	5.693634812184285
5	-2	.2	2.33	6.939857531974739	6.879633663306115	6.786958654174371	6.628851773976813	6.342370347746392	6.364868024617196	6.597494236640269	6.5247492561875	6.4529709987145	6.386016078573856	6.328431603955956
5	-1	.3	0	.9193935734611124	.9234836436091165	.9466770778018387	1.041867159584624	1.558480590586636	2.935432871268369	1.079414864284511	1.171595015228299	1.297853967886013	1.464893927388441	1.679154366794985
5	-2	.3	0	.9542551335015793	.9567821044591038	.9715058906424351	1.03485969185818	1.412972187462655	2.560263513239674	1.056530964626602	1.117952685341872	1.204108531774322	1.321094123182095	1.475404967698472
5	-1	.3	1.28	2.817095696452831	2.746606216999846	2.654392017671316	2.547028567223257	2.612309246652178	3.4515399940976	2.526763016693126	2.509589393932347	2.517162423268039	2.557080331867077	2.63690540300516
5	-2	.3	1.28	2.998294912635634	2.955472757063791	2.898460765703963	2.831301323162025	2.896408237827654	3.61810641561331	2.820110572550619	2.810011989967694	2.816918385041074	2.847069079644843	2.907270032422695
5	-1	.3	1.645	3.789796800578347	3.681511148302554	3.530825859581761	3.320896979948975	3.157972539601388	3.726096223546806	3.273109253635392	3.201286653657281	3.149658551620989	3.126282196878099	3.139286549136573
5	-2	.3	1.645	4.042738149932444	3.976401658646174	3.882223408131555	3.747555445740081	3.65149058587336	4.156029697415708	3.720402829084172	3.673786754386857	3.640319279786811	3.626326442238397	3.638781977992383
5	-1	.3	1.96	4.797738356036088	4.650612737310996	4.439852349023389	4.124582772401484	3.727497792483204	4.017957334873782	4.04982500893245	3.922405870559547	3.810630896642079	3.723032025494818	3.668318279350445
5	-2	.3	1.96	5.122606535772742	5.031713408163903	4.898743476864477	4.693695563340922	4.430140442901294	4.710465113406704	4.650695532788898	4.566369428188699	4.49127655636298	4.431841936796209	4.395218881881762
5	-1	.3	2.33	6.186529148064484	5.986435841520103	5.693764328596123	5.234921720664181	4.519013940244859	4.432189989735829	5.125540748101784	4.92321512540228	4.730532968033316	4.556677550145219	4.411144472801859
5	-2	.3	2.33	6.606515943141307	6.481486763932272	6.294628876090539	5.991944862827198	5.496917125289253	5.469770638031258	5.928314049080784	5.792283022246411	5.660227817423081	5.538724090504014	5.435181005652122
5	-1	.4	0	.8661097368057149	.8719921927092028	.9039169920215966	1.025603872806087	1.602437119388288	2.934935693192335	1.081281746986468	1.198977483259554	1.356469623926738	1.560260317806511	1.816337769709703
5	-2	.4	0	.920850871316349	.9248079697723087	.9470568758889127	1.036833787487448	1.509309540566385	2.775057616087544	1.072706080507244	1.160943093622553	1.283012064922821	1.446641852640672	1.659878277946511
5	-1	.4	1.28	2.550934679289246	2.44837339467069	2.319545929573486	2.177333757898689	2.231106216718132	3.021567773408746	2.14037514060281	2.115585485637567	2.12125452202788	2.165115097328705	2.254475061780644
5	-2	.4	1.28	2.82448801130185	2.757195229056761	2.67072155865622	2.573684932594368	2.637809260159424	3.382740763101693	2.550784210398441	2.534785558677394	2.542443393915093	2.581705585162396	2.661059825991849
5	-1	.4	1.645	3.417986901849732	3.260960097500401	3.051461070832675	2.777006373848514	2.569452611162604	3.090309317050511	2.698918160122469	2.604632114932048	2.536487009145552	2.502829615259357	2.51161830389592
5	-2	.4	1.645	3.794704052559239	3.690312295504242	3.547383993064175	3.353853347084956	3.209685149285946	3.694242508443581	3.30388876333204	3.235407874674524	3.185680454784078	3.162782026213324	3.175430766208027
5	-1	.4	1.96	4.319071907838504	4.106439002842225	3.814617483377018	3.405324888719774	2.931746956709365	3.178763020165627	3.289154035918185	3.125371564559186	2.983575520912755	2.872734440044973	2.801460470389382
5	-2	.4	1.96	4.796175008236258	4.652959004476113	4.451062928521712	4.157109278044651	3.798049007645898	4.01774722199618	4.08152581495438	3.959448578433186	3.851276179752914	3.765224683233078	3.710250982404658
5	-1	.4	2.33	5.56502554215276	5.27715718712152	4.874002349955356	4.282495473338463	3.449934111406807	3.328059832341224	4.121074374400541	3.865544311489717	3.626765536018254	3.41453710562903	3.238337113018003
5	-2	.4	2.33	6.169903931012414	5.972633174449772	5.688817709409497	5.255944509320793	4.602625441412155	4.465633043495012	5.149287352848281	4.954781961969056	4.767882951625868	4.597009232271224	4.451442174787351
5	-1	.5	0	.8072596777020902	.8144521919193572	.8518780726104344	.9856246501976048	1.559980250201937	2.782023942454837	1.056650786585909	1.187368226836085	1.359287880399385	1.578344707260122	1.850010544172215
5	-2	.5	0	.880780295238644	.8860303270171984	.9144102383211098	1.02198555760266	1.537770559909625	2.835170372331048	1.074769573494169	1.184568937146903	1.334870363536934	1.534283529194847	1.791431037779095
5	-1	.5	1.28	2.272479085245652	2.145426716675837	1.991854539519904	1.829809549592069	1.868217641855493	2.588937379519353	1.773447173981114	1.742291144526635	1.743826420871514	1.785132638689671	1.872735037135565
5	-2	.5	1.28	2.623081791690542	2.533057740402496	2.421324435841725	2.299792081018768	2.341169077765499	3.037991569591143	2.260244646493113	2.237445787680787	2.242992632885545	2.2857999920632	2.375148568698658
5	-1	.5	1.645	3.033378875552856	2.839740505134015	2.59156481146183	2.283326305118133	2.057798977608011	2.532678093707017	2.174785796868976	2.067099405151704	1.988454927407224	1.946500136420377	1.948283544078113
5	-2	.5	1.645	3.507490010223132	3.367949944093287	3.183867648713015	2.945378847092805	2.75025623613142	3.157254656770434	2.86539603232367	2.777418507562941	2.712177938217165	2.678751305916029	2.686740452759096
5	-1	.5	1.96	3.829201197920434	3.568165339777396	3.224292089472578	2.768295694161251	2.276273714460376	2.502972285502892	2.614693471514091	2.432063051957422	2.275140126387865	2.15214299468294	2.070646224216242
5	-2	.5	1.96	4.418313679264124	4.227094616840458	3.967831599281949	3.608742942066549	3.173656700504306	3.293174669432986	3.492319239634046	3.339009453304339	3.203062851602766	3.093721173869768	3.020900906055217
5	-1	.5	2.33	4.937872085590604	4.586555227035029	4.114541492749651	3.460773527402344	2.611964801691498	2.505612772263342	3.258838445056861	2.979566279784164	2.722038591799108	2.495225129812789	2.307394689913302
5	-2	.5	2.33	5.665102606764443	5.402255917519346	5.039304435364993	4.515334001841045	3.75815400213104	3.501863924192305	4.358114468205223	4.118583078315529	3.889695424595722	3.680905581862116	3.502526673787377
5	-1	.6	0	.7470451239034793	.7550060963294662	.7949690364354917	.9308037220625398	1.477494953579473	2.59469684045203	1.01246980844539	1.147051421597567	1.32192404262579	1.542516436702857	1.813973280679817
5	-2	.6	0	.836122388386653	.8423549691973538	.8748360450170881	.9919357238900501	1.52231806189926	2.819926588920213	1.061998930847	1.187298775813045	1.357328787443203	1.580822118840034	1.866020838081063
5	-1	.6	1.28	2.004651132281653	1.862201178997573	1.69560787805035	1.52618102990032	1.555948184258404	2.229364839006918	1.451327852256864	1.415636888039048	1.412631916079014	1.448551467829745	1.529116995035287
5	-2	.6	1.28	2.407840775529477	2.2995291399012	2.168802027879269	2.028060611137636	2.036057669256561	2.663475092147594	1.969452331244703	1.939354280158652	1.940347088649474	1.981688325614607	2.072684895543791
5	-1	.6	1.645	2.668995004354304	2.45305226243038	2.185680552949927	1.867584849513431	1.646072242170514	2.103725203935771	1.734098438412039	1.62069114683769	1.537011916999033	1.48972790109257	1.484888693605156
5	-2	.6	1.645	3.202085046512489	3.034897137455928	2.821260234011881	2.55203531603571	2.308959167335053	2.628323158303912	2.439674078405556	2.335709128817126	2.256835921009623	2.212560323630784	2.212673526129578
5	-1	.6	1.96	3.371748802333755	3.082119138410165	2.713717029334507	2.246538974814554	1.772511824749552	2.011941513621752	2.066374983847533	1.87848328302274	1.717779169689539	1.591371037387346	1.505658111237404
5	-2	.6	1.96	4.018652749481555	3.79058384324892	3.491864792401174	3.092434864756546	2.600953480686961	2.624882256789539	2.93391319125619	2.757743070409676	2.601098328500035	2.473716225892356	2.385838552578032
5	-1	.6	2.33	4.363180520747416	3.975854105067351	3.473425560198046	2.808159812778401	1.996835860455591	1.94108999334055	2.584064043806629	2.302191911286779	2.044669441494948	1.819195874232559	1.632653745547107
5	-2	.6	2.33	5.135782449034754	4.82434745195252	4.410082296807557	3.836224199838184	3.02066628107906	2.672802015283393	3.630141270123077	3.361539785342692	3.105740531252232	2.872747501433821	2.673336527369088
5	-1	.7	0	.6886070744991042	.6968950595255854	.7373435732418148	.8699891534843222	1.38360584862007	2.418813452180329	.9573420319457759	1.090231381558188	1.261481501907763	1.476125359209379	1.739086132842661
5	-2	.7	0	.7890774750398923	.7959404727559053	.8306711536108855	.9516288984451525	1.483070687602997	2.768366223385131	1.036963741456912	1.17233472013828	1.354597307806404	1.592025106962686	1.891858126985694
5	-1	.7	1.28	1.761579743561872	1.611624964286961	1.440916742283779	1.272630891981559	1.302934284861832	1.95676714654096	1.182769330513576	1.144548995789618	1.137886431806651	1.168244111877159	1.240661550020172
5	-2	.7	1.28	2.191638092695157	2.070327110189647	1.926612048472325	1.771122484223258	1.744375992045889	2.302228637677908	1.69381257176784	1.656583272945016	1.651685108600818	1.688275712913923	1.775194791071052
5	-1	.7	1.645	2.344418825089524	2.118330691470518	1.846076465770369	1.533018765653175	1.329992472364722	1.797344546045128	1.382981372053004	1.269404450033442	1.185028735831878	1.13561027702191	1.126356856725852
5	-2	.7	1.645	2.898578829163271	2.71278663109812	2.480882738407486	2.19249694527166	1.910139166654969	2.153222348630537	2.050460748275241	1.934536048686261	1.844854350587087	1.790957336375715	1.782365201115089
5	-1	.7	1.96	2.971486969163132	2.669706840271997	2.296359567490184	1.838736079979552	1.40072074387144	1.676415732783691	1.645106779365505	1.460626931366676	1.303447455201022	1.179651325900681	1.094663995619837
5	-2	.7	1.96	3.626103532451303	3.374674888272255	3.053979397615805	2.634070411850463	2.106582395362798	2.059605555160608	2.439134924003575	2.248511354796397	2.078647132309243	1.939423462987257	1.840967693072964
5	-1	.7	2.33	3.871753953456079	3.470442941038235	2.963799624172537	2.314514172944514	1.560582636119303	1.57059859224569	2.086320019336992	1.813728044133309	1.566406627651417	1.350899320030727	1.17296957105551
5	-2	.7	2.33	4.625038550177394	4.285364671911226	3.846611998882585	3.254870896502763	2.417606032283296	2.020507614525356	3.009934030026527	2.726789097608561	2.457951756274127	2.213676501735647	2.004783012823004
5	-1	.7999999999999999	0	.6339593622695188	.642277525579383	.6820420705692398	.8093749423538228	1.292699018328805	2.268933022348275	.8982926394223708	1.026590338092988	1.190991195469704	1.396204086594381	1.646954604745958
5	-2	.7999999999999999	0	.7416711484888042	.748866580323576	.7845266334244931	.9061325183662884	1.432719964592874	2.700545602737944	1.003493171838247	1.1446588547115	1.333344449414024	1.577054400927922	1.881832307118289
5	-1	.7999999999999999	1.28	1.549739179028825	1.397997388342885	1.228942561218042	1.066903493894987	1.105479773417907	1.762350007869802	.9665731378184795	.9276788085116038	.9188326002984164	.9448685790592285	1.010294196565678
5	-2	.7999999999999999	1.28	1.984748961145574	1.855237544447113	1.703358926648095	1.536990833466318	1.479611284300528	1.977289087569152	1.443221098210658	1.399672189580455	1.388694496825595	1.419088824292356	1.499016892948771
5	-1	.7999999999999999	1.645	2.067620544355168	1.839896468865887	1.571510340735015	1.271156946060224	1.094181509545796	1.589924482757191	1.113086619958574	1.002899597517602	.9209110406385351	.8721608962671954	.8612339615581226
5	-2	.7999999999999999	1.645	2.613027755114769	2.416843887279078	2.175658539219769	1.876988395442374	1.567190006089124	1.75438748426606	1.711012579957191	1.587184187184479	1.490000006799002	1.428786478658036	1.4125474273272
5	-1	.7999999999999999	1.96	2.637077610072363	2.334237947474296	1.967267676950631	1.52861211635339	1.132111316949105	1.456325543270035	1.333047204346387	1.156577863943807	1.006881690092977	.8892568764790162	.8084380953142067
5	-2	.7999999999999999	1.96	3.263540954713894	3.000837847922823	2.671757213399908	2.245581880388738	1.701690908184609	1.614955778149432	2.02354439837279	1.825813413785566	1.649525302444162	1.504456513692899	1.400336324510747
5	-1	.7999999999999999	2.33	3.471654301452295	3.070500665164642	2.573736234363912	1.951029372285379	1.254897457666878	1.331336001389033	1.732115000727263	1.473726112164572	1.240582625868973	1.038367196637034	.8720808022167504
5	-2	.7999999999999999	2.33	4.16574997387108	3.815425410211429	3.371995745611239	2.783134793469115	1.951770951798649	1.547218628162905	2.512575040253997	2.226017310988328	1.954882639804972	1.709437954064389	1.500222975718537
5	-1	.8999999999999999	0	.5841657302553128	.592343059599134	.6308802188679929	.7525087750563331	1.210923201904069	2.147230164202657	.8400374133909674	.9625300712651329	1.118884461271413	1.313529186324215	1.550990503408787
5	-2	.8999999999999999	0	.6955347126999791	.7028535709017982	.7386441439577724	.8593045428235784	1.378684728039172	2.62751333087189	.9652777098225463	1.109133622768034	1.30013356462435	1.544943708229011	1.848518615403347
5	-1	.8999999999999999	1.28	1.37024640440945	1.220336805805303	1.056180696836665	.9029889004627739	.9550953939033648	1.631188716916488	.7966641830995741	.7586061838144409	.7491204388036992	.7725741656806521	.8330894891116168
5	-2	.8999999999999999	1.28	1.794128795693036	1.660168706265508	1.503718811302632	1.329934351347867	1.248675443783292	1.699870642818155	1.22282470497503	1.174193099355392	1.157784166098764	1.181928479158325	1.254087838867432
5	-1	.8999999999999999	1.645	1.838635567813481	1.614359917228072	1.354269537698163	1.069462640646861	.9209727603594867	1.456058556294586	.9104113573784871	.8055709547384918	.7278726074185414	.68185215820277	.6716803625643464
5	-2	.8999999999999999	1.645	2.355917998695027	2.155630986996863	1.9115521247888	1.609289628741208	1.284562932281512	1.43887457113201	1.426024309748355	1.297967653265213	1.196538828509956	1.130702969718385	1.108853275720822
5	-1	.8999999999999999	1.96	2.366533239441323	2.068880332937391	1.713432608132266	1.296073976289247	.9391690972556086	1.31552471953292	1.10687976707609	.9401538340710484	.7994687506174838	.6895902020466608	.6148205187388066
5	-2	.8999999999999999	1.96	2.945015354760804	2.679918897958376	2.351506977509024	1.928486909584551	1.384976751137587	1.288588013751793	1.689061062746984	1.489943247698184	1.312649383598526	1.166677731695864	1.061203749887724
5	-1	.8999999999999999	2.33	3.156784579749448	2.763186128765365	2.281865386736976	1.686635705955382	1.03932011553095	1.174204538899917	1.484791482964651	1.241245794512859	1.022462332947176	.8335546773723664	.6790681971476741
5	-2	.8999999999999999	2.33	3.77569056938537	3.426668746372987	2.990312133531018	2.4156208779881	1.608345208706922	1.229859296384311	2.131551104643689	1.848854625119747	1.582462822010702	1.342462037710836	1.138900588302117
5	-1	.9999999999999999	0	.5396020790131173	.547556386577392	.5847012495259919	.7010545114764956	1.140198645919865	2.051374548640072	.7853200591860287	.9017763191350633	1.050032202922746	1.234270302742598	1.458819349462206
5	-2	.9999999999999999	0	.6518182777636358	.6591332926273852	.6946317264824095	.813662563287492	1.325185119797038	2.555534829409794	.9252510225469027	1.069679240260737	1.260300739551057	1.503020366548088	1.801940802997675
5	-1	.9999999999999999	1.28	1.221080527854569	1.074993904595911	.9172252310816423	.7737991077904952	.8423859603845503	1.54842136538249	.6652847356109141	.6291549191210929	.6203490056208861	.6429160591116236	.7007251073238568
5	-2	.9999999999999999	1.28	1.62358387947714	1.487853023403357	1.329429623125246	1.151304567028412	1.053789307301005	1.473619972109839	1.03411949836874	.9818149369161039	.9610843815093819	.9797650903205616	1.044686970076081
5	-1	.9999999999999999	1.645	1.653107591735912	1.434797175497571	1.184567552397693	.9152675821787464	.7943410350045013	1.373810347066243	.7603011638094918	.6615854308834132	.5890944569420296	.5470461127404733	.5393723410452093
5	-2	.9999999999999999	1.645	2.132307325108407	1.932167314514066	1.689386171339125	1.388437730232028	1.060226114167678	1.203680427256551	1.19406640607161	1.064812325222115	.961964202263763	.8940575819746127	.8688735823386866
5	-1	.9999999999999999	1.96	2.15240089086653	1.862707684794434	1.520065627777192	1.122499021122242	.7994260200962189	1.225726116528257	.9446939623879905	.7876559935266739	.6559298404278201	.5539598735190259	.4858204113838146
5	-2	.9999999999999999	1.96	2.675965804122722	2.413986303430329	2.091451309867923	1.677241108162073	1.146824075855951	1.06610259525729	1.428665471270017	1.232125722111759	1.057629890990095	.9142973093539238	.8106997208345429
5	-1	.9999999999999999	2.33	2.914669530158055	2.531499487243051	2.066283845550861	1.494866832126065	.8840067791326988	1.064909075013128	1.313354650777912	1.083087705472587	.8769082823243173	.6995925916854553	.5554590265709296
5	-2	.9999999999999999	2.33	3.458575817991207	3.117218167872789	2.693202345948917	2.13715066876844	1.363531908034513	1.033965376132531	1.848630794014641	1.573702234518128	1.315800916641462	1.084706337707448	.8898878957056824
5	-1	1.1	0	.5002028742837384	.5079072889782935	.5436983329283781	.6555242082332167	1.080439822677361	1.977719601163465	.7354937966733026	.8462135252421485	.9869196112385364	1.161581711559263	1.374342919632289
5	-2	1.1	0	.6112174616895594	.6184607026589325	.6534764886915029	.7706677494242079	1.274538997558314	2.488097152059275	.8854825046892348	1.029119013393142	1.217726184379234	1.456584332389245	1.749193034322778
5	-1	1.1	1.28	1.098730927836642	.9573364061213778	.8063243470770602	.6725257244487225	.7587513247743766	1.501242917866547	.5647436780682774	.5312290609924275	.5240806164212403	.5471558040680302	.6041836262012391
5	-2	1.1	1.28	1.474424680059744	1.338721696316182	1.180178505598968	1.000360446237889	.8940349075271692	1.297355417446463	.8760839731284192	.8214926878474217	.7977138395092542	.812117980672371	.8710006401784897
5	-1	1.1	1.645	1.504871348571686	1.293361234890734	1.052866752028752	.7974885067654095	.7012176730970223	1.325874679173431	.6498045504345267	.557196010600334	.4900940897671758	.4525476267129728	.4483876897960775
5	-2	1.1	1.645	1.942976326176453	1.745540671199233	1.506583999869146	1.210349498120397	.8880844828970119	1.039868748175253	1.009941258848324	.8817745302979385	.779716355163504	.7118621061895379	.6854340326588688
5	-1	1.1	1.96	1.985408102280448	1.70430845291158	1.373666573677316	.9926495143937576	.6960436835850142	1.166424087127624	.8286428843248029	.6802627621606895	.5565473382645123	.4617804925333445	.3999599885123373
5	-2	1.1	1.96	2.455321638865805	2.199250213320353	1.884994309739963	1.482404828336166	.9734596033329567	.927560332082395	1.230806965498712	1.039228537824787	.8698332465889657	.7313278892198745	.6317106376596225
5	-1	1.1	2.33	2.731537991231961	2.359112731323467	1.908331640260237	1.355523614474914	.7685736977153443	.9813860047532523	1.194632493679677	.9752142296086055	.7791487892610784	.611043397556677	.475149975686348
5	-2	1.1	2.33	3.208598081086594	2.877135239318793	2.466482390313316	1.929188160140577	1.191952235676749	.9239542476383144	1.642154375114469	1.376432012468664	1.128334537414059	.9072798905310838	.7221717781414294
5	-1	1.2	0	.4656512457183435	.4731101110300966	.507681667481335	.615795851743173	1.030703576050145	1.922550099512385	.691031063532193	.7965734607607117	.9305578108575312	1.096774403231106	1.2992004479579
5	-2	1.2	0	.5740613332552096	.5812024844470095	.6156753314841095	.7310537141484181	1.227922880167385	2.426998582522728	.8472995391349274	.9893228914274503	1.175014708923727	1.409174116067133	1.694904659668151
5	-1	1.2	1.28	.9992410313799337	.8626975504754321	.7181494254193085	.5932217846986403	.6969673735844319	1.4792896747379	.4882321809902255	.4576769757662497	.4528160213566179	.4774181757120318	.5351656443958802
5	-2	1.2	1.28	1.346230953995132	1.211704100276391	1.054341626077877	.8750143478542651	.7665722369948936	1.167004177977764	.7461585694867435	.6905222077046246	.664939711520399	.6763665608439772	.7306643412804088
5	-1	1.2	1.645	1.387519542026834	1.182657360820486	.9508873577642403	.7071433901834377	.6315796144694523	1.299283299828321	.56845998269274	.4814566359775886	.4194368436621346	.3863939325513497	.3861629214543698
5	-2	1.2	1.645	1.785868997729413	1.592454139666447	1.358649868444997	1.069262895704267	.7600307979504591	.9356863433745459	.86662129358386	.7411049737481502	.6414021743628811	.5751979893933337	.5492394634077853
5	-1	1.2	1.96	1.856528665334237	1.583508367754557	1.263122773572611	.8948908339431134	.6170977851954695	1.123602277620773	.7453132769242831	.6041353821812123	.4870737746210807	.3983687005800802	.3420500300506074
5	-2	1.2	1.96	2.278112028457183	2.028867632366796	1.723441696573564	1.333244219628227	.8502397117481642	.8520905573323446	1.082761647225812	.8972754744858034	.7340764803459665	.601476752896446	.5069809413501942
5	-1	1.2	2.33	2.594870732300128	2.232291410597017	1.793460780997946	1.254064790512922	.6798166696324599	.9105969874173102	1.112418052593215	.9012973564956994	.7127950115928452	.5514667220420834	.421607467151907
5	-2	1.2	2.33	3.015408927217712	2.693601170559658	2.295009740903764	1.774166328835423	1.071232960087671	.8688537937104666	1.492203466153427	1.235570790083232	.9970502919185903	.7856988829681977	.6099274656423972
7	-1	.1	0	.9864362763655192	.9872555789453219	.992197323106035	1.014959060929759	1.17642695828178	1.818304534737447	1.022738779787135	1.045801185143375	1.0790511720978	1.125420180608675	1.188155522769655
7	-2	.1	0	.9926908994892309	.9931393602295903	.9958603826661767	1.008540111394289	1.101301173520771	1.491647472845984	1.012770890480754	1.02566061114223	1.044361209796007	1.070623091590023	1.106428568014115
7	-1	.1	1.28	3.170687230211324	3.156760858699007	3.13744868227764	3.112878175848271	3.141150885811947	3.555103327329261	3.109663418754682	3.105931474397102	3.108745509884804	3.120980698007358	3.145931279545924
7	-2	.1	1.28	3.204723279021946	3.197119198365368	3.186525838754857	3.172971101812052	3.190087569126127	3.444701885265692	3.171249939133558	3.16920689735003	3.17084838616602	3.177856991323058	3.192201013527048
7	-1	.1	1.645	4.288411373075292	4.2669467954592	4.235235696268774	4.18646848791733	4.146652112248971	4.444110209693795	4.177649839298194	4.160229350703317	4.147496733379765	4.142299216284699	4.147955835866727
7	-2	.1	1.645	4.33660195307455	4.324869589299242	4.307450450646852	4.280446615609102	4.258786542013349	4.443841047249162	4.27568115945029	4.265986820033167	4.258888611005759	4.256034775619553	4.259386865445994
7	-1	.1	1.96	5.445221569381059	5.415960790496328	5.371426444131933	5.297634577955859	5.187400436053031	5.364395366327843	5.283032753170873	5.251462079310784	5.222660224319448	5.199446131683366	5.185165084548593
7	-2	.1	1.96	5.508015278012528	5.492004554084906	5.467511558617146	5.426570066484508	5.364726827047189	5.477712082302623	5.418654992042403	5.401034415707215	5.384883292116112	5.371814594478161	5.363783206100482
7	-1	.1	2.33	7.036747894331105	6.996770624501925	6.934609765160534	6.826419831749152	6.619393694319173	6.630832899883234	6.803889548956483	6.752879809833202	6.702005438082359	6.654047524189163	6.612388435571115
7	-2	.1	2.33	7.119554708232424	7.097648324093859	7.063407526068731	7.003260286141909	6.886048968233182	6.899753816416171	6.991013987314941	6.962476314630371	6.933857681483475	6.906722997470456	6.88301850461819
7	-1	.2	0	.9480123344038329	.9508572619801612	.9674069573949394	1.038522358748051	1.463351168175812	2.735736318410497	1.0641906163669	1.133405871668119	1.229769746128846	1.359335813600965	1.528169709280562
7	-2	.2	0	.9712500317099949	.9729174170959258	.9828165141981609	1.026992407708425	1.314775440705817	2.297024891482585	1.041594510026985	1.084882269847241	1.146257097816483	1.230410491748757	1.342368245820967
7	-1	.2	1.28	2.965477475149439	2.916785551177319	2.851595039602574	2.773249136682338	2.837257547989501	3.634561019463752	2.7610277906758	2.749052692772227	2.756101526278702	2.78875693369294	2.853846690396955
7	-2	.2	1.28	3.088745025215002	3.06046493942924	3.022006081663502	2.974959928781417	3.026687578050733	3.658798198471694	2.968404272007464	2.961458756882879	2.966678619186347	2.988846055440432	3.033236539801413
7	-1	.2	1.645	3.998286774276813	3.923330657826385	3.816487248909366	3.661992948632581	3.542263699306727	4.097978609054169	3.631095670398915	3.578041015986805	3.539952540665733	3.523689921666831	3.536473236941366
7	-2	.2	1.645	4.171818269596676	4.128111330206916	4.064747709908131	3.970743848509248	3.90112980735545	4.353878803706903	3.953588827432896	3.920929748637314	3.897435390516814	3.887940567324359	3.897853335770022
7	-1	.2	1.96	5.067540804223332	4.965483880482901	4.815663262393795	4.582609167040957	4.273391713275582	4.580199384798658	4.532914332059981	4.437691957122455	4.353309764830385	4.286918580870834	4.246145961945045
7	-2	.2	1.96	5.292403986493651	5.23265555200505	5.14339928185623	5.000591731976754	4.804992953077029	5.071983157478293	4.972643501183683	4.913369866013846	4.860178180080893	4.817962311649205	4.792271055655735
7	-1	.2	2.33	6.539162776318524	6.399958808529917	6.191233330384482	5.850520015350484	5.281734170155057	5.247973101601705	5.775847921000825	5.623191546204204	5.475820275541198	5.341292453530881	5.227798283640682
7	-2	.2	2.33	6.833496627159318	6.751554841100742	6.626483450596772	6.416197584669476	6.046617652091089	6.057858783001326	6.373705531439784	6.277819450214566	6.183813193024319	6.096669473266209	6.022136456191384
7	-1	.3	0	.890705045899461	.8958387775171326	.9242293200066609	1.035690982670185	1.587856836013301	2.893368873231852	1.08234199258732	1.18906085795266	1.332958266257756	1.520478842289972	1.757598858716439
7	-2	.3	0	.9371357555957791	.9404488987717384	.95943083261495	1.038598987329595	1.48029808097784	2.712190210076113	1.067600537343382	1.144296146210614	1.25068721626816	1.393450818836057	1.57939117259602
7	-1	.3	1.28	2.671984879865938	2.583158913989263	2.469864008720862	2.343029543410794	2.40740111606402	3.200767288188191	2.314321547862695	2.293362707305852	2.300500001033406	2.343311414485654	2.42906190588716
7	-2	.3	1.28	2.908551172786504	2.85221904349114	2.778391748206831	2.693282430548025	2.760966891868146	3.513560708183157	2.676913245999561	2.663676514238543	2.671352746019461	2.707037136364928	2.77819015801053
7	-1	.3	1.645	3.585703364223352	3.449285730573875	3.264259617265799	3.016888035425147	2.834964546647919	3.370288924430191	2.953694539815757	2.869545018077464	2.809192388144451	2.780789347472144	2.792241641920103
7	-2	.3	1.645	3.915373875759929	3.82816448088948	3.706358504302431	3.536556651808513	3.412768736413473	3.922980832497345	3.498615148158668	3.43978997902905	3.397552626514931	3.37921863086119	3.392581289352834
7	-1	.3	1.96	4.533046300891909	4.347740093244281	4.089050643737478	3.717964702734037	3.28354131800649	3.554656648890661	3.622053243853357	3.474059337833255	3.345657964720605	3.245591299023937	3.182413747341827
7	-2	.3	1.96	4.955980804640824	4.836561990951568	4.664756518854217	4.406865571954341	4.084913495864052	4.346449732966141	4.347894123432236	4.242243038802545	4.148831426101697	4.075206710287983	4.029503541994798
7	-1	.3	2.33	5.839215765430808	5.58726406600271	5.22818937533749	4.688613476277394	3.910717157749145	3.822880590800091	4.552528036900169	4.319220956606931	4.10010866341082	3.904733537402358	3.742517460161995
7	-2	.3	2.33	6.385356690676836	6.221223635262095	5.980087908654274	5.600331298997984	5.005847828719188	4.928929136237456	5.514686966925339	5.345256829093779	5.182299161249533	5.0336853814147	4.908013299841127
7	-1	.4	0	.8222062623731173	.8291117285267995	.8653026861963373	.9955643888208857	1.552404426916524	2.692282172813309	1.061290205211853	1.187051975814503	1.35262612831211	1.56369542461137	1.825316908773196
7	-2	.4	0	.8927274538358103	.8976730441032492	.9247687082420917	1.029454573559291	1.540234028140403	2.809490269494524	1.076441174582103	1.180161806092527	1.321468845956858	1.50773369567805	1.746030853702355
7	-1	.4	1.28	2.341106912791708	2.21998389263277	2.073137394129587	1.919213401165405	1.967349893061608	2.656427566031983	1.867558792378977	1.838874354680794	1.841907807931777	1.883569700953484	1.970191928478523
7	-2	.4	1.28	2.682190965310622	2.597504972803967	2.491081317728891	2.37428791208527	2.425195438432961	3.134933587191359	2.341471662706637	2.321098106218036	2.327974118891148	2.37025515899629	2.456138964848404
7	-1	.4	1.645	3.124904743492991	2.939577622740396	2.701044486795595	2.405004484029658	2.199254120585568	2.662873602094468	2.304600216988931	2.201993160941263	2.127601430943383	2.088926824809916	2.092894468862823
7	-2	.4	1.645	3.593140644902226	3.462034154384859	3.286771656182056	3.056715307154106	2.876492355572799	3.311714116682296	2.988081701552419	2.906097232807441	2.846473057248078	2.817740634403033	2.828625395344134
7	-1	.4	1.96	3.941041457714173	3.690223425188493	3.358224937307365	2.917439456022382	2.453301067442341	2.686920021894037	2.774516506288002	2.598933029485555	2.448355204103923	2.330868971857153	2.253972732910724
7	-2	.4	1.96	4.532719718355415	4.353213087725135	4.106399792208761	3.75928082895319	3.34303488281862	3.502613989390844	3.657570499226333	3.513320651229715	3.386663985476164	3.286500658745343	3.222066848416962
7	-1	.4	2.33	5.072127535519256	4.7327752414203	4.274498513892255	3.638297979901833	2.825410113176159	2.74744919208223	3.449293997947023	3.178778710145866	2.92945960199023	2.710180482574706	2.529165754607565
7	-2	.4	2.33	5.820486843184598	5.573881204100003	5.228234237290019	4.720476194135543	3.984872095518155	3.77879298335945	4.580214171308445	4.35290124993869	4.137098076183798	3.942176012024511	3.778015178944498
7	-1	.5	0	.7498161591946814	.757704954871149	.7971175570536525	.9294207921782448	1.442137759602118	2.417617376665222	1.008349642120057	1.138505516678995	1.307063167911305	1.518850377271834	1.778116154259648
7	-2	.5	0	.8411172473025242	.8473308842580892	.8798697329900877	.9974932626708992	1.523955965030019	2.768902841337824	1.063410363742453	1.184861077484202	1.347926359291036	1.559715419094028	1.826584964856377
7	-1	.5	1.28	2.015268929272759	1.874903029056189	1.712269899448155	1.550912316853047	1.588993557731139	2.201210942928116	1.475634552296382	1.441625784765843	1.439273116156372	1.474418986062915	1.552332168840056
7	-2	.5	1.28	2.431001266223061	2.323182286210982	2.192615939528036	2.052744871581022	2.06819020548619	2.69364050232607	1.999627986110837	1.971802240859704	1.974689975836188	2.016571429848933	2.105400621075715
7	-1	.5	1.645	2.677271281329308	2.463543807256079	2.201062175844607	1.89474755194856	1.698068414114091	2.127096964974645	1.762159219832533	1.652732212117159	1.572376662679282	1.527386946277673	1.523456198595039
7	-2	.5	1.645	3.236781534514254	3.070441952101972	2.856988891915256	2.588350038403225	2.355653333063674	2.690628270473183	2.484486720308741	2.384853907553846	2.310992824473837	2.271691266678649	2.27559385230817
7	-1	.5	1.96	3.37308651926861	3.085178069019083	2.721772784663109	2.268932601170593	1.834257002340732	2.074881556675555	2.091337048340379	1.9093853044797	1.75433321870191	1.632900030035657	1.551161012859436
7	-2	.5	1.96	4.065951022286779	3.839050614789892	3.540386087215714	3.140793424906233	2.660715746583739	2.712969058302603	2.992474680950891	2.822008265272627	2.67264287132066	2.553627698947042	2.47423697535582
7	-1	.5	2.33	4.347898852703188	3.960680601712842	3.462162153871517	2.812992658954009	2.057884311724877	2.040353968648765	2.594639265948893	2.320939381736522	2.071809884805458	1.854492980673917	1.675513586675915
7	-2	.5	2.33	5.200203814376806	4.890166241987876	4.475395379165796	3.899539913591874	3.093918323527294	2.78422404090163	3.703868656931843	3.441720164621161	3.194927214286727	2.973275402479757	2.786778286155062
7	-1	.6	0	.6790987270865722	.6873011274496014	.726761667061951	.8528004836180741	1.313766120210969	2.166895281713251	.9379177490998846	1.064074249970725	1.225659482432809	1.426827363703481	1.671275350501907
7	-2	.6	0	.7856880904456058	.7926734372707274	.8278991066491443	.9493930502496644	1.469040019171885	2.676033513289797	1.03153586994857	1.162472715482261	1.336232560797244	1.55922436740836	1.836818829022307
7	-1	.6	1.28	1.720972383349565	1.573191841804532	1.408251437369556	1.25210780739871	1.292500055677103	1.870442227292164	1.15776043193208	1.121224371907293	1.114581784346337	1.142719815641686	1.210067831948478
7	-2	.6	1.28	2.175528857532074	2.052049114139202	1.906353539496223	1.750570790287673	1.727985985117483	2.272068437545783	1.677703494953156	1.642884260647911	1.640011837996682	1.676985061503438	1.761089366943072
7	-1	.6	1.645	2.280157220226466	2.056282434006907	1.791628851457519	1.497530820359167	1.329584748826039	1.76229918149953	1.344374639437594	1.236249845825932	1.156181178212939	1.109350706043079	1.100446194484193
7	-2	.6	1.645	2.87768229973084	2.688687155543382	2.453611418048765	2.164183891660516	1.890640046106375	2.141065220529522	2.028497690528952	1.917156399375563	1.83302584983703	1.784594659812736	1.779911246424973
7	-1	.6	1.96	2.877542747312563	2.577343253548004	2.212565361220598	1.779511631482018	1.399365699787178	1.678319801835281	1.585811552025793	1.410452719068297	1.2617464948977	1.14513894887444	1.065530975034236
7	-2	.6	1.96	3.599954144498506	3.344222202086743	3.019054319842337	2.597046803532941	2.081057246102795	2.055952813130051	2.409188301908336	2.224606387828254	2.062879000613281	1.933001259018517	1.843685096809693
7	-1	.6	2.33	3.72926051461144	3.327696314658019	2.829657914429454	2.210747920886707	1.542632244684998	1.604157486251629	1.989312834371447	1.73065227361024	1.497276517371659	1.294945668249047	1.12879491719178
7	-2	.6	2.33	4.58934647277411	4.243698502537468	3.798514492757974	3.202887000151569	2.378411914167061	2.013943756894892	2.964431784761302	2.688348442549785	2.429906165346881	2.198657965581309	2.004065052127721
7	-1	.7	0	.6135224096661668	.6216148770003195	.6594995970355089	.7766628334250124	1.192869686227205	1.963113521089489	.8621573372762947	.9805578421958641	1.131112202586206	1.317487001477762	1.54302766714843
7	-2	.7	0	.7295842303953044	.7369078724016621	.772862842927485	.8934416584354242	1.398890939330904	2.567381177379784	.9871973207428049	1.12174740629812	1.29866744072752	1.523621225537314	1.80117368608928
7	-1	.7	1.28	1.46979983229557	1.322722648514677	1.163420942940054	1.019008397894494	1.071600356976705	1.646966002699916	.9123590662807726	.8758263823880584	.866962635910306	.8899273677276961	.9485549462128665
7	-2	.7	1.28	1.932052449983478	1.799869416392608	1.646160189016892	1.480145570296949	1.42559623943243	1.904085102245047	1.390978755467657	1.350319973257704	1.341436573188507	1.371639402709174	1.447460207894786
7	-1	.7	1.645	1.948476813059166	1.726567194827849	1.471839909263943	1.19967862476573	1.068549243525629	1.528669012844826	1.038397430574817	.9362958300389651	.860588923757749	.815615766576462	.8053519361664737
7	-2	.7	1.645	2.540983109907278	2.341086683693113	2.097393113135958	1.799748638582574	1.500502892238309	1.692507842004622	1.640403300961725	1.522705484919695	1.432354948064647	1.377267915936754	1.364703247200939
7	-1	.7	1.96	2.47183782016561	2.175221602500346	1.824841783221787	1.423554182902973	1.102300280174915	1.433606273785455	1.230361102141363	1.067614388433904	.9303628952898948	.8231041120433332	.7499227507460573
7	-2	.7	1.96	3.170397493169125	2.903047459703857	2.570940023631958	2.146491846809715	1.61875012953739	1.551874169006141	1.932042915249086	1.742995971237773	1.577325070428511	1.443454844181116	1.349264098718548
7	-1	.7	2.33	3.235305426990045	2.839814449397154	2.362102300000958	1.787033785390105	1.202875516739675	1.342848171680394	1.581427140744251	1.34409709310868	1.131409335669527	.9480548789153145	.7982397106606325
7	-2	.7	2.33	4.039708070600054	3.683599051864664	3.236721907812936	2.650862660486324	1.841414593587481	1.4664909386568	2.387881929014402	2.112684343212282	1.856204589697066	1.627435248413443	1.434966928766938
7	-1	.7999999999999999	0	.5547728993627947	.5625453240797561	.5982768149887659	.7067285628314115	1.088286238996529	1.805460825833358	.7887403617919986	.8983254375405268	1.037021467840783	1.208146076088412	1.414815884236963
7	-2	.7999999999999999	0	.6752930989579382	.6826642197447311	.7182588034837892	.835930796983374	1.325820935080573	2.459270420160173	.93670469486787	1.07120484417996	1.246806086136194	1.468557202017669	1.740503913195146
7	-1	.7999999999999999	1.28	1.263175993530374	1.121338234430028	.9713791082664937	.8411335924447259	.9116713177954822	1.50458481988614	.728757833169236	.6941356568003445	.6851015651159528	.7053027016846394	.7581753412744469
7	-2	.7999999999999999	1.28	1.711064372588703	1.575399877800536	1.418604084737602	1.246959088896433	1.169467486098037	1.600633861122262	1.145964979840998	1.10100851187105	1.086902277121209	1.110323676991565	1.177100168088928
7	-1	.7999999999999999	1.645	1.682146916024298	1.468538855199074	1.228668693238308	.9805088752150577	.8869290179804277	1.386868336216986	.8209209233454873	.7269850076972684	.6577825372091961	.6170775253886462	.6083866235065397
7	-2	.7999999999999999	1.645	2.242470435812405	2.040316497637751	1.79658138820009	1.499172272848619	1.188794686288202	1.347848170287407	1.325278150924478	1.205554144238924	1.112601041111663	1.053668089424637	1.03520910797091
7	-1	.7999999999999999	1.96	2.153193419072588	1.867910479181559	1.537515086742884	1.168841324538776	.9009367242995582	1.288573466861518	.9871381241245301	.8385052439484153	.7140117782184111	.6175310486934001	.5526458107323873
7	-2	.7999999999999999	1.96	2.798724187696033	2.531937913474657	2.204994650744306	1.789817478607705	1.268663462972214	1.190073141659473	1.561842148160682	1.375010312043233	1.211389913702717	1.078722395055891	.9840117198595755
7	-1	.7999999999999999	2.33	2.857795354809863	2.477470954214889	2.025821809103729	1.492876057103412	.9775828189640844	1.188090967135251	1.312459846936291	1.096056074861125	.9031528301268029	.7377684295609291	.6035706726714078
7	-2	.7999999999999999	2.33	3.579685848791802	3.229650984301056	2.796957391474952	2.234975306457245	1.459593841487346	1.105175101858255	1.963429177320247	1.697591843776111	1.450857589805123	1.231558786051427	1.047381490491234
7	-1	.8999999999999999	0	.5033038134502884	.51068444450744	.5442443652993447	.6452038768189774	1.001454867059917	1.686894854394907	.7216019087736315	.822674041178417	.9502292850421598	1.10733171979923	1.296940241320186
7	-2	.8999999999999999	0	.6244807257921793	.6317403846022601	.666488808944621	.7806889713552038	1.25589679314389	2.359028124468586	.8848178160791998	1.017207556219052	1.189119016175009	1.405142865354072	1.669025587583978
7	-1	.8999999999999999	1.28	1.097117948097185	.9624849947766333	.8229214662777098	.7069077265424174	.797863882916533	1.420504442017485	.5940213309604683	.5625238044896211	.5549102367263197	.5744917874682655	.6244587340392458
7	-2	.8999999999999999	1.28	1.517656961341821	1.381939475346514	1.225266496926189	1.051673530925851	.960292819969511	1.361192406489672	.9431594440259764	.895527162874113	.8775061038495826	.8951761169189483	.9537517660446331
7	-1	.8999999999999999	1.645	1.473525391311413	1.270556688765111	1.04624282834832	.8203019057783193	.7612916075493815	1.306990010551719	.6686739111002369	.5833399226466484	.5213422078741832	.4860896224160423	.4808383832617204
7	-2	.8999999999999999	1.645	1.988868827315291	1.789788798802645	1.550991324157319	1.259211354395107	.9495275375633432	1.096757665790605	1.078597907342023	.96004252628353	.8673953465900244	.8072604192753402	.7853732661672665
7	-1	.8999999999999999	1.96	1.909318354199412	1.637739143739773	1.327252404758915	.9870507090150455	.7634610475435044	1.206829995359193	.8222696687229287	.6867883399359888	.5742101352093092	.4880427072242008	.4316062012799886
7	-2	.8999999999999999	1.96	2.492311876112492	2.232929669072977	1.917192268914333	1.517138564371541	1.014554552721902	.9462916444414011	1.285724149094288	1.105086273746012	.94722008226719	.8192126567669886	.7272996616206621
7	-1	.8999999999999999	2.33	2.577025986721074	2.213947561143088	1.786904904168129	1.288479438271622	.8246540153322424	1.095734820860797	1.135514945584031	.9367559674052925	.7602849291087752	.609745679383478	.4885478596067682
7	-2	.8999999999999999	2.33	3.214910810895837	2.878771559980152	2.46616971315553	1.932136051594794	1.198708706340132	.8837723495193756	1.662377177492937	1.409413065311666	1.175634073994609	.9687565895985903	.7956986433673597
7	-1	.9999999999999999	0	.4588447427909506	.4658370850974095	.497454283919228	.5923816996518797	.9309572087838117	1.599790184515486	.6622626090107371	.7557182036676174	.873474286963231	1.01840829192037	1.193364598980717
7	-2	.9999999999999999	0	.5780555264952354	.5851345445286384	.6188899435222392	.7296884937937606	1.191868530856248	2.269620728201748	.8345846615380434	.963838518569893	1.130992392966997	1.340304812540173	1.595348519388445
7	-1	.9999999999999999	1.28	.9655410332559433	.8385059361378491	.7089401866031104	.6060071482073205	.7178119404300097	1.377488398081001	.4961905169454155	.4684339607184906	.4632802364759219	.4838428091418605	.5331837911912677
7	-2	.9999999999999999	1.28	1.352885139915795	1.219151667317574	1.064608028604243	.8918911897630231	.7944741733802929	1.179744214277501	.7794582649346836	.7306397512655241	.7101548193761147	.7235639998526012	.775576034670145
7	-1	.9999999999999999	1.645	1.312503576857176	1.120204698274388	.9100418821563263	.7029740252290778	.6741237005745372	1.268066163323009	.5624848365970505	.4851961082028847	.4301747948271553	.4006416969482103	.399741410787198
7	-2	.9999999999999999	1.645	1.780137952466681	1.586876988593667	1.355496287222728	1.072467287392587	.7720189390058185	.9237410680318754	.8908751974898077	.7756089042493342	.6853691046529895	.6262057555370376	.6032772842931983
7	-1	.9999999999999999	1.96	1.725525418242286	1.467121090272284	1.173930063598872	.8564719123033498	.667730120110763	1.164040437851875	.7101166648512238	.5857488897569425	.483269710999785	.4060087682045168	.3571937755614417
7	-2	.9999999999999999	1.96	2.248359316009005	1.999178882455963	1.696666779442258	1.313745185311602	.8363675465727831	.7937267969697611	1.085270278275049	.9126797388009246	.7623872949297775	.6409323860725327	.5539580653422612
7	-1	.9999999999999999	2.33	2.37176433479871	2.024586213759619	1.61793642523062	1.145269294548941	.7168413091569666	1.037630763424815	1.018187129227416	.8330740126227455	.6691382960660613	.5298532020923428	.4185561333454781
7	-2	.9999999999999999	2.33	2.935994930090076	2.615527647784921	2.223015498993792	1.715529830744068	1.025052861404015	.7609938574138412	1.452650479361751	1.212879533804976	.9922705077882803	.798030921003327	.636504060232546
7	-1	1.1	0	.4207673860958024	.4274097314100539	.4573936113538946	.5476596377216361	.8745117616598272	1.537532614278416	.6108892609975082	.6978167374713014	.8072768265195831	.9420097509285722	1.104775384215178
7	-2	1.1	0	.5363473268806526	.5432277118856222	.5760082620414971	.6837256388677989	1.134737955479648	2.191832933753614	.7877017405408869	.9134218538978204	1.075508767798679	1.277977051890352	1.524284832062265
7	-1	1.1	1.28	.8621225073647417	.7422306102706235	.6215761765567236	.5300585448542097	.662031679917247	1.363094659988876	.4254398941055204	.4015965729692504	.3994631962776249	.422061779161958	.4724174802592863
7	-2	1.1	1.28	1.215258370850604	1.084596600007851	.9333693338669957	.7635733557900539	.6664270405815393	1.048163785916774	.6499584849340997	.6011949213256679	.5796050508745281	.590328066365179	.6376802160236049
7	-1	1.1	1.645	1.189244590999233	1.006518182187192	.8082706739276726	.6163675425724627	.6129817885712714	1.255592312103691	.488030132343736	.4177453596972124	.3689655104349799	.3448455444073475	.3485269334859918
7	-2	1.1	1.645	1.61218048290684	1.42576249442472	1.20267612676464	.9298824870011241	.6443075499744507	.8128424123236216	.7509609220067091	.6401863571474045	.5536747189750074	.497042477130978	.4750283004676177
7	-1	1.1	1.96	1.588303353661928	1.341283775563233	1.061989364466842	.7615554488477173	.5988703625861227	1.143766861652439	.6329216536962454	.5173603624114983	.4229005465208922	.3528243510355641	.310383970257291
7	-2	1.1	1.96	2.058571616767327	1.819892129380933	1.530314650669327	1.164239592816987	.7149906836209272	.7087186131278975	.9419150354163245	.7777439201139285	.6354669954292481	.5212067034967637	.4401962639672957
7	-1	1.1	2.33	2.223655467864951	1.889786620566257	1.498817010173814	1.043909893147413	.6370249305486839	.995745970146118	.9396742282745927	.7644776902402566	.6094982245115831	.4781726955766694	.3738863320578638
7	-2	1.1	2.33	2.727173616988059	2.420958004224762	2.0457999845313	1.561073154894474	.9110163612317046	.7049799953425857	1.306740851543337	1.078811539749198	.8699837496068018	.687072178343429	.5360257795187114
7	-1	1.2	0	.3883131433127561	.3946560228795356	.4233178395847336	.5100971467268403	.8297869980317759	1.494781405019973	.5669782347220137	.6484632601390748	.7510774313119485	.8774623409118554	1.0303171389902
7	-2	1.2	0	.499302290240841	.5059915683403634	.5378854089110805	.6429200027005857	1.08459903152227	2.125374016250076	.7449494350553688	.8671022421153173	1.024234926882716	1.220178216523964	1.458300382550635
7	-1	1.2	1.28	.7811688117490995	.6675745741672003	.5544954167004699	.4726030018364812	.6235175028680863	1.368404008456965	.3742071402985979	.3541563251616973	.3552491226819152	.3804968639827643	.4329579770033926
7	-2	1.2	1.28	1.101945283103066	.974835872606479	.8275543507382588	.6620597378800035	.5700175694941243	.9580783140375304	.5491665729878378	.5014066057639139	.4798516583856633	.4893215020595695	.533850878274865
7	-1	1.2	1.645	1.095321721111835	.9206448207001703	.7319184781299637	.5516588839634847	.5691958259432832	1.259341830914412	.4352042213810293	.3707201971782123	.3272350914351354	.3079258726121219	.3160089374217707
7	-2	1.2	1.645	1.479065331902555	1.299490175432088	1.084616952140039	.822434867230844	.5551802269320758	.7499401672027499	.6481026574017594	.5423080083464048	.4601780094816292	.4070170250808033	.3872903790892078
7	-1	1.2	1.96	1.486572651769996	1.248795115317213	.9800527680550497	.6915482130046064	.5470285473456955	1.134684139689247	.5789764711582581	.4700452589822335	.3816259639195425	.3170426158902185	.2796514223118179
7	-2	1.2	1.96	1.912870350249298	1.683702095391511	1.405637949636335	1.054924931711097	.6344735067623481	.6724620642860524	.8397868290787569	.6835101115621417	.5488154329434678	.4415302387695997	.3666343572969494
7	-1	1.2	2.33	2.118322335311912	1.795017902680931	1.415465140657974	.9716648872474414	.5746816606415862	.9588776646111623	.8870202828616901	.7186119932882822	.5696053638246011	.4434884578578885	.3437716673555039
7	-2	1.2	2.33	2.57230361551998	2.277705234382752	1.916335542425706	1.44990868280159	.8360977295057123	.6921816350026901	1.204199680584742	.9861327806329311	.7870828458575527	.6135740378616749	.4713048736777898
20	-1	.1	0	.9621996884992584	.9643460691375063	.9769975472771606	1.032719013947782	1.385019328642918	2.526155620561452	1.051924195701218	1.10639541519381	1.182960053807662	1.286901862852289	1.423649426745645
20	-2	.1	0	.9793973234078145	.980619369315283	.9879389503763796	1.021187502357859	1.248314475701381	2.087878696968284	1.032316217525269	1.065394590630306	1.112651451512099	1.177919478759525	1.265340072967301
20	-1	.1	1.28	3.040443793687311	3.003842419394533	2.954258704360583	2.893669014503902	2.951687229801889	3.679448408233152	2.885095226079607	2.876030307573507	2.882133254634951	2.90901083748383	2.962623902111364
20	-2	.1	1.28	3.132579710168037	3.111820550717993	3.083274374324954	3.047563098233969	3.087864436369062	3.630266261236672	3.042863201677549	3.037540827012791	3.041568495682473	3.058809713517655	3.093579155040475
20	-1	.1	1.645	4.103976475591904	4.04756735776327	3.966169746239488	3.84612537228742	3.753732982504314	4.27035261382979	3.823640063161699	3.782236463000792	3.752504814718735	3.740223106866522	3.751628783180666
20	-2	.1	1.645	4.234289381973449	4.202262409272208	4.155331952734866	4.084276313964874	4.028850621035345	4.419133303637897	4.071545322051909	4.046583625345332	4.028512415648194	4.021213644154816	4.029093029509368
20	-1	.1	1.96	5.20474110236041	5.127846823976664	5.013547707757213	4.832017734105903	4.584089746739407	4.882478007293128	4.795361907648429	4.7206190041205	4.653965654689584	4.601361394853482	4.569333004086618
20	-2	.1	1.96	5.37443810287593	5.330734633957143	5.264753782891209	5.157075756010916	5.002482420189051	5.235286380108166	5.136085212952434	5.090806174662669	5.049880593886671	5.017211513291958	4.997300652565664
20	-1	.1	2.33	6.719229372938125	6.61417746381427	6.454654666451074	6.188614394519981	5.726928315980159	5.725568998575713	6.132843471986291	6.012450343388339	5.895277626091077	5.787541738821545	5.696172496260608
20	-2	.1	2.33	6.942896237034414	6.88310391073593	6.790874967615219	6.632742085086845	6.3415598020481	6.357641397430107	6.600477149422175	6.52726106249145	6.454922451777288	6.387396723975627	6.329320629591607
20	-1	.2	0	.8645895861424425	.8705079408584434	.9024705630788922	1.022633163221557	1.562143820266679	2.648517769603719	1.075004854414717	1.188489149525343	1.339356933026036	1.533354843171827	1.775662874000261
20	-2	.2	0	.9220651765720453	.9260285552844164	.9484756840315436	1.040167871045819	1.527638284673631	2.77130007031761	1.074701463914329	1.16236780523419	1.282356739076939	1.441056944170172	1.64465329908665
20	-1	.2	1.28	2.542811746725035	2.440372390427854	2.313196667996467	2.177622992466126	2.244191439853171	2.918944320789879	2.140296509968752	2.117213485504351	2.123510544693237	2.166129113462893	2.251512205386856
20	-2	.2	1.28	2.830601991057988	2.762844838708103	2.674848691588893	2.574592301976249	2.644454693249563	3.406365254209591	2.55476283602616	2.539104733197399	2.547094817873381	2.585927435103713	2.662796286736842
20	-1	.2	1.645	3.402792358783707	3.245175445716652	3.036991500594881	2.771306815627772	2.597383906134404	3.062499529468708	2.694822547503882	2.604610587494256	2.54015161317442	2.508986956320395	2.518176538326969
20	-2	.2	1.645	3.806132864463792	3.701510000281112	3.556801535045999	3.358172274734738	3.215023340899047	3.733042890395669	3.312683648971302	3.244969293389346	3.196673543063919	3.175407582477334	3.188876611017191
20	-1	.2	1.96	4.293752568386411	4.079231620967315	3.787524449860468	3.387738519479352	2.966033971825394	3.214908920706511	3.275619267446232	3.117907529783281	2.982518654550669	2.87760407459621	2.810839353740419
20	-2	.2	1.96	4.814964497585922	4.67206632118158	4.468519959978965	4.167973742002435	3.804888231543925	4.072438428283357	4.097594073668562	3.976627284246307	3.870856407533436	3.78832635194238	3.737267224356715
20	-1	.2	2.33	5.521051492267524	5.228581939739353	4.822493887379296	4.239140806264278	3.478382097744873	3.43094371354202	4.085933007421538	3.838530675248825	3.60923439528055	3.407014144687188	3.240353468546735
20	-2	.2	2.33	6.201567027184929	6.005813462274166	5.721087619568165	5.280162656533324	4.615379688650457	4.541567127041962	5.178390886598716	4.985220024698662	4.801690783467269	4.636446973987136	4.498432023152044
20	-1	.3	0	.7407660696756759	.748644883264944	.7872858620450163	.9118926506412238	1.344251694670147	2.008107792374785	.988935765281409	1.111310323580696	1.268466375679088	1.464422019746337	1.702694397098001
20	-2	.3	0	.8395649795297221	.8459735576993391	.8796416307764425	1.000909703196468	1.518394534187608	2.585741519293466	1.062272403182972	1.180849608263619	1.337905008343789	1.539310926442826	1.790409551488977
20	-1	.3	1.28	1.973862647874096	1.834784278950995	1.677978813148246	1.531862274211488	1.577744405003224	2.018389560388683	1.449536815351672	1.417473434117518	1.414917999653494	1.446726973639654	1.517199575872313
20	-2	.3	1.28	2.422595374935006	2.311451887169914	2.176958367352775	2.03642043967807	2.074458971357851	2.678843388365909	1.987613404778383	1.961612158547615	1.965731818880207	2.006944483306017	2.091765118117909
20	-1	.3	1.645	2.610333528847671	2.397046684637234	2.141590708184786	1.858753586613278	1.708073940101268	2.031217944064868	1.719519393378395	1.616405685812151	1.540988702140146	1.498486496467448	1.493512418620277
20	-2	.3	1.645	3.22935097918957	3.058075070006039	2.837982475574684	2.565236230082425	2.36436219329321	2.740685802916011	2.4695603901361	2.373470329630234	2.303811505203554	2.268085518762264	2.273357127160474
20	-1	.3	1.96	3.273147747895761	2.983777479496124	2.627201342474106	2.204150886017535	1.850881357355043	2.050161294744202	2.022580217406881	1.851144734125771	1.706049703610168	1.592838830145912	1.516393376561161
20	-2	.3	1.96	4.061985651436266	3.828509978502135	3.520183103286953	3.111923127674822	2.6684276974544	2.814929096315968	2.974969699924232	2.809202042813382	2.666448804018195	2.554732790043627	2.481650608608062
20	-1	.3	2.33	4.191850860611692	3.798976310887474	3.304860374434504	2.690960675175296	2.060302740080411	2.085678765552778	2.476165847545239	2.218419456980677	1.985831222684947	1.784316788079499	1.619041699876878
20	-2	.3	2.33	5.203837890124854	4.884875859892772	4.455782385530418	3.863278365757771	3.093494791226595	2.933602997313911	3.681667395913244	3.424702070987625	3.186662527744297	2.976241965378251	2.801708220458622
20	-1	.4	0	.6192371269908895	.6270349551870635	.6624571765006237	.7650277023120594	1.072011156555404	1.487860605383799	.8479195642157491	.9542226904080964	1.088071324506286	1.252249044563913	1.449275394097696
20	-2	.4	0	.746034425953052	.7535728479819237	.7905447092224486	.9115293144538194	1.368934920887285	2.23803571372565	.992717588649387	1.117032567694782	1.278279687721866	1.481284294370089	1.7304105661169
20	-1	.4	1.28	1.483726674279234	1.343691748573549	1.198128879853511	1.077576720344114	1.126992765735056	1.463390170956925	.9625400139060913	.9290697143606357	.9200936730072872	.9387181243410713	.9877216166727063
20	-2	.4	1.28	1.998273025315976	1.86440473906605	1.711454026808451	1.558820113188479	1.56189032926905	2.043614686918584	1.479534148048441	1.445552056661592	1.44134000103616	1.472523294952071	1.544229285622012
20	-1	.4	1.645	1.940150224292624	1.726125056526481	1.489696617938626	1.256035657513851	1.16961363969204	1.453564518596405	1.085601123736532	.9927487969562088	.9238020792880146	.8819605973884055	.8700562207838277
20	-2	.4	1.645	2.635116904016318	2.430493338148734	2.183525729890615	1.897317852176569	1.681777838564853	1.976394064548713	1.757141015905228	1.650939695673561	1.571775014285951	1.525622411049504	1.517926970645507
20	-1	.4	1.96	2.422772102071665	2.13330415387966	1.804011282135988	1.453993954833419	1.22434812124151	1.44629499854008	1.253682361099173	1.106253882877456	.9825462759547454	.8858129325176652	.8188988259597227
20	-2	.4	1.96	3.291829275288437	3.015167229555464	2.673175064499967	2.253214876690108	1.820742082185275	1.92886016864472	2.065262096844664	1.890299494823104	1.740103639658305	1.620972770877453	1.538636247631648
20	-1	.4	2.33	3.103460001660638	2.711953982366442	2.256699166523388	1.747664356889167	1.317060084499244	1.442225464077832	1.54363539361063	1.330073914548471	1.140389954801386	.9778562120810531	.8452869041708898
20	-2	.4	2.33	4.192107736146064	3.818297183165217	3.349227386540311	2.752266627381089	2.03543730063281	1.897438388881427	2.522511973849617	2.261961996738322	2.023795999246317	1.814698910114551	1.640731134273423
20	-1	.5	0	.5142837946077107	.5211117043701573	.5505859679737142	.6306253446304332	.8533347795065329	1.142969015494385	.7059335690150527	.7917045296701929	.8984685542570117	1.028250008462223	1.182970219453684
20	-2	.5	0	.6535352411489859	.6610794927040925	.6963895005076196	.8058506035715189	1.198902455893927	1.928774752036193	.8943989989518691	1.011457466265961	1.161430376656465	1.348337450574841	1.57590982260634
20	-1	.5	1.28	1.115726751175623	.9921579083866852	.8717912787565757	.7834657294492275	.8508508270895947	1.155233490758514	.6581039915384556	.6287593498115432	.6189611106453873	.6307935079568815	.666188502134742
20	-2	.5	1.28	1.618621372334457	1.480938361224007	1.329123100217223	1.180953575445737	1.172778898780703	1.604141217023057	1.08146824662478	1.043331372660252	1.0318529164218	1.051412508454942	1.106004518573035
20	-1	.5	1.645	1.448965632177165	1.260035222712345	1.063530813162832	.8868558368030015	.8621533953461742	1.153056524270752	.7200367402841041	.645028739740618	.5896092360918624	.5558515815541289	.5456541663377162
20	-2	.5	1.645	2.113590033515812	1.906062390870467	1.665474334224942	1.396662875762592	1.200583741416309	1.484361376230003	1.235576482376207	1.131809357499066	1.052690329756041	1.00275197807675	.9860879805515657
20	-1	.5	1.96	1.811835226328091	1.556120022172742	1.28114807967383	1.011687579411792	.8839660306872801	1.147547495369566	.8337153075721628	.7176545716065256	.6214210226736272	.5470577593524584	.4964147753665627
20	-2	.5	1.96	2.627694635076616	2.350907379098226	2.023030369401705	1.636463802222697	1.256496585851264	1.390398825400422	1.433941416831467	1.270607526146552	1.130434072835439	1.018098312563671	.9377850365628724
20	-1	.5	2.33	2.33965150587413	1.993308670760901	1.610856580142738	1.211834496405224	.9315295544654089	1.138233448860309	1.057011262958563	.8913862124830024	.7459783536336791	.6227734523487285	.5235476690589341
20	-2	.5	2.33	3.339299559345273	2.971805554870935	2.530604825112697	1.992226555674194	1.374018390971481	1.305649042276413	1.76385554377508	1.529784704999849	1.317468776406518	1.131773545288266	.9770049289015657
20	-1	.6	0	.4292686635335804	.4350221095449002	.4591259072042257	.522452180352233	.6942143530432905	.9201768231193815	.5852227348205156	.6533353446063133	.7375429580165754	.8393876484253121	.9603934556683873
20	-2	.6	0	.5695646398560588	.57658877926703	.6086493558656388	.7056790064839479	1.048754369656163	1.689024836626972	.7921079289170927	.8977734183129327	1.032180378456873	1.198775748160211	1.40086134402094
20	-1	.6	1.28	.856313925135902	.7526810936160939	.6571069906344028	.5965425223812354	.684765339755775	.9898427038676443	.4764424998557117	.4535242665897679	.4465013149551982	.4569224629838646	.4862853374918509
20	-2	.6	1.28	1.308751941027158	1.1776586544586	1.035942218499069	.9001288425058868	.89950432958541	1.324251376477723	.792757533835268	.7543323751839114	.7391495574279793	.7506843246535174	.7921427761205632
20	-1	.6	1.645	1.111837781597814	.9521623846319099	.7933002057309787	.6624231008661881	.6859025497120911	1.001749567205265	.5164528035825023	.4585749499377395	.416933945924036	.3930633295956818	.388435921278045
20	-2	.6	1.645	1.700265109496742	1.505770961905662	1.285095990587392	1.043728463070975	.8820237341553991	1.187745295397994	.883920749495303	.7891530424411458	.7161592209981881	.6684615022729552	.6492560540642687
20	-1	.6	1.96	1.401641913783165	1.183922824752997	.958386615827728	.750822100406292	.6945815895854218	1.002811998145662	.6082668599845239	.518462270337519	.4452243474313001	.3900651645449774	.3544313449216034
20	-2	.6	1.96	2.115884086372128	1.860171933481769	1.563615676348971	1.220701275508227	.9003798802520386	1.078257814034657	1.032323556893275	.8882539393529338	.7649600533995883	.6660353315115918	.5946950308655488
20	-1	.6	2.33	1.839778182649068	1.542151885852161	1.223304488403575	.9050057134200716	.7220158222132901	.9932858765839014	.8002954510227434	.670521401556907	.5576084253142857	.4630391728416893	.3882296104661429
20	-2	.6	2.33	2.705357544677715	2.371427118059847	1.978258705216831	1.505700283300605	.9777911938930025	.9746881208357691	1.308483690791835	1.10703662555781	.9254236721208225	.7673688194661532	.6361551471188479
20	-1	.7	0	.3623757219995182	.3672313774211888	.3872733124132416	.4392882815942734	.581031993993162	.7758711962503599	.4893927887789303	.5440170469712534	.6112841969421403	.6924220432211432	.7886818135517381
20	-2	.7	0	.4972248470074889	.5036150157697105	.5324778511498648	.61920661089116	.926582004987082	1.511348471286287	.6987340531414973	.7929759634038803	.9123428525734293	1.059859488919453	1.238502153183094
20	-1	.7	1.28	.6775422230437234	.5914786943571207	.515936368313019	.4766536211874895	.5845769553839857	.907210434160759	.3685497964946915	.3521701414114126	.349226678814862	.3610085014004893	.3888115218173039
20	-2	.7	1.28	1.069281050595762	.9485106038244236	.8194702013820613	.6984565687281085	.7140514451407134	1.152551735322008	.5927418572396399	.5568677642423491	.541435810428479	.5493294061309166	.5832515259960299
20	-1	.7	1.645	.8855409771262002	.7507531693594461	.6210536593610465	.5231049176550056	.5827325854111803	.9324357959201274	.4011201448885842	.3568860132283942	.326560725148754	.311447855119379	.3128569080333147
20	-2	.7	1.645	1.39238294869007	1.215496560286572	1.016791309831628	.8025554972942238	.6757854760520785	1.011577719916759	.6572563910393183	.5736747590400662	.5094914576662173	.4676112192888617	.450707540184641
20	-1	.7	1.96	1.132178253493713	.9457931021138136	.7572820898872061	.5923277064361644	.5848635934773618	.9382841661406439	.4821065683121629	.4112068036474705	.3545310339637221	.3133928348945053	.2891138469869014
20	-2	.7	1.96	1.747587507561741	1.517361098761311	1.2522949437163	.948194899611592	.6778897101927048	.8949149642911164	.7866021466344479	.6617005859064579	.5554903860522532	.4709393350303955	.4107402921628812
20	-1	.7	2.33	1.519647449501611	1.260781248126648	.9878323055400166	.7227006545986772	.6008957646632774	.926095968671139	.6558716268088307	.5498285424721236	.4581849438866738	.3822661956364465	.3234107045172758
20	-2	.7	2.33	2.268141747026517	1.970303740159649	1.620865461012662	1.201211014221761	.7391351607010236	.7805588880205988	1.041182245072671	.8674315830943576	.7116146744633847	.5768256295329365	.4658314686863935
20	-1	.7999999999999999	0	.310272575719032	.3144491878741175	.3316082408549917	.3762062343961389	.5006506149402074	.6825189176882052	.4153021424781483	.4600606813448626	.515073417805903	.5813628121795371	.6599948571044875
20	-2	.7999999999999999	0	.4367385143576298	.4425540469661485	.4687612116217689	.5476185212920499	.8302666423792119	1.382012072301019	.6186651225872029	.7029061468117517	.8093386601637402	.9406693970137021	1.099617709781423
20	-1	.7999999999999999	1.28	.5545145805708243	.4822657901996424	.4217549213528691	.3981931351320247	.5241736535063752	.8745775025727853	.3031820837400203	.292496353338572	.2936502692546467	.3078237347278944	.3362400125200912
20	-2	.7999999999999999	1.28	.8897627964597863	.7795323787890864	.6626881185642707	.5558374216870171	.58933291172563	1.04875909274232	.4576152463504067	.4258241455661921	.4124460649714474	.420009345761221	.4509274015472557
20	-1	.7999999999999999	1.645	.733576716152007	.6176880148520851	.5089727771275485	.4338491161076031	.5211923623810717	.910069095881527	.3326934799883729	.2984987411420222	.2766724600862723	.2684441895492999	.2750916679583311
20	-2	.7999999999999999	1.645	1.170639012843671	1.010307294489641	.8308477238179113	.6393084272305989	.5413840341136232	.9044876536813831	.5135072595589749	.440639349452939	.3854458234787972	.3504907242502276	.3381825644088721
20	-1	.7999999999999999	1.96	.9549581843880757	.7916853001809832	.6289514795032365	.4922265966382775	.5186738261144455	.9172149188700538	.406815264934064	.3487520977466498	.3033416421284333	.2718541353263113	.2556140641843148
20	-2	.7999999999999999	1.96	1.491655104913264	1.283749953814805	1.04434299276708	.7700804187020989	.5359025787303692	.7807438754616054	.6362870829778627	.527173625917807	.4351678030199576	.3629075189942104	.3128417055726405
20	-1	.7999999999999999	2.33	1.314640270732264	1.083464662907177	.8413539931168869	.609814302643874	.5266390871151667	.8989773552288685	.5691291261054784	.478152940536033	.3999178283845411	.3357394448187325	.2869962523880026
20	-2	.7999999999999999	2.33	1.976485091696595	1.70783621911657	1.391434858040264	1.0094486769547	.5903314844849908	.656713055899574	.8808119497729315	.7273175345184136	.5902085240061226	.4722473360064816	.3759671721179895
20	-1	.8999999999999999	0	.2697039546297127	.2733878625681826	.2885549858446834	.3283807348340798	.4434355939470268	.6232681330760051	.358451029523193	.3961060818620482	.4423710991421301	.4981365080838814	.5643466656271184
20	-2	.8999999999999999	0	.3869315427159299	.3922763275926457	.4164066679613352	.4894194663705344	.7552516370764991	1.288718117976257	.5520600604166142	.6280337285116944	.7238918745129522	.8421022119777924	.9851828203641153
20	-1	.8999999999999999	1.28	.4691047806462551	.4071980445375887	.3576424042205844	.3456571966531655	.4884394439708859	.8733961785763222	.2622804321685582	.256234704005282	.2610252656131795	.2778070502362525	.3078044839551095
20	-2	.8999999999999999	1.28	.7571603354468754	.6562406283741054	.549901353369152	.4551731378120695	.5047577584105638	.9858480018343512	.3671644982122277	.3399163374148047	.3297027641812114	.3388615985907341	.369665797263342
20	-1	.8999999999999999	1.645	.6304933235537458	.5282673550391894	.4341880646572896	.3747387730286546	.4841924090601963	.9154448488581719	.2898064118881767	.2627780878038717	.24714388558621	.2441412019937705	.2550860610227619
20	-2	.8999999999999999	1.645	1.013169759911273	.8664527799490785	.7022632532936469	.5281361821220791	.4514279008551695	.8357393824556938	.4216502800411979	.3577926324481678	.310413665749886	.2819115379968058	.2745897001010671
20	-1	.8999999999999999	1.96	.8373651494762286	.6903320607660176	.5449577396664702	.4266088903982737	.4774050083185683	.9205773883779099	.3591505770703892	.3096290218440164	.2717598870317456	.2468473934733704	.236283584400299
20	-2	.8999999999999999	1.96	1.315773772304425	1.125185055416697	.9049668718761352	.6521305267930696	.4417802198182168	.7036831690253379	.5418918197827364	.4445817724797903	.3632186817258123	.3002836981404308	.2581392549982
20	-1	.8999999999999999	2.33	1.182987961189498	.9706667230493288	.7485137959509542	.5375337172175247	.4790018701368894	.8944144714662097	.5148405184032311	.4332433110573058	.3633149218436952	.30643118650309	.264067758968154
20	-2	.8999999999999999	2.33	1.782905545371867	1.535587414905172	1.242605460766746	.8864040952934423	.4938278468115606	.5713933384410537	.7810125666572062	.6414147069026102	.5170023566876677	.4103742876984313	.3239815862621084
20	-1	.9999999999999999	0	.2379809960063056	.2413147468030621	.2551297478346591	.2919728384395123	.4027556194752844	.5876264691165051	.3147942286464487	.3473649592679878	.3874185486339734	.4357640585319408	.4932707490793377
20	-2	.9999999999999999	0	.3461777360643015	.3511515868623692	.3736932828410518	.4424165485067544	.6970481865027145	1.221959863597302	.4974331057181528	.5667607209765604	.6541902961556338	.7620129078918266	.8925930698605838
20	-1	.9999999999999999	1.28	.4090795062312329	.3547392584006962	.3130809105085601	.3097211502059501	.468456317705432	.8925977951718083	.2357838873046288	.2334368297373238	.2413345519512075	.2606576834435119	.2926775657184139
20	-2	.9999999999999999	1.28	.6596684288867694	.5664298538942892	.4686152267874121	.3835876478091937	.4462048224129569	.9469858589961228	.3063800367787462	.2834556215356969	.2766657257888725	.2882659696654713	.3204868040482073
20	-1	.9999999999999999	1.645	.55975502950817	.4671590706734141	.3831099935755868	.3343982882310513	.4621949739889588	.9376522170118663	.2615890943847507	.2396465724607998	.2285274964553154	.2295249073815979	.2440356092198509
20	-2	.9999999999999999	1.645	.9015046382254747	.7653283669463856	.6126819231263134	.4512665600754456	.388973262698691	.7883683898260769	.3615122257476176	.3046760089753315	.2634979522850201	.2403157212072902	.2374214688023471
20	-1	.9999999999999999	1.96	.7588252406152568	.6228853536671313	.4889051511360367	.3822724901259376	.4512058992314459	.9386089440675469	.3277197909666719	.2838295746864901	.2509971433152611	.2306050624413574	.224152144928692
20	-2	.9999999999999999	1.96	1.194532932498633	1.01676025648054	.8104404684051557	.5725614770768405	.3769621793010408	.6478940403716984	.4804981533513193	.391578234168495	.3177578314625958	.2614622406782752	.2250552278337428
20	-1	.9999999999999999	2.33	1.099108537670543	.899193137711547	.689427673553821	.4903137667666384	.4476475574293308	.9046704397578099	.4804625900032686	.4045128930120547	.3395604769897876	.2870810352173114	.2486825343953122
20	-2	.9999999999999999	2.33	1.65332679724549	1.421184617878489	1.144675062366964	.806198512068952	.4298513139237562	.5107133035272542	.7171733416765087	.5868951917300542	.4708782149121155	.3716588048467636	.2916930694827922
20	-1	1.1	0	.2130243072564489	.2161132196065544	.2290316189433254	.2641234385970732	.3740892010024335	.5688658670758387	.281138348040725	.3100876503262597	.3457555816009205	.3889058624851832	.4403671726013967
20	-2	1.1	0	.3128676473570744	.3175533860319999	.3388896831134002	.404488395135356	.6519118166773819	1.174752234087246	.4528861415971482	.5169527869145315	.597761572491724	.6974763206055726	.8183482409099131
20	-1	1.1	1.28	.3664013815577798	.3175232801490429	.2815272008978703	.2847016547807239	.4587992757429322	.9252928011457299	.2181010205594102	.2187111326543443	.2292689931819427	.2510146915726449	.2852981346236093
20	-2	1.1	1.28	.587876007382269	.5007460683940819	.4096044667715904	.331999076024817	.4045200118650175	.922210049328743	.2649411223536677	.2457877292946213	.2422017052408589	.2564257481194695	.2907094246736908
20	-1	1.1	1.645	.5108414135575474	.4248973243863213	.347588966199092	.3061854449939661	.4497374708631912	.9705099186579199	.2423578197597014	.2240399985424461	.2162656092892731	.2204153045811704	.2379967095056805
20	-2	1.1	1.645	.8218891427467506	.6936653097117501	.5495539728623865	.3971619079372932	.3440603366160433	.7536463598059541	.320902817040405	.2692936718530525	.2327821122786618	.2137090937061155	.2144100117170712
20	-1	1.1	1.96	.7065355289090227	.5779525646694159	.4511632683846142	.3516823177182814	.4347060054095887	.9665991192587708	.3065603554770497	.2663187575293465	.2368260959098122	.2195732704121119	.2161944654420844
20	-2	1.1	1.96	1.110232750365147	.9418452066230444	.7455593378584029	.5180933072363764	.3312698618027951	.6062629501864226	.4394137767446528	.3563125928455691	.2876912016558998	.2359810137571195	.2035988031906188
20	-1	1.1	2.33	1.04738358137952	.8552539953278592	.652566830220894	.4593268856236237	.4267966138793919	.9259893285428311	.4591536390577855	.3863221094756835	.3240853956797782	.2740459985103055	.237970539334169
20	-2	1.1	2.33	1.565756045057179	1.344478756871669	1.079757814585703	.7538338612498329	.3880436995142485	.4695144110198907	.6759780582551793	.551900512831646	.4413675414538219	.34691908278289	.2710710723405378
20	-1	1.2	0	.1932681373035691	.1961894813731307	.2085382890231676	.2427464892063436	.3543235594703317	.5625323176203473	.2550815216096047	.281475724954847	.3140836723150898	.353650105833927	.4009891906980219
20	-2	1.2	0	.2855920197114004	.2900550588341783	.310480589929148	.3738262397251182	.6169071816089261	1.142061471220782	.4166126478120342	.4765588399441777	.5522230750689768	.6456807423129546	.7591026339777869
20	-1	1.2	1.28	.3358080915013947	.2908216605389935	.2588551062534167	.2670589725295385	.4560693157069737	.9670853667030193	.2060602435430914	.2090743018095034	.2219566357174808	.2460318394818227	.2827527899269186
20	-2	1.2	1.28	.5347461045653508	.4523751507140824	.3663387741791322	.294234071409527	.3739746880062772	.9059177196860625	.2360863096684742	.2200502824692337	.2192433786559044	.2359396638239175	.2724460724191349
20	-1	1.2	1.645	.47703447342237	.3955602422691252	.3226277660619853	.2861060964485134	.4436275104198438	1.010635979332966	.2289761970256826	.2132537320835441	.2080072715373855	.2147293490392081	.2350625543993754
20	-2	1.2	1.645	.7647033097663994	.642437140752065	.5045972018395944	.3585293558981301	.3110060695362464	.727514581883914	.292710607445854	.2448882503849313	.2117862330025483	.1957890687304796	.1993084973799859
20	-1	1.2	1.96	.6724395280292432	.5484989348577846	.4258914470701673	.330342721300569	.4248069743936749	1.00228031033971	.292292460513904	.2543091770516897	.226968500331283	.211892861120841	.2108755802081555
20	-2	1.2	1.96	1.05118749776781	.8897228005478842	.7007706888179118	.4806824270665571	.2991871304433817	.5762167247858654	.4115377635413012	.332418332633248	.2673266526223516	.2187410150569354	.1891643114517623
20	-1	1.2	2.33	1.018086435042739	.8304052023712863	.6309697730393361	.4392429237002481	.4126147868678371	.9550539409241765	.4468742107782118	.3753680231060661	.3142335203328161	.265220605374988	.2302764950504373
20	-2	1.2	2.33	1.506462927921614	1.293085233946291	1.037004866738804	.7203798657839889	.362816350917672	.446836957346915	.6497540639460158	.5297583461395634	.422749379942591	.331315906799908	.258070893539905
100	-1	.1	0	.8358443310489314	.8424583241395068	.8772720379061633	1.002262916814471	1.509673822176279	2.381077870175378	1.06095729221204	1.178881815856956	1.33374919540982	1.530647675180568	1.774049134122393
100	-2	.1	0	.904850330450685	.9094882126304747	.9353980162518433	1.038636125821188	1.556361459837532	2.739083859756971	1.078417977145369	1.175756775693906	1.307391157001561	1.479402489850138	1.697468677831664
100	-1	.1	1.28	2.404175948911409	2.289496632804589	2.151102819029379	2.010644363111133	2.074178671405575	2.619405164754794	1.962227537454255	1.936942801564205	1.941614376150361	1.982501467254872	2.065259564514128
100	-2	.1	1.28	2.742760175365628	2.663153625502846	2.561110206131871	2.447356748248578	2.521316735529271	3.258845845149509	2.423237760793546	2.405277946286839	2.413251445590206	2.454272165571951	2.535196937561946
100	-1	.1	1.645	3.207074811187196	3.030410819092122	2.803511903908277	2.527431928896731	2.364153644136803	2.74240111887241	2.434681918315851	2.33978739535923	2.27187075901166	2.23776425948122	2.24368181627089
100	-2	.1	1.645	3.682911507425208	3.560157704271349	3.392604224306679	3.167829075350059	3.015085970948472	3.525710621151604	3.114157294677833	3.038454103992558	2.984686264323812	2.960500995360485	2.97335094497328
100	-1	.1	1.96	4.038315795856525	3.797562205789227	3.479159602970579	3.062875762019047	2.665098330692576	2.870482597688575	2.931775398982903	2.767431989782094	2.627386057540259	2.519040581481804	2.449151478219296
100	-2	.1	1.96	4.65568257924607	4.488244595387821	4.252865106218199	3.913199287733967	3.52611107351119	3.80257755384169	3.831290704949159	3.696753187589831	3.580216244649303	3.489881307766852	3.433811023383104
100	-1	.1	2.33	5.182372948910453	4.853550512535493	4.409419413893223	3.800512422145394	3.080522385857111	3.048017085830031	3.628781617106445	3.373004195594313	3.138446127012108	2.933254976511452	2.764872043282304
100	-2	.1	2.33	5.99358133802803	5.764620627673235	5.43588532464805	4.938177394438419	4.229158578581066	4.184611267940276	4.821336305239282	4.607386385747749	4.406351484088078	4.227197173891028	4.078812712290531
100	-1	.2	0	.5613099172084471	.5683934891902005	.5987163164337576	.6780487526661926	.8719216268521932	1.065023881725468	.7588034247234551	.8469466944081315	.9562670795865107	1.088507313616424	1.245187682134568
100	-2	.2	0	.7036443771217086	.7115180347475846	.748808282939728	.8625519741858025	1.220846294061694	1.707046374920041	.9437154679228262	1.059228979700344	1.206262782887464	1.388165922377474	1.6078446720883
100	-1	.2	1.28	1.26965404244149	1.142393835854947	1.018794501020712	.9267559396994718	.9522214982816326	1.089858959406814	.7987784936230633	.7681228571620821	.7572324417784687	.7679985150995766	.802055281809374
100	-2	.2	1.28	1.816020726131248	1.676531912460567	1.524695661566102	1.38935214160435	1.418951355994959	1.732151833736116	1.293320792152097	1.260496160850814	1.254861581298997	1.280399550273414	1.340591667918372
100	-1	.2	1.645	1.636182873883298	1.440487740893699	1.238287642969734	1.058227508382398	.9958049144693017	1.103322318662603	.8783209085655146	.7996209069234217	.7408158375289071	.7037881656695822	.690143044406219
100	-2	.2	1.645	2.384577981563155	2.170388120515804	1.922965827054171	1.662061921480919	1.525437620451341	1.748767986524893	1.506267791699073	1.406902951114454	1.333468330722639	1.2901891163424	1.280744533280558
100	-1	.2	1.96	2.018546305436341	1.752250954097256	1.468822063988446	1.197425711700249	1.042792022178207	1.117836337273235	.9958318856412319	.8742622061814752	.7730197903987949	.6939321939611076	.6385330589993053
100	-2	.2	1.96	2.972553643025273	2.681575724113626	2.336104719804756	1.946640081705082	1.639414735918721	1.768791641614841	1.749687401494164	1.587487277493269	1.45044146359953	1.342969950742877	1.268894990185321
100	-1	.2	2.33	2.549612578751584	2.186559160749845	1.791574639910025	1.394136342704652	1.110597871503738	1.138796110190777	1.205735696865182	1.033746522737869	.8828842323903964	.7548502005151531	.6510394285263149
100	-2	.2	2.33	3.780763502344323	3.385012538906266	2.906096696417007	2.3420325559557	1.80242959910621	1.801069052274597	2.119532698736954	1.879639802078811	1.664487587461004	1.478679754576794	1.326149151015367
100	-1	.3	0	.3651796968487086	.36933768455848	.3851912375608239	.4207670753488857	.4919360211049196	.5509532310519435	.4741801381548882	.5193835767085805	.5741583708709664	.6391338454634222	.7148963626113465
100	-2	.3	0	.5147100450792671	.5211466990635281	.5483823610755308	.6197679655391918	.8031659219627949	1.008504419427047	.6964079785446496	.7770898661541661	.8771478865825241	.998298909136078	1.142124013783494
100	-1	.3	1.28	.668313669370704	.5929375347107138	.5297704570654936	.4933595623049811	.5162060642764893	.5732569925595495	.3854478819298179	.3672827693056965	.359163515906994	.3616440653336218	.3752297624486992
100	-2	.3	1.28	1.112621588073238	.994892663857419	.8809756282812058	.7951595985048843	.8273931221255204	1.006022837510902	.6703389018884095	.6402095653680805	.6278708085771434	.6350498129813824	.6632958166616935
100	-1	.3	1.645	.832958547137483	.7161404375873277	.6111148787789299	.5354400924818133	.5300724343056584	.5846742390036036	.4081697675025175	.3685672424429883	.3395052486547114	.3214772676807074	.3149307827584323
100	-2	.3	1.645	1.424436233050461	1.245230094094179	1.061119278258776	.8958674278589145	.8471759204163662	1.005545108822484	.7278086622059523	.6551253927228253	.600254407321774	.5648798926545866	.5504889165318059
100	-1	.3	1.96	1.010359201558633	.8501336203540633	.700788212937876	.5827454396985067	.5455955535082553	.5965105393139706	.4625492071162339	.404498550361652	.3574099101557724	.3217176343695602	.297816169337431
100	-2	.3	1.96	1.751480091389011	1.510087584501274	1.254743840155446	1.007991271018473	.8731422266698403	1.005903820083633	.82726438775927	.717550409954222	.6258962288550692	.5539212643331355	.5030337899844961
100	-1	.3	2.33	1.265926743693507	1.045174319960735	.8332817741587483	.6541820483459887	.5690445708672727	.6128553070272786	.5730333570499226	.4929175244504457	.4241564870091015	.3671209678907926	.3221522532179619
100	-2	.3	2.33	2.208563259337029	1.883877599767506	1.532745123230001	1.175000548747523	.9179774560861375	1.008199811308587	1.01612935014306	.8635722123037164	.7295004537150426	.6154306202320055	.5226581169195957
100	-1	.4	0	.2478575559725525	.2502074245447938	.2586875363197744	.2764680879039278	.3092923319079381	.3347558066128276	.3068781941921843	.3304701282859968	.3587262514398172	.3919111975601535	.4302823002362591
100	-2	.4	0	.3770469359969055	.3815402610157059	.3995591776213644	.4437753392872851	.5486434667075608	.6585654606785667	.4990842710500641	.5510654814197786	.6147378453982282	.6910805497565636	.7810496576090922
100	-1	.4	1.28	.3935807110796547	.3522026766985978	.3213692604106502	.3089581119613851	.3308904469538437	.3653456937059023	.2397215369657083	.2312295579201476	.2283013543184827	.2311692740990635	.2400606567677607
100	-2	.4	1.28	.7029675584533878	.6203884587169575	.5469796672805992	.5018808725318762	.5498470461376453	.6894563280287483	.3932711172242175	.3730545667684416	.36447012645584	.3684273140453747	.3857917113958887
100	-1	.4	1.645	.4804374468433636	.4144993114528073	.3606818909275383	.3293089462334559	.3423030108039236	.3809007781518307	.2556118125719256	.2367918341161901	.2239093723504347	.2171828591207763	.216829714821881
100	-2	.4	1.645	.886826690108662	.7607320477387652	.6401885150883218	.5459635606077734	.5547461268323151	.7012557488579939	.419519529270599	.3743284970836097	.3410869442127443	.3206637227587166	.3138808616590553
100	-1	.4	1.96	.5794500401237882	.4866015306445173	.4069892659159173	.3534279536140215	.3545019849158937	.3968795532024856	.2900979889292399	.2615638769421305	.2392296097961057	.2233089284016833	.2140185308592115
100	-2	.4	1.96	1.089070758343508	.9186422787280579	.7491542063086289	.6019794579195095	.5635738702947598	.7110017262477298	.4839802730732518	.4169708228887929	.3621668657592267	.3203994659890514	.2924538155208348
100	-1	.4	2.33	.7307656478883411	.5986005381524959	.4803505824840049	.3921010568325919	.3721315404106247	.4185931494350469	.3585056881290945	.3170490939131557	.2820340714244695	.2536789960686437	.2322093271020786
100	-2	.4	2.33	1.386149511829156	1.155807050205985	.9188401317413261	.6958807060572434	.5826902750297948	.7211660302203881	.6165103996141699	.5230300487757641	.4419347325032972	.3740152520915411	.3200206626966894
100	-1	.5	0	.1777630899576332	.1792108000472215	.1843099428476064	.1947103935410424	.2133888741001401	.2276586850512455	.2120292242649086	.2254597495192222	.241445082207459	.2601167105457028	.2816058857691675
100	-2	.5	0	.2839841664645067	.2871818077783733	.2997278625250093	.3297652251107601	.3994003170003561	.4722990686064359	.3668245999720359	.401314977055752	.443289372694825	.493363239925916	.5521603821385768
100	-1	.5	1.28	.2607707590068891	.2368443226062027	.2211315972917964	.2187244337073359	.2397824240076614	.2660241596816173	.1750564204972372	.1716783565651509	.1717765110406663	.175491936798418	.1829697927800712
100	-2	.5	1.28	.4770223927975368	.4198174881728751	.3728709228691929	.3523763944978728	.4120184948221183	.540383955912111	.2686691496414207	.2572584198629155	.2541781622224106	.2600552939509669	.2755206301259456
100	-1	.5	1.645	.3158534961266051	.2758405328925153	.2459369960442518	.2333030992969413	.2530670164579904	.2860836573416887	.1880012277677097	.1786500268269097	.1730903945798046	.1714750801585055	.1739637724037803
100	-2	.5	1.645	.6018504930918133	.5122464893162231	.4310868737857856	.3770280660282077	.4175958971742717	.5670657153059991	.288381891061862	.2606975161510431	.2417074415911361	.232041679256296	.2323368474807002
100	-1	.5	1.96	.3826018303100458	.3237968842190664	.276645923760426	.2505704622463918	.2666880004020714	.3069974607256954	.2119791683496603	.1962649515024132	.1845910140554201	.1771265035711291	.1740498305929354
100	-2	.5	1.96	.7487221127048663	.624825114570161	.5061532579954656	.4127582977335302	.424164877611994	.588810127957927	.3376653120482384	.2944336153782254	.2601050007920572	.2353143044099036	.2207065021823885
100	-1	.5	2.33	.4910239876889572	.4030591798664127	.3280867360881359	.2786809545704113	.2853400767630498	.3357334021052354	.2598213189445973	.2347858062382892	.2140614800046286	.197841451614972	.1863305530942695
100	-2	.5	2.33	.9779535585469772	.8060096597332146	.6330511528441187	.4792893076426913	.4364609413307342	.6099069623000667	.4411541942110059	.3773231000208946	.3225025604128157	.2773356410634769	.2424802249229046
100	-1	.6	0	.1341201504953976	.135109797050917	.1385714754334023	.1455937906445668	.1582414760951885	.1680902009460544	.1557553664544116	.1641471830475987	.1741033416025861	.1857009520026696	.1990185519269935
100	-2	.6	0	.221399668532273	.2238233277266639	.2332766296179599	.2558319180910028	.3086264199383485	.3662087677401807	.2803405354810787	.3045785837380847	.3339803274571622	.3689724612199711	.4099981389118101
100	-1	.6	1.28	.1904365013632837	.1755161181311935	.1672350084896394	.169502909172505	.1904298606019689	.2139588492593524	.1399609953761174	.1391693264828473	.1408167755549333	.1450130013395977	.1518738177243248
100	-2	.6	1.28	.3494105903791601	.3080920876364175	.2770298836693477	.2709068397033764	.3393887594293709	.4698347684853517	.206609376954989	.2011954205031854	.2023197043102669	.2105067461017182	.2263048861373355
100	-1	.6	1.645	.2311581007334229	.2045291596652114	.1864812255654412	.1828598644988337	.2065742124798736	.2390336768904569	.1511439337168303	.146358094353288	.1443256925251092	.1451798540288117	.1490623725417986
100	-2	.6	1.645	.4458617192254402	.378168977087552	.3197172455522568	.2881464954504231	.3487384249059839	.5113864900469928	.22281982573899	.2051559373934569	.1944228158102787	.1911800966356833	.1960161300971633
100	-1	.6	1.96	.2830955203810829	.2417937950854334	.2107568782070841	.1980727671828021	.2228479403083496	.2658382387833886	.1697553396371054	.1601888079206875	.1536512580198441	.1503008910647456	.1503068819964967
100	-2	.6	1.96	.5666830007637271	.469698741852143	.3793147179138035	.3150067321118979	.355907811460553	.5447223992150461	.262648620156722	.2320641196924516	.2086341534786183	.1929485119737345	.1856300848987055
100	-1	.6	2.33	.3720405713086328	.3065409688634491	.2528678404885078	.2223657483788369	.2444018420531911	.3034456609995864	.2077991809567936	.1905975925250782	.176739848834037	.166417111072214	.159834433873936
100	-2	.6	2.33	.7651024521096164	.6255142310992959	.4867587991786331	.3688387229065576	.3649471571234356	.5749754065505307	.3501432820013365	.3012915430718414	.259718448313314	.226046952409621	.2009381210792116
100	-1	.7	0	.1057091062690489	.1064502106636291	.1090631310586008	.1144158490718995	.1243077512577059	.1324195008688242	.1205179386256831	.1262369459785173	.1330135307793705	.1409000383915614	.1499508111145919
100	-2	.7	0	.178517092402524	.1804766341492529	.1881461847803728	.2066146456730091	.2511915210038088	.3033546820583893	.222821084374727	.2409379780532342	.2628919813669147	.2890089481353987	.3196332745270968
100	-1	.7	1.28	.1501075378498249	.1401055656150992	.1358209883002587	.1407128138930958	.16252147465183	.186514524260068	.1187013768083034	.1193119409485381	.1218209896230573	.1263275546396513	.1329376437041738
100	-2	.7	1.28	.2738924055894519	.2423695718815369	.2209367336456504	.2236871499331612	.3005319625587865	.442523162838688	.1719728158470748	.1704097179673494	.1743884355951579	.1844001424497338	.2009707325974124
100	-1	.7	1.645	.1838623058302231	.1645566826321838	.1529439793273264	.1544602736799059	.1820904756361817	.2178125305297535	.1292112010079204	.1268888851517327	.126800660236296	.1290762139183483	.133855126209157
100	-2	.7	1.645	.3556405543969603	.3010066365984875	.2558612330094907	.2376126825509537	.3138104656436856	.4990561228019817	.1854111815060668	.1735740915193956	.1677161839958338	.1683867184359879	.1761763290524117
100	-1	.7	1.96	.2284408263153486	.1966391034729674	.1743063418057023	.1692650396509416	.2016282554901978	.2521915187926921	.1451367522844601	.138882712134228	.1351729870839404	.134168896052254	.13604463550551
100	-2	.7	1.96	.4631856197451753	.381779287930637	.3074490568712331	.2596506944792052	.321456577185156	.5428776812950141	.2193884109755385	.1958500112635662	.1785464309737143	.1680741708180336	.1650766213311166
100	-1	.7	2.33	.3084261351806138	.2548066686911178	.2122952511102366	.1922445016342747	.2269607558642192	.3015294211072805	.1785695499115868	.1654809267767952	.155290996302796	.1482027026330905	.144435926372059
100	-2	.7	2.33	.6469841248970785	.5255030639334104	.4053584197434284	.3064705277359676	.3268423903076274	.5783764844972121	.2984516607858843	.2575848798370505	.2230872713030748	.1956049843104497	.1758370740975714
100	-1	.7999999999999999	0	.086585099798566	.0871809503427328	.0893331933156473	.0938407879837681	.1025595783983039	.1103442064668169	.0974799347726487	.1016962806487936	.106694738172121	.1125156935694352	.1192017506166979
100	-2	.7999999999999999	0	.1484171667535865	.1500901352612342	.1567065533969962	.1729198754166925	.2138396329285971	.266105691598461	.1835547434451053	.19791140541886	.2153204035194659	.2360538560497787	.2604035467648812
100	-1	.7999999999999999	1.28	.1256566372999258	.1185129360650302	.1166058551474703	.1233474522876028	.1471789376274228	.1743372561108953	.1052698698031141	.1067458686935002	.1098366585596171	.1146407126075017	.1212644683081444
100	-2	.7999999999999999	1.28	.2271197038133854	.2017504355471744	.1863720197891561	.1951151555890097	.2810893780044525	.4426506157343552	.1510085740598981	.1519923955385519	.1579746216086108	.1694471894143045	.1869450549124528
100	-1	.7999999999999999	1.645	.1560398975962441	.1409674852996199	.1331765078780615	.1382344762136647	.1708454929557316	.2138725891012843	.1158926309382261	.1150786578505046	.1162474040972446	.1195348952582829	.1250888901932668
100	-2	.7999999999999999	1.645	.3009065405183579	.2541997724288579	.2170715435796053	.2072378253917077	.2976773775001644	.5141265252154043	.1625107729109791	.1542581130377132	.1514903436528669	.1547767471034284	.1647383181477968
100	-1	.7999999999999999	1.96	.1967877590038843	.170351174463754	.1530594905502642	.153144062867541	.1940914713149825	.2582493841093642	.1303505979889699	.1260815652071658	.12414402515738	.1247131466305868	.127979915855326
100	-2	.7999999999999999	1.96	.4013883233804899	.3291515101531385	.2640635258697713	.225903903573493	.3045028474909258	.5660052794961425	.1927984240385608	.1733900624148747	.1597466361675274	.152498806634673	.1523359986723838
100	-1	.7999999999999999	2.33	.2734401652922704	.2260906516586424	.1895080031766774	.1758368716438514	.2236692554289134	.322920943154727	.1618288755539685	.1510168654365846	.1429282834873685	.1377901593218395	.1358509773548899
100	-2	.7999999999999999	2.33	.5791214423270744	.4678925708497195	.3577548124963656	.2685115232943862	.3045342048766843	.6005200739489176	.2678693215358122	.2313367294137046	.2006884051756909	.1766171362036888	.1598820487488076
100	-1	.8999999999999999	0	.0735171307336163	.0740267141234212	.0759321078049553	.080048623746934	.0885193404236095	.096986030782824	.0820458103913698	.0853772540373618	.0893361646771934	.0939578331410631	.0992799978716279
100	-2	.8999999999999999	0	.1268341350495758	.1283284760943204	.1343234427112631	.1493493359829428	.1893209369870962	.2453513433032958	.1561162224704123	.1681102364584437	.1826822554988118	.2000770897026465	.2205605697697327
100	-1	.8999999999999999	1.28	.1103558801468531	.1049736766618016	.1046452596762921	.1130116084704502	.1401433112777066	.173408239490267	.0968098591472126	.0989148896592042	.1024983710629948	.1076650983609461	.1145293820871141
100	-2	.8999999999999999	1.28	.1971842612067813	.1757621984585774	.1643342816385212	.1775114918585203	.2738178313663878	.4620072857232129	.137845788351591	.1406300344185818	.148147280066234	.1609121313093439	.1794903575376263
100	-1	.8999999999999999	1.645	.1393128307329823	.126781794370228	.1214589255251265	.1294406618000085	.168697264475299	.2239488857102818	.1080064905246619	.1082439732969581	.110369806426231	.1145347297512371	.1209040239887085
100	-2	.8999999999999999	1.645	.2667960871508127	.2249458398131803	.1926969997192727	.1884243146204866	.2927488540285571	.5475421302310676	.148193493334317	.1422779078846041	.1416271170451771	.146851234388848	.1586226230472331
100	-1	.8999999999999999	1.96	.1781084725320393	.1547066211207737	.1404552846516794	.1445005280431175	.1960009168632858	.2813500023554319	.1215196260680524	.1185547504422392	.1178693400618898	.1196627381979807	.124154422050834
100	-2	.8999999999999999	1.96	.3635627537128936	.296685658875293	.2367567235624694	.2040296872765578	.2966561074394896	.6030714164202569	.1758717920307737	.1589341777483085	.1475510235243308	.1424064786553842	.1442558868308184
100	-1	.8999999999999999	2.33	.2549011111205557	.2105338070489518	.1768167210406248	.1672237033738145	.2297009762160416	.3646091826461234	.1525079417076035	.1429440326141976	.1360880943406845	.1322033761331435	.1315809475373831
100	-2	.8999999999999999	2.33	.5404695675238069	.4348875456262652	.3296154247826278	.2441410269373081	.2891947986509611	.6283687034114679	.2497454700048202	.2154236414551862	.1867350596182603	.1644355534223605	.1493616779882542
100	-1	.9999999999999999	0	.0645948203969994	.065058001268381	.0668496888831309	.0708617264438722	.0797392354217746	.0898147250196379	.0716564317039942	.0744550804910993	.0777944452972724	.0817088640197718	.0862355336751714
100	-2	.9999999999999999	0	.1111471069074008	.1125343509929026	.1181798990134842	.1326886212764904	.1734896185134132	.2360170938011191	.1366435232594717	.1471397440057222	.1599291774968839	.1752455401191014	.1933452895493944
100	-1	.9999999999999999	1.28	.1006712211007311	.0964344130169006	.0972818111828597	.1073095054063715	.1391768714814791	.1820305075316274	.0917054803531074	.0943494197721999	.0984302041993174	.1040650864885917	.1113831489458855
100	-2	.9999999999999999	1.28	.1776258077876209	.1587687546205	.1499946286165265	.166708817274584	.2745463538579386	.4953645988425233	.1295569308172069	.133719485186376	.1425323255497056	.156549578017441	.1763855313782828
100	-1	.9999999999999999	1.645	.1293129020523205	.1183251519053481	.1147185417262297	.1254571752485732	.1734181649509338	.2469135585377979	.1036738315848971	.1047418944507065	.1077088520849631	.1127486386621624	.1200537647742401
100	-2	.9999999999999999	1.645	.2453607518999104	.2064240516964374	.1770519897759991	.1764747925541109	.2943554742358766	.5924922181452298	.1391986225656018	.1348735352528433	.1357693961874841	.1425538339262379	.155968444932681
100	-1	.9999999999999999	1.96	.1673894964894506	.1455741500328832	.1331349603720838	.1405458775188539	.204987013699884	.3205100437654546	.1165054755928982	.114461264212468	.1147531243942027	.1176153414651746	.1233083405697659
100	-2	.9999999999999999	1.96	.3405042396934866	.2765745185271469	.2191550717905014	.1889548880656311	.2928874627005343	.6455320167684671	.1648644981249763	.1493563133506646	.1393508287334018	.1356011178387946	.1389453279697983
100	-1	.9999999999999999	2.33	.2467147031496998	.2032053340156544	.1703132926994061	.1631857354845672	.2417763946049331	.4235475519396954	.1478807803304689	.1389095024368651	.1327358416030263	.1296716415120065	.1300651273581686
100	-2	.9999999999999999	2.33	.5200154233901325	.4172277101930388	.3135472267547539	.2278210820272235	.2758839626806554	.65259652630697	.2394188247245399	.2059490933876475	.1779952453562504	.1563888753358855	.1420583998082461
100	-1	1.1	0	.0585494454558385	.0589945052260346	.0607630290960268	.0648738004220627	.0746987632655487	.0873457407877936	.0647212063444079	.0672076088049284	.0701899259152307	.0737043581483433	.0777906052357968
100	-2	1.1	0	.0997059043542168	.1010335744406636	.1065084731583022	.120945935496229	.1638321600670834	.235027335752796	.122741344126016	.1322974059827874	.1439856355696671	.1580400449279155	.1747195835889012
100	-1	1.1	1.28	.0946094188550968	.0911510837191793	.0929707078359299	.1048279233921559	.1430196854036604	.1995572052556916	.0889568147919233	.0921253719876801	.0967579217661366	.1029905118419257	.1109742818463809
100	-2	1.1	1.28	.164654335511098	.1474577326593936	.14048974772162	.160164944966255	.2804807559874712	.5386499555071756	.1244001458941356	.1297030679345202	.1397019713087548	.1550049049205213	.1762903433020205
100	-1	1.1	1.645	.1235926040808906	.1135086770085914	.1111622680290753	.1246941627308057	.1836483659239981	.2823718470533766	.1017144813224257	.1035110294064344	.107296182711914	.1132762651764227	.1216817143602303
100	-2	1.1	1.645	.231966784841911	.1946376730131996	.166759263681365	.1684826201591853	.2991593087211852	.6430929397906858	.1334441312648266	.1302223893848077	.1322973564551117	.1404084880550149	.1553824714254265
100	-1	1.1	1.96	.161939370958724	.1407146332226824	.1292245448291238	.139605084319554	.2193459896108635	.3745953878371598	.1140380622241785	.1126725428777359	.1137815754901502	.1176458812003332	.1245803383597355
100	-2	1.1	1.96	.3271133412236129	.2645117630834402	.2077598030960421	.1778675754662178	.2899945464741292	.6866522160685232	.1576342674875789	.1428371444864869	.1335917576611846	.13073299190361	.1351964107926836
100	-1	1.1	2.33	.2456371755093376	.2014877620078388	.1678900283350199	.1618207761633735	.2571408502471114	.495013842504236	.1464163283360413	.1375603762317627	.1316654529005164	.1291046159297725	.1302983672867383
100	-2	1.1	2.33	.5116187885252615	.409788975342243	.3055305499527351	.216659182858968	.262055514405371	.6674502767581498	.2342865743120587	.2007287557070181	.1726452028273077	.1509533294957849	.1366853481385472
100	-1	1.2	0	.054490694703716	.0549374471248221	.0567481953459612	.0611154890091973	.0723800952091352	.0886316650498703	.0601684101744309	.0624923429207733	.0652962429764818	.0686204734602998	.0725097989957765
100	-2	1.2	0	.0913969246922572	.092695186433583	.0981199981170939	.1127960577269851	.1586986347654064	.2403250564225807	.1128471851703203	.1218381615289001	.1328857265041833	.1462329470990948	.1621506020003428
100	-1	1.2	1.28	.0909983572300627	.0880852675309729	.0907761705772083	.1046970231505597	.1509249093432179	.2257831432432238	.0879271215222391	.0916476006601322	.0969151131171357	.1038914738084441	.1127580034031976
100	-2	1.2	1.28	.1559778931849605	.1398142749071447	.1340524227160952	.156248158611719	.2895942405503904	.5883874556425642	.1212585030593928	.1275629493444607	.1387047408296442	.1553588241302761	.1782822306674042
100	-1	1.2	1.645	.1207368932976903	.1111070500751957	.1097065624892164	.1261357359705597	.1984185118699244	.3299025076526459	.101379109189283	.1038621188176884	.1084893210058382	.1155095854423329	.1252032176873179
100	-2	1.2	1.645	.2238506720248998	.1872029318134616	.1597930761460518	.1626492279018937	.3047809509282154	.6944043366838665	.1296262845352112	.1271584241781528	.1301467089523064	.1394149866976447	.1558892176202157
100	-1	1.2	1.96	.1602233200069922	.1388379971438519	.1276036606118284	.1405627036723759	.2375214611659738	.4414300385536924	.113318978670164	.1124562068453955	.1142726743077143	.1191077542385732	.1273453049753322
100	-2	1.2	1.96	.3204265796216026	.2580214615689787	.2005969302931838	.1692177527655223	.2860560484544294	.7216453059276251	.1529396291647522	.1383159969158258	.1293572503519922	.1269908453907091	.1322622512252391
100	-1	1.2	2.33	.2498677601913238	.2039482913197398	.168395154056804	.1619934544586844	.2734098930051767	.5729238704153607	.1472428888844888	.1381110498665981	.1321567832662566	.1298270015678025	.1316298679954463
100	-2	1.2	2.33	.5117209742807637	.4096443425618093	.3033562412146093	.2092505710743279	.2468690507578572	.6706231922019049	.2329125783488673	.1985780504346736	.1697164485271547	.1473387256848684	.1325904204849259
