# Supplementary material for: Improved prediction and flagging of extreme random effects for non-Gaussian outcomes using weighted methods
Source: Biometrics. 2025 Jul 26;81(3):ujaf094. doi: 10.1093/biomtc/ujaf094 (PMC12309285; doi:10.1093/biomtc/ujaf094)
Supplement: ujaf094_Supplemental_Files — Web Appendices, Tables, and Figures referenced in Sections 2.2, 4.1, 4.2, and 5, as well as data and code to implement the algorithms in Section 3 are available with this paper at the Biometrics website on Oxford Academic. [file ujaf094_supplemental_files.zip › Supplemental_data_asthma_example/BIOM2024617M.Poisson_flagging_rates.csv]

mu	sigma	clus_sz	alpha100	tau1000	self_lam_AB	self_inc_flag_AB	self_cor_flag_AB	self_lam_SQ	self_inc_flag_SQ	self_cor_flag_SQ	self_inc_flag_BP	self_cor_flag_BP	self_inc_flag_AB_alpha05	self_inc_flag_SQ_alpha05	self_inc_flag_BP_alpha05	self_inc_flag_AB_alpha10	self_inc_flag_SQ_alpha10	self_inc_flag_BP_alpha10	self_cor_flag_AB_alpha05	self_cor_flag_SQ_alpha05	self_cor_flag_BP_alpha05	self_cor_flag_AB_alpha10	self_cor_flag_SQ_alpha10	self_cor_flag_BP_alpha10
-2	.1	5	5	1280	6.999993324279785	.0304726003183224	.0485704153808331	.4989923858642578	.0304726003183224	.0485704153808331	5.32907051820e-15	1.85407245112e-14	.030472601	.030472601	5.3290705e-15				.048570417	.048570417	1.8540725e-14
-2	.2	5	5	1280	6.999993324279785	.0307446908845831	.0745051338383511	.4989923858642578	.0307446908845831	.0745051338383511	6.95280334417e-08	1.10528133579e-06	.03074469	.03074469	6.9528035e-08				.074505135	.074505135	1.1052813e-06
-2	.3	5	5	1280	6.999993324279785	.0320549810040962	.1124221709883384	.4989923858642578	.0320549810040962	.1124221709883384	.0000128826685475	.0002743934107807	.032054979	.032054979	.000012882669				.11242217	.11242217	.00027439342
-2	.4	5	5	1280	6.999993324279785	.0343453688669892	.1653452595299978	.4989923858642578	.0343453688669892	.1653452595299978	.0001577497582708	.0042257116003429	.03434537	.03434537	.00015774976				.16534527	.16534527	.0042257118
-2	.5	5	5	1280	6.999993324279785	.0376067297737787	.2347275563441844	.4989923858642578	.0376067297737787	.2347275563441844	.0014468088704205	.0341190255419195	.037606731	.037606731	.0014468089				.23472756	.23472756	.034119025
-2	.6	5	5	1280	6.999993324279785	.0096906325292321	.1527788956312494	.4989923858642578	.0418613045774174	.3191869022380305	.0019727273925126	.0661243520476303	.0096906321	.041861303	.0019727275				.15277889	.3191869	.06612435
-2	.7	5	5	1280	6.999993324279785	.0120438181905159	.2289055748254061	.4989923858642578	.0120438181905159	.2289055748254061	.0027380279255362	.1164567596221958	.012043818	.012043818	.0027380278				.22890557	.22890557	.11645676
-2	.7999999999999999	5	5	1280	1.956233024597168	.0151023248811507	.3204478018680553	.4989923858642578	.0151023248811507	.3204478018680553	.0038350640838787	.1862497446833435	.015102325	.015102325	.0038350641				.3204478	.3204478	.18624975
-2	.8999999999999999	5	5	1280	2.315720558166504	.0190024866779125	.4216041379865186	.4989923858642578	.0190024866779125	.4216041379865186	.005383880119804	.2730907706661089	.019002486	.019002486	.0053838803				.42160413	.42160413	.27309078
-2	.9999999999999999	5	5	1280	2.837347984313965	.0238823867614235	.5255807558351666	.4989923858642578	.0238823867614235	.5255807558351666	.0021720682617372	.2556291098266277	.023882387	.023882387	.0021720682				.52558076	.52558076	.25562912
-1	.1	5	5	1280	3.380858421325684	.0381301269706121	.0722135934787445	.4704774475097656	.0381301269706121	.0722135934787445	1.97561855764e-10	2.15706807971e-09	.038130127	.038130127	1.9756186e-10				.07221359	.07221359	2.1570681e-09
-1	.2	5	5	1280	2.572615623474121	.0396242040006475	.1274121979344301	.4769037780761719	.0396242040006475	.1274121979344301	.0000354952941488	.0004992195222975	.039624203	.039624203	.000035495294				.1274122	.1274122	.00049921952
-1	.3	5	5	1280	2.431143760681152	.0434607519109469	.2114617425350404	.4989923858642578	.0434607519109469	.2114617425350404	.0002739935488401	.0068595838512641	.043460753	.043460753	.00027399356				.21146174	.21146174	.0068595838
-1	.4	5	5	1280	2.671222686767579	.0495012933879406	.3240278367160397	.4989923858642578	.0495012933879406	.3240278367160397	.0017025571842934	.0484599948072637	.049501292	.049501292	.0017025572				.32402784	.32402784	.048459996
-1	.5	5	5	1280	1.499340057373047	.0226079549375813	.3005489827450759	.4941345672607422	.0226079549375813	.3005489827450759	.0026821386390551	.1077854474475776	.022607954	.022607954	.0026821387				.30054897	.30054897	.10778545
-1	.6	5	5	1280	1.796623229980469	.0292301171783381	.4342663741489251	.4989923858642578	.0292301171783381	.4342663741489251	.0042797794711115	.2010947383321131	.029230118	.029230118	.0042797793				.43426639	.43426639	.20109473
-1	.7	5	5	1280	2.254110336303711	.0378022706043696	.5714186790465775	.4989923858642578	.016591962045321	.4376955285377708	.0067985682149935	.3225545019542132	.037802272	.016591962	.0067985682				.5714187	.43769553	.3225545
-1	.7999999999999999	5	5	1280	2.894679069519044	.0484554625316193	.6971197658943302	.4989923858642578	.023396437308799	.575519275965005	.0045256307908629	.3570277587874054	.048455462	.023396438	.0045256307				.69711977	.57551926	.35702777
-1	.8999999999999999	5	5	1280	2.486946105957031	.0323043350541065	.7015122074512594	.4989923858642578	.016158078809224	.5955330846459853	.0076329166102072	.4934596079176616	.032304335	.01615808	.0076329168				.70151222	.59553307	.49345961
-1	.9999999999999999	5	5	1280	3.417094230651855	.0434255307613698	.8060592239167771	.4989923858642578	.0123875575688785	.6270189591572857	.0061171210568568	.5372480851772249	.04342553	.012387558	.0061171209				.80605924	.62701899	.53724808
0	.1	5	5	1280	2.01897144317627	.0313195965053156	.0825278309661418	.4143612670898438	.0313195965053156	.0825278309661418	4.89005740345e-07	5.85981966006e-06	.031319596	.031319596	4.8900574e-07				.082527831	.082527831	5.8598198e-06
0	.2	5	5	1280	1.519867897033691	.0359277898931628	.1868404448735633	.4016456604003906	.0359277898931628	.1868404448735633	.0011788448037501	.0176099276563718	.035927791	.035927791	.0011788448				.18684044	.18684044	.017609928
0	.3	5	5	1280	1.555436134338379	.0450512526058143	.3503376130391427	.4768657073974609	.0450512526058143	.3503376130391427	.0050085759578967	.106694267861679	.045051254	.045051254	.005008576				.35033762	.35033762	.10669427
0	.4	5	5	1280	1.318207740783691	.0325631229910663	.4301123871666706	.4715281982421875	.0325631229910663	.4301123871666706	.0086899262538818	.2433023166956969	.032563124	.032563124	.008689926				.43011239	.43011239	.24330232
0	.5	5	5	1280	1.870256423950196	.04626148124323	.6200755229116595	.4989923858642578	.04626148124323	.6200755229116595	.0079848174955585	.3405287108519066	.046261482	.046261482	.007984818				.62007552	.62007552	.3405287
0	.6	5	5	1280	2.054773330688477	.0405788485857448	.6994074700815385	.4989923858642578	.0247901161225642	.6148987216841528	.0082585042264236	.4489965185387116	.04057885	.024790116	.0082585039				.69940746	.61489874	.44899651
0	.7	5	5	1280	2.47954273223877	.0387940717446729	.7742359812179813	.4989923858642578	.0249718311326702	.705222619322682	.0093516655488791	.5600017626885788	.03879407	.024971832	.0093516652				.77423596	.70522261	.56000179
0	.7999999999999999	5	5	1280	3.139704704284669	.0396480650056001	.8404454310161421	.4989923858642578	.0177174680259552	.7280360238489363	.0113199302636663	.666292577251833	.039648063	.017717468	.011319931				.84044546	.72803605	.66629255
0	.8999999999999999	5	5	1280	3.933561325073242	.0425405113355988	.8952797857175301	.4989923858642578	.0143352952591331	.7621192285979097	.009450701323035	.7100422812231251	.042540513	.014335295	.0094507011				.89527977	.76211923	.7100423
0	.9999999999999999	5	5	1280	4.85563850402832	.0471331428328131	.9373013082311413	.4989923858642578	.0186184278688541	.8431492879002481	.0130425458969168	.8027178079119299	.047133144	.018618427	.013042546				.93730134	.8431493	.8027178
1	.1	5	5	1280	1.457096099853516	.0385855819878113	.1469662400721735	.3684480285644531	.0385855819878113	.1469662400721735	.0001263807186254	.0016786245091952	.038585581	.038585581	.00012638072				.14696623	.14696623	.0016786245
1	.2	5	5	1280	1.019689559936524	.0340964939611522	.3084975243865697	.3356387176513671	.0340964939611522	.3084975243865697	.004622349642571	.1004913892753494	.034096494	.034096494	.0046223495				.30849752	.30849752	.10049139
1	.3	5	5	1280	1.155854225158691	.0374524575426951	.5153806111207517	.4316529693603517	.0374524575426951	.5153806111207517	.0107280362787967	.3122282577458556	.037452459	.037452459	.010728036				.51538062	.51538062	.31222826
1	.4	5	5	1280	1.754052162170411	.0457402041669107	.7073431483347884	.4989923858642578	.0329809583603591	.647295986136055	.010908003730688	.4633958887039596	.045740206	.03298096	.010908004				.70734316	.64729601	.46339589
1	.5	5	5	1280	2.391202926635742	.04441738006861	.8087881104690147	.4989923858642578	.0247795246680179	.7157848060213302	.0128534255134759	.6135502169503183	.044417381	.024779525	.012853426				.80878812	.71578479	.61355025
1	.6	5	5	1280	3.41048526763916	.0472435825840019	.8875267482246236	.4989923858642578	.022036430470012	.7860107315637761	.0122452568485395	.7043276650224324	.047243584	.022036431	.012245256				.88752675	.78601074	.70432764
1	.7	5	5	1280	3.953261375427246	.0434927442043361	.9242791873788634	.4989923858642578	.0173918450990449	.8215810934499085	.0133591914652559	.7894169935501469	.043492746	.017391846	.013359192				.92427921	.82158107	.78941697
1	.7999999999999999	5	5	1280	4.70801830291748	.0438160495919684	.9550051119564528	.4989923858642578	.0200752490928914	.8864359745388216	.0160420765354269	.8634454702870455	.043816049	.020075249	.016042076				.95500511	.88643599	.86344546
1	.8999999999999999	5	5	1280	6.008715629577637	.046884194521706	.9772343869153221	.4989923858642578	.0204085672385022	.9219447253710932	.01678382879653	.905337984254559	.046884194	.020408567	.016783828				.97723436	.92194474	.90533799
1	.9999999999999999	5	5	1280	6.999993324279785	.0459730667145976	.9871951164860556	.4989923858642578	.0227062395710443	.9531998975226972	.0161783671935697	.929970130422437	.045973066	.02270624	.016178368				.98719513	.95319992	.92997015
-2	.1	10	5	1280	4.686121940612793	.0471260826582166	.081052532786888	.4950025787353515	.0471260826582166	.081052532786888	2.36033415035e-12	2.79324341435e-11	.047126081	.047126081	2.3603342e-12				.081052534	.081052534	2.7932434e-11
-2	.2	10	5	1280	3.801936149597169	.0480429297216428	.1314886028800001	.4989923858642578	.0480429297216428	.1314886028800001	2.70573753680e-06	.0000454947729317	.048042931	.048042931	2.7057376e-06				.13148861	.13148861	.000045494773
-2	.3	10	5	1280	1.653449058532714	.0145698310993851	.0885952555705513	.4102344055175781	.0145698310993851	.0885952555705513	.0001622787132742	.003539717463203	.014569831	.014569831	.00016227871				.088595256	.088595256	.0035397175
-2	.4	10	5	1280	1.587312698364258	.0172908641200598	.1541113409767749	.4414142913818359	.0172908641200598	.1541113409767749	.0011689066178624	.0296429753758609	.017290864	.017290864	.0011689066				.15411134	.15411134	.029642975
-2	.5	10	5	1280	1.682628631591797	.0211580547938649	.2464669151834935	.4989923858642578	.0211580547938649	.2464669151834935	.0017640877662456	.0677139836424382	.021158054	.021158054	.0017640878				.24646692	.24646692	.067713983
-2	.6	10	5	1280	1.922073364257813	.0263433564491365	.3603878892290741	.4989923858642578	.0263433564491365	.3603878892290741	.0027187936613824	.1328513585656467	.026343357	.026343357	.0027187937				.36038789	.36038789	.13285136
-2	.7	10	5	1280	2.311141014099121	.0330278684391442	.4848883147276609	.4989923858642578	.0330278684391442	.4848883147276609	.0042123301504319	.2257476256208583	.033027869	.033027869	.0042123301				.48488832	.48488832	.22574763
-2	.7999999999999999	10	5	1280	2.887502670288086	.0413602826440522	.607602182152561	.4989923858642578	.017002106584229	.4639615087822403	.0064855448609199	.3400593411215095	.041360281	.017002106	.0064855451				.60760218	.46396151	.34005934
-2	.8999999999999999	10	5	1280	2.01982593536377	.0232584815608822	.589033633213029	.4989923858642578	.0232584815608822	.589033633213029	.0038812110213119	.3584326030984079	.023258481	.023258481	.0038812109				.5890336	.5890336	.35843259
-2	.9999999999999999	10	5	1280	2.694721221923829	.0312702798464648	.703397480986402	.4989923858642578	.0145923111133304	.590261969371608	.0063915980580345	.4830026765353738	.03127028	.014592311	.0063915979				.70339745	.590262	.48300266
-1	.1	10	5	1280	2.331441879272461	.0334417831652252	.078417260585196	.4336631011962891	.0334417831652252	.078417260585196	2.04975555418e-08	2.62338009316e-07	.033441782	.033441782	2.0497556e-08				.078417264	.078417264	2.6233801e-07
-1	.2	10	5	1280	1.752316474914551	.0368251872142532	.1633744780766936	.424076904296875	.0368251872142532	.1633744780766936	.000217273741653	.0038390239147815	.036825188	.036825188	.00021727374				.16337448	.16337448	.0038390239
-1	.3	10	5	1280	1.710519790649414	.0438789812662329	.2970569102431799	.4838935546874999	.0438789812662329	.2970569102431799	.0032676116365759	.0651528123821621	.04387898	.04387898	.0032676116				.29705691	.29705691	.065152809
-1	.4	10	5	1280	1.266904830932618	.0268482198014495	.3396178032842387	.4332443237304687	.0268482198014495	.3396178032842387	.0054271851411746	.1580297184945954	.026848219	.026848219	.005427185				.33961779	.33961779	.15802972
-1	.5	10	5	1280	1.647667884826661	.0369394752100642	.5121007165039576	.4989923858642578	.0369394752100642	.5121007165039576	.0091227939372714	.3005869236946648	.036939476	.036939476	.0091227936				.5121007	.5121007	.30058691
-1	.6	10	5	1280	1.547238349914551	.0281904626031807	.5719175864572377	.4989923858642578	.0281904626031807	.5719175864572377	.0076658672549988	.3778508639250804	.028190462	.028190462	.0076658675				.57191759	.57191759	.37785086
-1	.7	10	5	1280	2.348097801208496	.0408585179114161	.7261256861875099	.4989923858642578	.0239434451671531	.6379200548404114	.0072304358953491	.4634629089662406	.040858518	.023943445	.007230436				.72612566	.63792008	.46346292
-1	.7999999999999999	10	5	1280	2.645334243774414	.0362502636542268	.7789288276240123	.4989923858642578	.022293849342195	.7055832514229463	.0075090612428036	.5525717513726116	.036250263	.022293849	.0075090611				.77892882	.70558327	.55257177
-1	.8999999999999999	10	5	1280	3.106659889221191	.0346583054436069	.8302278624254884	.4989923858642578	.0139901983147974	.7069643440955995	.0084327030455945	.640897101344333	.034658305	.013990198	.0084327031				.83022785	.70696437	.6408971
-1	.9999999999999999	10	5	1280	3.626097679138184	.0351935646097173	.8770320564744062	.4989923858642578	.0157581512338874	.7798044302908832	.010062610217271	.7246417837722222	.035193566	.015758151	.01006261				.87703204	.77980441	.7246418
0	.1	10	5	1280	1.771529197692871	.0488149705041061	.1525554116445822	.4043715209960937	.0488149705041061	.1525554116445822	.0000265333024698	.0003473272317039	.048814971	.048814971	.000026533302				.15255541	.15255541	.00034732724
0	.2	10	5	1280	1.173691749572754	.0365003304620186	.2714008481619432	.3627069702148438	.0365003304620186	.2714008481619432	.003451112952954	.0654319840995057	.036500331	.036500331	.0034511129				.27140084	.27140084	.065431982
0	.3	10	5	1280	1.099451065063477	.0337944247617363	.4304743326002739	.3958056182861328	.0337944247617363	.4304743326002739	.0073201683654963	.2162428572181161	.033794425	.033794425	.0073201684				.43047434	.43047434	.21624285
0	.4	10	5	1280	1.364957809448243	.0360211195536175	.5972833448907457	.4989923858642578	.0360211195536175	.5972833448907457	.0095271595303283	.3801445185209564	.036021121	.036021121	.0095271599				.59728336	.59728336	.38014451
0	.5	10	5	1280	1.996761322021484	.0416628141161834	.7432913754621142	.4989923858642578	.0292497610004677	.6827349919899425	.0134202258039083	.5559629986567073	.041662816	.029249761	.013420226				.74329138	.68273497	.55596298
0	.6	10	5	1280	2.46668529510498	.037335094467789	.8121500419767472	.4989923858642578	.0194782765364675	.7144816405281709	.0093279698106107	.6081320750645671	.037335094	.019478276	.0093279695				.81215006	.71448165	.60813206
0	.7	10	5	1280	3.826275825500489	.0479121666676617	.9031075943114221	.4989923858642578	.0210036163860118	.8002421874175123	.0110553360543865	.7153242419780997	.047912166	.021003617	.011055336				.90310758	.80024219	.71532422
0	.7999999999999999	10	5	1280	4.685721397399902	.049209025847784	.9419968280448736	.4989923858642578	.018670532046333	.8421272981213899	.0140835814921484	.8092391656549659	.049209025	.018670533	.014083581				.94199681	.84212732	.80923915
0	.8999999999999999	10	5	1280	4.992624282836914	.0440825922601433	.9582908745003261	.4989923858642578	.0186708244663928	.8850794639207141	.0145531941639852	.8600832357783306	.044082593	.018670825	.014553194				.95829087	.88507944	.86008322
0	.9999999999999999	10	5	1280	5.699756622314453	.0429069807231158	.9737951174766908	.4989923858642578	.0204374867420466	.9243710723864517	.0164950197539029	.9065679171381232	.042906981	.020437486	.016495019				.97379512	.92437106	.90656793
1	.1	10	5	1280	1.227631568908691	.0472920790072505	.2370848986564715	.349519287109375	.0472920790072505	.2370848986564715	.0017997973841951	.0246035647586301	.04729208	.04729208	.0017997974				.2370849	.2370849	.024603564
1	.2	10	5	1280	1.067581176757813	.0437439592388633	.4896838265142133	.3861432800292969	.0437439592388633	.4896838265142133	.0123364564997902	.2792569720383629	.043743961	.043743961	.012336456				.48968384	.48968384	.27925697
1	.3	10	5	1280	1.397108078002929	.0408721196962465	.6842990185963853	.4989923858642578	.0408721196962465	.6842990185963853	.0139922100554359	.4947045846650689	.040872119	.040872119	.01399221				.68429899	.68429899	.49470457
1	.4	10	5	1280	2.390875816345215	.0454101173147404	.8324051533620095	.4989923858642578	.0299297364084414	.767585661853518	.0147642333784466	.6563450740953447	.045410119	.029929737	.014764233				.83240515	.76758564	.65634507
1	.5	10	5	1280	3.493324279785156	.046339226042913	.9093399247116392	.4989923858642578	.0223671421177439	.8191191826080324	.0146943848701586	.7628081302843288	.046339225	.022367142	.014694385				.9093399	.81911916	.76280814
1	.6	10	5	1280	4.280925750732422	.0449520010325833	.9490487540750404	.4989923858642578	.0204769910798579	.8735024613628588	.0141413102809356	.8321634824314903	.044952001	.020476991	.01414131				.94904876	.87350243	.83216345
1	.7	10	5	1280	5.649688720703125	.0477725822139737	.9765022176994439	.4989923858642578	.0217930538190479	.9226213958048406	.0159265110228939	.8947107013038584	.047772583	.021793054	.01592651				.97650224	.92262137	.89471072
1	.7999999999999999	10	5	1280	6.999993324279785	.0485751448256808	.9892846612574651	.4989923858642578	.0225872915297209	.9529425450465232	.0173086538779013	.9346294149337588	.048575144	.022587292	.017308654				.98928463	.95294255	.93462944
1	.8999999999999999	10	5	1280	6.999993324279785	.0410952318573543	.9921261772417755	.4989923858642578	.0232546237822505	.9721315773612716	.0185548156001631	.9606450463997986	.041095231	.023254624	.018554816				.99212617	.97213155	.96064502
1	.9999999999999999	10	5	1280	6.999993324279785	.0362706864179011	.9945262567917292	.4989923858642578	.0219146787882413	.9810588521073957	.0198730864500041	.9774147524108554	.036270685	.02191468	.019873086				.99452627	.98105884	.97741473
-2	.1	20	5	1280	2.313197135925294	.0203191598285772	.046866714179972	.4283484344482422	.0203191598285772	.046866714179972	6.74835221037e-09	7.44917948436e-08	.02031916	.02031916	6.7483521e-09				.046866715	.046866715	7.4491794e-08
-2	.2	20	5	1280	1.659403800964356	.0222970528932358	.0992102764744219	.3984401092529296	.0222970528932358	.0992102764744219	.0001902878062501	.0026480446484606	.022297053	.022297053	.0001902878				.099210277	.099210277	.0026480446
-2	.3	20	5	1280	1.502818107604981	.0265219849772632	.1899230720567749	.4195921783447265	.0265219849772632	.1899230720567749	.0011112632477425	.0253587924617344	.026521984	.026521984	.0011112633				.18992308	.18992308	.025358792
-2	.4	20	5	1280	1.607339859008789	.0330772596661191	.319710547147562	.4989923858642578	.0330772596661191	.319710547147562	.0052483199317851	.1240643135769065	.033077259	.033077259	.0052483198				.31971055	.31971055	.12406431
-2	.5	20	5	1280	1.923121452331543	.0421572445692523	.4724732622471848	.4989923858642578	.0421572445692523	.4724732622471848	.0081654531167168	.2381047689555106	.042157244	.042157244	.0081654536				.47247326	.47247326	.23810478
-2	.6	20	5	1280	1.541263580322266	.026946516600818	.4993344345693211	.4989923858642578	.026946516600818	.4993344345693211	.0056340861264629	.2862510881104956	.026946517	.026946517	.0056340862				.49933442	.49933442	.2862511
-2	.7	20	5	1280	2.136931419372559	.0373168681749583	.6494998268813166	.4989923858642578	.0193602261016769	.540419518192379	.0095215564911125	.4373425205936402	.03731687	.019360226	.0095215561				.64949983	.54041952	.43734252
-2	.7999999999999999	20	5	1280	2.088926315307617	.0286379176994516	.6857794250665821	.4989923858642578	.0155161032868139	.5911276045566582	.0080067319080792	.4993126840717286	.028637918	.015516103	.008006732				.68577945	.59112763	.4993127
-2	.8999999999999999	20	5	1280	3.117547988891602	.0407532391710186	.8051961528847864	.4989923858642578	.0137162903923592	.6476004881327035	.0074489926426372	.5665504722174826	.040753238	.013716291	.0074489927				.80519617	.64760047	.56655049
-2	.9999999999999999	20	5	1280	3.398702621459961	.0357144130742911	.8382890946368691	.4989923858642578	.0132092575433584	.7065354438482663	.0075650891878591	.6360257904386331	.035714414	.013209257	.007565089				.83828908	.70653546	.63602579
-1	.1	20	5	1280	1.827097892761231	.037464484798636	.110169623753929	.4028486938476563	.037464484798636	.110169623753929	4.46772689799e-06	.0000573227101929	.037464485	.037464485	4.4677267e-06				.11016963	.11016963	.000057322712
-1	.2	20	5	1280	1.450106620788574	.0448680140344251	.2606838810915103	.4094349212646484	.0448680140344251	.2606838810915103	.0013295485520554	.0268386041627204	.044868015	.044868015	.0013295485				.26068389	.26068389	.026838604
-1	.3	20	5	1280	1.195528030395508	.0347700859569952	.3748025627846531	.4085592956542969	.0347700859569952	.3748025627846531	.0056149173076193	.1522122869962405	.034770086	.034770086	.0056149173				.37480256	.37480256	.15221229
-1	.4	20	5	1280	1.219994544982911	.0314802370364674	.5052737066964375	.4617059631347656	.0314802370364674	.5052737066964375	.0109250113311984	.3382226150036347	.031480238	.031480238	.010925012				.5052737	.5052737	.33822262
-1	.5	20	5	1280	2.03221607208252	.0486759302856112	.7104453846942086	.4989923858642578	.0319447141094371	.6344367531375898	.0125378334935896	.4804564213750481	.048675932	.031944714	.012537833				.7104454	.63443673	.48045641
-1	.6	20	5	1280	2.067817687988281	.0350395052802812	.749228300287836	.4989923858642578	.0236620306135807	.6859074960932126	.0099286792025978	.5543142461955326	.035039507	.023662031	.0099286791				.7492283	.68590748	.55431426
-1	.7	20	5	1280	2.973592758178711	.0403469736850313	.8422943590171038	.4989923858642578	.0201522868833024	.7438339298590927	.0091229721212776	.6333834172913941	.040346973	.020152288	.0091229724				.84229434	.74383396	.63338339
-1	.7999999999999999	20	5	1280	4.113044738769531	.047634394380349	.9108880982227178	.4989923858642578	.0192790595196769	.8028153473794216	.0094744157721068	.712596664280799	.047634393	.019279059	.0094744153				.91088808	.80281532	.71259665
-1	.8999999999999999	20	5	1280	4.583489418029785	.0448678945857244	.9378947030304581	.4989923858642578	.0202311739072216	.8583993654875376	.0108339432350351	.7877223735425603	.044867896	.020231174	.010833943				.9378947	.85839939	.78772235
-1	.9999999999999999	20	5	1280	5.326356887817383	.0451819183858105	.9611274145839442	.4989923858642578	.0175256888678047	.8821530126263978	.0132829064960636	.8547125546930034	.045181919	.01752569	.013282906				.9611274	.88215303	.85471255
0	.1	20	5	1280	1.243559837341309	.0374509291394804	.173859789638373	.341395004272461	.0374509291394804	.173859789638373	.0006733432434382	.0089854166963981	.037450928	.037450928	.00067334325				.17385979	.17385979	.008985417
0	.2	20	5	1280	1.041011810302734	.0405731351442925	.4103898002612956	.361580078125	.0405731351442925	.4103898002612956	.0086057358510873	.1902555549093179	.040573135	.040573135	.0086057363				.41038981	.41038981	.19025555
0	.3	20	5	1280	1.248753547668457	.0395219411169202	.6114410048749849	.4830179290771484	.0395219411169202	.6114410048749849	.0150082482078016	.4390918074838442	.03952194	.03952194	.015008248				.61144102	.61144102	.4390918
0	.4	20	5	1280	2.011160850524902	.0447895829700796	.7783265558978026	.4989923858642578	.0347795949364264	.7353650717947962	.014927381167503	.5945682599164556	.044789582	.034779593	.014927381				.77832657	.73536509	.59456825
0	.5	20	5	1280	2.903317451477051	.0442542860650761	.8666444699093784	.4989923858642578	.0223898478298231	.7702470309593321	.0133416570738402	.6950906664666407	.044254284	.022389848	.013341657				.86664444	.77024704	.69509065
0	.6	20	5	1280	4.060226440429688	.0480099006611004	.9301208213647451	.4989923858642578	.0222142970624396	.844476399942294	.014164066900455	.7884101181885538	.048009902	.022214297	.014164067				.93012083	.8444764	.78841013
0	.7	20	5	1280	4.907201766967773	.0474183321831727	.9606337824022654	.4989923858642578	.0205675208774836	.8881599373853893	.0138063394820395	.8463853671485718	.047418334	.020567521	.013806339				.96063375	.88815993	.84638536
0	.7999999999999999	20	5	1280	5.581068992614746	.0444599067646032	.9761459338331632	.4989923858642578	.0217017119659424	.9290701694376071	.0183802388289768	.9153530022041199	.044459905	.021701712	.01838024				.97614592	.92907017	.915353
0	.8999999999999999	20	5	1280	6.978490829467773	.0452867584645017	.9882605310189071	.4989923858642578	.0218266415449024	.953773208066238	.0189097359509487	.944433520502425	.04528676	.021826642	.018909736				.98826051	.9537732	.94443351
0	.9999999999999999	20	5	1280	6.999993324279785	.040649140314909	.9922277159011627	.4989923858642578	.0215200021176187	.9695164018882465	.0189941706118448	.9632314054136452	.040649142	.021520002	.018994171				.99222773	.9695164	.96323138
1	.1	20	5	1280	.9515371322631836	.0435774559315244	.3236359937059989	.3085095520019532	.0435774559315244	.3236359937059989	.0067318209355514	.1072700897867876	.043577455	.043577455	.0067318208				.323636	.323636	.10727009
1	.2	20	5	1280	1.237531661987304	.0463681654642245	.6560738885784358	.4780154418945313	.0463681654642245	.6560738885784358	.0168625498782932	.4667153111449978	.046368167	.046368167	.016862551				.65607387	.65607387	.46671531
1	.3	20	5	1280	2.247241020202637	.0467369535584569	.8363550404879894	.4989923858642578	.0293148981771719	.7624312797996025	.0143779320550469	.6481267208835499	.046736952	.029314898	.014377932				.83635503	.76243126	.64812672
1	.4	20	5	1280	3.705345153808594	.0491034322837611	.9283300887453123	.4989923858642578	.0223756050995468	.8364197473381725	.0140368436242621	.7753894732801957	.049103431	.022375606	.014036844				.92833006	.83641976	.77538949
1	.5	20	5	1280	4.733232498168945	.0472852954255052	.9659212739983526	.4989923858642578	.0220210866281436	.9028180614959795	.0170099523983478	.8767195626870921	.047285296	.022021087	.017009953				.96592128	.90281808	.87671953
1	.6	20	5	1280	6.166476249694824	.0471131402243349	.985387271525543	.4989923858642578	.0230084417239336	.9462638149990293	.0185681008773798	.9302662729267268	.047113139	.023008442	.0185681				.98538727	.94626379	.93026626
1	.7	20	5	1280	6.999993324279785	.0450058071243193	.9934307185133467	.4989923858642578	.0230500740976368	.9694887543835974	.0210964126932933	.9648912280402384	.045005806	.023050074	.021096412				.99343073	.96948874	.96489125
1	.7999999999999999	20	5	1280	6.999993324279785	.0381768874355735	.9955272630493949	.4989923858642578	.0245396308445305	.9849861824026807	.0211510162114237	.9798373774946337	.038176887	.024539631	.021151016				.99552727	.98498619	.97983736
1	.8999999999999999	20	5	1280	6.999993324279785	.0354172052813616	.9976079761273225	.4989923858642578	.024097753772258	.9917202442467404	.0226209425500035	.9903266239997793	.035417207	.024097754	.022620942				.99760795	.99172026	.99032664
1	.9999999999999999	20	5	1280	6.999993324279785	.0321727041355708	.9986317137446601	.4989923858642578	.0238842649215516	.9959062285927971	.0226082963607801	.995172762451489	.032172706	.023884265	.022608297				.99863172	.99590623	.99517274
-2	.1	100	5	1280	1.441795349121094	.0372350879537897	.1429407445537761	.3657678527832031	.0372350879537897	.1429407445537761	.0001178539072332	.0015795235950058	.037235089	.037235089	.00011785391				.14294074	.14294074	.0015795236
-2	.2	100	5	1280	.9994220733642578	.0329390965316124	.3022410991405889	.3294484252929687	.0329390965316124	.3022410991405889	.0044044562819022	.0973461535177832	.032939095	.032939095	.0044044564				.30224109	.30224109	.097346157
-2	.3	100	5	1280	1.127121925354004	.0362744333114547	.5083050200836992	.4210921630859375	.0362744333114547	.5083050200836992	.0102927580786247	.3060453484724273	.036274433	.036274433	.010292758				.50830501	.50830501	.30604535
-2	.4	100	5	1280	1.713897705078125	.0444472940186174	.7011702155157483	.4989923858642578	.0319601845866802	.6406851617375258	.0104754855843031	.4565691290279961	.044447295	.031960186	.010475486				.70117021	.64068514	.45656914
-2	.5	100	5	1280	2.336108207702637	.0432144380850873	.8037869870614667	.4989923858642578	.0239812054098659	.7097233884496316	.0123673981646903	.6069307646315258	.043214437	.023981206	.012367398				.80378699	.70972341	.60693079
-2	.6	100	5	1280	3.338127136230469	.0460526968212589	.8838802678630283	.4989923858642578	.0213212012489399	.780702695683158	.0117813512254304	.6982795838927935	.046052698	.021321202	.011781352				.88388026	.78070271	.69827956
-2	.7	100	5	1280	3.861937522888184	.0424135875812214	.9214452479204722	.4989923858642578	.0216113977881562	.8471394787233303	.0128671325929499	.7841837463250184	.042413589	.021611398	.012867132				.92144525	.84713948	.78418374
-2	.7999999999999999	100	5	1280	4.591747283935547	.0427823395791066	.9530167332668347	.4989923858642578	.0194285228398412	.8826728274088803	.0154858751581759	.8592551228600195	.04278234	.019428523	.015485875				.95301676	.88267285	.85925514
-2	.8999999999999999	100	5	1280	5.861783027648926	.045867179848016	.9760225438550136	.4989923858642578	.0197655934020149	.9189327361417615	.0162160421761119	.901932033198443	.045867179	.019765593	.016216042				.97602254	.91893274	.90193206
-2	.9999999999999999	100	5	1280	6.899563789367676	.0450188547398059	.9864061566877442	.4989923858642578	.0220344550950748	.9510309713143815	.0186430345710085	.9398104962987603	.045018855	.022034455	.018643035				.98640615	.95103097	.93981051
-1	.1	100	5	1280	1.003721237182618	.0385537492832594	.2445763629303436	.3074816436767579	.0385537492832594	.2445763629303436	.0034691826924849	.0506350022617611	.038553748	.038553748	.0034691826				.24457636	.24457636	.050635003
-1	.2	100	5	1280	1.123583793640137	.0458255126582661	.566473857818737	.420422119140625	.0458255126582661	.566473857818737	.0122441425712293	.3345569942862617	.045825511	.045825511	.012244143				.56647384	.56647384	.334557
-1	.3	100	5	1280	1.720192909240723	.044525563924788	.760713697294661	.4989923858642578	.0364901841909845	.7254137056322254	.0149722223444763	.5719247953006796	.044525564	.036490183	.014972222				.7607137	.72541368	.57192481
-1	.4	100	5	1280	2.732065200805664	.0435502643291148	.8703264851203226	.4989923858642578	.0259310354933706	.7974059613810572	.0143533507674602	.7106797210581918	.043550264	.025931036	.014353351				.87032646	.79740596	.71067971
-1	.5	100	5	1280	4.115174293518066	.0483548718694067	.9416403356061426	.4989923858642578	.0234987732594176	.8664768488315993	.0140465286403724	.8043887911371419	.048354872	.023498774	.014046528				.94164032	.86647683	.80438876
-1	.6	100	5	1280	4.962249755859375	.0460570160153502	.9690030470902884	.4989923858642578	.0219629906851776	.9119438711600918	.016402568993833	.8840257981685286	.046057016	.021962991	.016402569				.96900302	.91194385	.88402581
-1	.7	100	5	1280	6.683537483215332	.048393087099812	.987209688526176	.4989923858642578	.0238908807744008	.9514035859322806	.0187596530481564	.9341845178836178	.048393086	.023890881	.018759653				.98720968	.95140356	.93418449
-1	.7999999999999999	100	5	1280	6.999993324279785	.0430900626003438	.9923493065057519	.4989923858642578	.0235323773389376	.9704554741843623	.019138941266862	.9595206599190054	.043090064	.023532378	.019138942				.99234933	.97045547	.95952064
-1	.8999999999999999	100	5	1280	6.999993324279785	.0375727550419325	.9948230823211813	.4989923858642578	.0240427449842707	.9834443329378356	.0201842113618772	.9770083416522028	.037572756	.024042744	.020184211				.9948231	.98344433	.97700834
-1	.9999999999999999	100	5	1280	6.999993324279785	.0348415785360585	.9969904821605875	.4989923858642578	.0235601535122193	.9902131105179138	.0218624766030491	.9883783144873076	.034841578	.023560153	.021862477				.9969905	.9902131	.98837829
0	.1	100	5	1280	.8640918731689453	.0444746246058016	.4448612570140751	.3057684631347657	.0444746246058016	.4448612570140751	.0125283324462477	.2388768055020112	.044474624	.044474624	.012528333				.44486126	.44486126	.2388768
0	.2	100	5	1280	1.605143547058106	.0451605134919144	.7755555811553682	.4989923858642578	.0398815962175567	.7534949011764188	.0173382105567771	.6067657574959011	.045160513	.039881594	.017338211				.77555561	.75349492	.60676575
0	.3	100	5	1280	3.14665412902832	.0456853933072845	.9125927436132144	.4989923858642578	.0245091149026003	.8351804765599806	.0151009081547501	.7691385157109553	.045685392	.024509115	.015100908				.91259277	.83518046	.76913851
0	.4	100	5	1280	4.650393486022949	.0472334106677993	.968381108513134	.4989923858642578	.0244169707645197	.916417822600512	.0182271668092319	.8877769112659012	.04723341	.02441697	.018227167				.96838111	.91641784	.88777691
0	.5	100	5	1280	6.719199180603027	.048703497544058	.9898183162407503	.4989923858642578	.0235555359147419	.9553642014811566	.0200845861425	.9445834898926647	.048703499	.023555536	.020084586				.98981833	.95536423	.94458348
0	.6	100	5	1280	6.999993324279785	.0416873735065163	.9946299964628557	.4989923858642578	.0241591028896037	.9784083955139649	.0212108616018194	.972735698476342	.041687373	.024159104	.021210862				.99462998	.9784084	.9727357
0	.7	100	5	1280	6.999993324279785	.0371824189910077	.9972242271114423	.4989923858642578	.0245857609108229	.9898290170958315	.0233079522412516	.9884625342314388	.03718242	.024585761	.023307953				.99722421	.989829	.98846251
0	.7999999999999999	100	5	1280	6.999993324279785	.0332765949542062	.9985092487322035	.4989923858642578	.025038547478474	.9957117842522437	.0239336097776011	.9950820102116588	.033276595	.025038548	.02393361				.99850923	.9957118	.99508202
0	.8999999999999999	100	5	1280	6.999993324279785	.0317623777722325	.9994708234716367	.4989923858642578	.0246494792594898	.9983614723060523	.0237078930281055	.998098979042631	.031762376	.024649478	.023707893				.99947083	.99836147	.99809897
0	.9999999999999999	100	5	1280	6.999993324279785	.030022333849821	.9998497915280185	.4989923858642578	.0247339247549169	.9995733724065277	.0239245057624147	.9994974825643151	.030022334	.024733925	.023924505				.9998498	.99957335	.99949747
1	.1	100	5	1280	1.135286331176758	.048569774553332	.6865542315665971	.4385818328857422	.048569774553332	.6865542315665971	.01718507121525	.4870657563789936	.048569776	.048569776	.017185071				.68655425	.68655425	.48706576
1	.2	100	5	1280	3.207449913024902	.0474989319757007	.9240408026523551	.4989923858642578	.0248434299465281	.845880542982471	.0156950959981402	.7838389240291497	.04749893	.02484343	.015695097				.92404079	.84588057	.78383893
1	.3	100	5	1280	5.445398330688477	.0485977691150676	.9828402246034842	.4989923858642578	.024885910708013	.9422965342610637	.0197776299885248	.923559019395182	.048597768	.024885911	.01977763				.98284024	.9422965	.92355901
1	.4	100	5	1280	6.999993324279785	.0439681457947119	.9950496711992982	.4989923858642578	.0254828289200384	.9788558358636353	.0223513467386208	.9730256794190352	.043968145	.02548283	.022351347				.99504966	.97885585	.97302568
1	.5	100	5	1280	6.999993324279785	.0367336958836874	.9977276205178955	.4989923858642578	.0256268370817092	.9922334487764068	.0239029524298862	.9906942745910512	.036733694	.025626836	.023902953				.99772763	.99223346	.99069428
1	.6	100	5	1280	6.999993324279785	.0339581230757562	.9992804983942151	.4989923858642578	.0262157691665187	.9977663658533512	.0247552717186263	.9972534865795376	.033958122	.026215769	.024755271				.99928051	.99776638	.99725348
1	.7	100	5	1280	6.999993324279785	.031097050952389	.9998208438867282	.4989923858642578	.0258252800327647	.9995138610656291	.0246021861541705	.9993854822429451	.031097051	.025825281	.024602186				.99982083	.99951386	.99938548
1	.7999999999999999	100	5	1280	6.999993324279785	.0290155196039354	.999975408163552	.4989923858642578	.0250974100613204	.999935375781011	.0240789087934734	.9999158837424199	.029015519	.025097409	.024078909				.99997538	.99993539	.9999159
1	.8999999999999999	100	5	1280	6.999993324279785	.0264103302235648	.9999978404949089	.4989923858642578	.0236521035501235	.9999946689728588	.0228292070943565	.9999928665805726	.02641033	.023652103	.022829207				.99999785	.9999947	.99999285
1	.9999999999999999	100	5	1280	6.999993324279785	.0240798708448097	.9999999103181435	.4989923858642578	.0218942577609792	.9999997608413114	.0215707047305719	.9999997194704658	.02407987	.021894258	.021570705				.99999988	.99999976	.9999997
-2	.1	5	5	1645	6.999993324279785	.0312352624937355	.0522826607817937	.4989923858642578	.0312352624937355	.0522826607817937	7.21644966006e-15	1.66533453694e-15	.031235263	.031235263	7.2164497e-15				.052282661	.052282661	1.6653345e-15
-2	.2	5	5	1645	6.999993324279785	.0324802763537823	.085544026139731	.4989923858642578	.0324802763537823	.085544026139731	5.47128231609e-10	1.89888902380e-08	.032480277	.032480277	5.4712823e-10				.085544027	.085544027	1.8988890e-08
-2	.3	5	5	1645	6.999993324279785	.0350599316443871	.1361639314260795	.4989923858642578	.0350599316443871	.1361639314260795	2.01539406064e-06	.000077266732325	.035059933	.035059933	2.0153941e-06				.13616394	.13616394	.000077266734
-2	.4	5	5	1645	6.999993324279785	.0390069863477888	.2085397256085023	.4989923858642578	.0390069863477888	.2085397256085023	.0000334049696266	.0017645272145778	.039006986	.039006986	.000033404969				.20853972	.20853972	.0017645272
-2	.5	5	5	1645	6.999993324279785	.0444002413699154	.303924586599113	.4989923858642578	.0103417332507202	.1371077461246323	.0003929912056299	.0193302810796222	.044400241	.010341734	.00039299121				.30392459	.13710774	.019330282
-2	.6	5	5	1645	2.195023536682129	.0134913068613648	.2244980726013118	.4989923858642578	.0134913068613648	.2244980726013118	.0006836080350768	.0477200661498661	.013491306	.013491306	.00068360806				.22449808	.22449808	.047720067
-2	.7	5	5	1645	2.493655204772949	.0177976339484526	.3377236057414407	.4989923858642578	.0177976339484526	.3377236057414407	.001202102234133	.1013722468665937	.017797634	.017797634	.0012021023				.33772361	.33772361	.10137225
-2	.7999999999999999	5	5	1645	2.990562438964844	.0235153783989172	.4677439074215374	.4989923858642578	.0073210940533416	.3035136920433451	.0021055391908297	.1860896741180514	.023515379	.0073210942	.0021055392				.4677439	.30351371	.18608968
-2	.8999999999999999	5	5	1645	6.999993324279785	.0308712457934156	.6010663189641168	.4989923858642578	.0109645895147027	.4363519926050713	.0011148795312036	.2008916504375511	.030871246	.010964589	.0011148795				.60106629	.43635198	.20089164
-2	.9999999999999999	5	5	1645	6.999993324279785	.0400065815887288	.7238604251018352	.4989923858642578	.0161021214146539	.5756810683554727	.0021581228325744	.3198117023925935	.040006582	.016102122	.0021581228				.72386044	.57568109	.3198117
-1	.1	5	5	1645	3.92235279083252	.0395384193454051	.0797374417322294	.4823707275390625	.0395384193454051	.0797374417322294	4.05231403988e-14	7.99915689242e-13	.039538421	.039538421	4.0523140e-14				.07973744	.07973744	7.9991569e-13
-1	.2	5	5	1645	3.076572418212891	.0429925947006431	.1517121537095872	.4989923858642578	.0429925947006431	.1517121537095872	1.65539160157e-06	.0000487128215673	.042992596	.042992596	1.6553917e-06				.15171215	.15171215	.00004871282
-1	.3	5	5	1645	3.03493595123291	.0495705077990474	.2643580470546359	.4989923858642578	.0495705077990474	.2643580470546359	.0000981422549093	.0040672660386116	.049570508	.049570508	.000098142256				.26435804	.26435804	.0040672659
-1	.4	5	5	1645	1.926385879516602	.0228979548704522	.2579025421271584	.4989923858642578	.0228979548704522	.2579025421271584	.0008039067157372	.0383863484181791	.022897955	.022897955	.0008039067				.25790253	.25790253	.038386349
-1	.5	5	5	1645	2.219656944274902	.0311933990160324	.4169981997355069	.4989923858642578	.0311933990160324	.4169981997355069	.0016465121726925	.1046952350824922	.0311934	.0311934	.0016465122				.41699821	.41699821	.10469524
-1	.6	5	5	1645	2.746211051940919	.0424621838667604	.5902667378001292	.4989923858642578	.019298319739169	.4484851860217626	.0033313341731557	.2235299421422429	.042462185	.019298321	.0033313341				.59026676	.4484852	.22352993
-1	.7	5	5	1645	2.552234649658204	.0289936002143663	.6256437076143204	.4989923858642578	.0140748207966672	.5019303175885323	.0028288655229486	.2912452019504802	.028993601	.014074821	.0028288655				.62564373	.5019303	.29124519
-1	.7999999999999999	5	5	1645	3.509572982788086	.0419199612596263	.7789274539266091	.4989923858642578	.011909015684625	.5713349893986128	.0028043972885838	.3760948703073177	.041919962	.011909015	.0028043974				.77892745	.57133502	.37609488
-1	.8999999999999999	5	5	1645	3.894194602966309	.0349378480400264	.8214899419679699	.4989923858642578	.0114342741594443	.6505423823663299	.0031625581705682	.4741257290387401	.034937847	.011434274	.0031625582				.82148993	.65054238	.47412574
-1	.9999999999999999	5	5	1645	4.585879325866699	.0322651482781826	.8675711063868432	.4989923858642578	.0121622883393889	.7330237590098772	.0039515243356701	.5799102351580336	.032265149	.012162289	.0039515244				.86757112	.73302376	.57991022
0	.1	5	5	1645	2.432599067687989	.033344747644371	.0955561292046355	.4410792694091797	.033344747644371	.0955561292046355	2.05067329784e-09	5.26956299707e-08	.033344749	.033344749	2.0506734e-09				.095556132	.095556132	5.2695629e-08
0	.2	5	5	1645	1.986974716186524	.0413726766123729	.2351814400383384	.4593075103759765	.0413726766123729	.2351814400383384	.0000793602912557	.0029608367145167	.041372675	.041372675	.000079360289				.23518144	.23518144	.0029608367
0	.3	5	5	1645	1.673903465270996	.0300551900151281	.336274593133254	.4676297607421875	.0300551900151281	.336274593133254	.001548587647952	.0658008370143415	.03005519	.03005519	.0015485877				.33627459	.33627459	.065800838
0	.4	5	5	1645	2.182933807373047	.045985751141187	.5749585914490907	.4989923858642578	.0264467871429027	.4674016784859018	.001936445316392	.1476656801494343	.045985751	.026446788	.0019364454				.57495856	.46740168	.14766568
0	.5	5	5	1645	2.568276405334474	.0435108862434861	.7019328743901916	.4989923858642578	.0269804187928716	.6114956274531504	.0028376035546411	.2781834594696765	.043510888	.026980419	.0028376034				.70193285	.61149561	.27818346
0	.6	5	5	1645	3.349722862243652	.0455164096725567	.8146569776967164	.4989923858642578	.0197891240131296	.6732524274123719	.0045596124209305	.4442688003451196	.045516409	.019789124	.0045596124				.81465697	.6732524	.44426879
0	.7	5	5	1645	3.906084060668945	.0363622192372676	.8579099758097803	.4989923858642578	.0117036479742315	.6855047030191863	.0048321773289347	.5553104661146508	.03636222	.011703648	.0048321774				.85790998	.68550467	.55531049
0	.7999999999999999	5	5	1645	5.757922172546387	.0445006363750123	.9336160512325712	.4989923858642578	.008797515148856	.7263160689623769	.0039366979576629	.6178569571046335	.044500638	.0087975152	.0039366977				.93361604	.72631609	.61785698
0	.8999999999999999	5	5	1645	6.999993324279785	.0433745500295842	.9625290794376617	.4989923858642578	.008135238037232	.7841425305361445	.0039992475931072	.6959104059204635	.04337455	.0081352377	.0039992477				.96252906	.78414255	.69591039
0	.9999999999999999	5	5	1645	6.999993324279785	.0244783004014889	.94684909696688	.4989923858642578	.0048430485793051	.7802327827695623	.0034783680687737	.7436121599321749	.0244783	.0048430488	.003478368				.94684911	.78023279	.74361217
1	.1	5	5	1645	1.882052421569824	.0426973363347769	.1778551901485028	.4169196166992187	.0426973363347769	.1778551901485028	6.65926170007e-06	.0001777215107375	.042697337	.042697337	6.6592615e-06				.17785519	.17785519	.00017772151
1	.2	5	5	1645	1.642394065856934	.0435341863781785	.405187436656516	.4596349182128906	.0435341863781785	.405187436656516	.0013526553818122	.0575370211594609	.043534186	.043534186	.0013526554				.40518743	.40518743	.057537023
1	.3	5	5	1645	1.865983963012696	.0390141201386789	.6030249969529624	.4989923858642578	.0390141201386789	.6030249969529624	.0034129840748729	.2243714305673171	.03901412	.03901412	.0034129841				.60302502	.60302502	.22437143
1	.4	5	5	1645	2.709220886230469	.042688115653853	.7824703442536499	.4989923858642578	.0237186825753326	.6751441590288494	.0059639965242509	.442665231276086	.042688116	.023718683	.0059639965				.78247035	.67514414	.44266522
1	.5	5	5	1645	3.826983451843262	.041058699592519	.8783950869944158	.4989923858642578	.0148158778109748	.7213170394553625	.0059213152404742	.5777698735140517	.041058701	.014815878	.0059213154				.87839508	.72131705	.57776988
1	.6	5	5	1645	5.905148506164551	.0446603129623395	.9460477210552232	.4989923858642578	.0096758592037935	.75539725841893	.005595632422184	.6787075245189812	.044660311	.0096758595	.0055956324				.94604772	.75539726	.67870754
1	.7	5	5	1645	6.999993324279785	.0328422285367577	.9567094003196702	.4989923858642578	.0067386426235134	.7858164186947929	.0040700081122453	.7241721183048504	.03284223	.0067386427	.0040700082				.95670938	.78581643	.72417212
1	.7999999999999999	5	5	1645	6.999993324279785	.0161330225570918	.9320953473277913	.4989923858642578	.0051182740616499	.8168181401130252	.0025230530540523	.7421424151891063	.016133023	.0051182741	.002523053				.93209535	.81681812	.74214244
1	.8999999999999999	5	5	1645	6.999993324279785	.0089527934599374	.9155475606057752	.4989923858642578	.0028575429333441	.8111797756201582	.0018181665622287	.7700877547737184	.0089527937	.0028575428	.0018181666				.91554755	.81117976	.77008778
1	.9999999999999999	5	5	1645	6.999993324279785	.0049034854898564	.8993068696499678	.4989923858642578	.0019271017604696	.8234048391491477	.0012562348060102	.7893640633789308	.0049034855	.0019271018	.0012562348				.89930689	.82340485	.78936404
-2	.1	10	5	1645	5.44270133972168	.0485461643869873	.0881943446893622	.4989923858642578	.0485461643869873	.0881943446893622	7.32747196253e-15	3.66373598126e-15	.048546165	.048546165	7.3274720e-15				.088194348	.088194348	3.6637360e-15
-2	.2	10	5	1645	2.366142272949219	.0141480888435398	.0584625105470881	.4441706085205078	.0141480888435398	.0584625105470881	7.16478858465e-08	2.56525517262e-06	.014148089	.014148089	7.1647889e-08				.058462512	.058462512	2.5652553e-06
-2	.3	10	5	1645	2.109647750854492	.0170433098722328	.116058013999739	.4603582611083984	.0170433098722328	.116058013999739	.0000457121244795	.0017091298199978	.017043309	.017043309	.000045712124				.11605801	.11605801	.0017091298
-2	.4	10	5	1645	2.12065601348877	.0215780336592026	.2102784207521049	.4989923858642578	.0215780336592026	.2102784207521049	.0004364012586168	.019785649247354	.021578034	.021578034	.00043640126				.21027842	.21027842	.01978565
-2	.5	10	5	1645	2.34173583984375	.028082119763531	.3415414106314038	.4989923858642578	.028082119763531	.3415414106314038	.0008587747510417	.0574304590460398	.028082119	.028082119	.00085877476				.34154141	.34154141	.057430457
-2	.6	10	5	1645	2.783047676086426	.0368888965677912	.4960267652585044	.4989923858642578	.014209092321211	.3402019700062914	.0016996930908193	.1338673824217593	.036888897	.014209093	.001699693				.49602675	.34020197	.13386738
-2	.7	10	5	1645	6.999993324279785	.0482196975572348	.6507491637568741	.4989923858642578	.0209934733741152	.5012974656558475	.0033001138280558	.2550879304163871	.048219699	.020993473	.0033001138				.65074915	.50129747	.25508794
-2	.7999999999999999	10	5	1645	2.885666847229004	.0303032064472067	.6608268517120899	.4989923858642578	.014060595860215	.5316820987423643	.0025546938940718	.3093064051077117	.030303206	.014060596	.002554694				.66082686	.53168207	.30930641
-2	.8999999999999999	10	5	1645	3.850455284118652	.0423197349457071	.7959570236290322	.4989923858642578	.0109586277518779	.5806150254525342	.0023168914307058	.3789014821755766	.042319734	.010958628	.0023168914				.79595703	.58061504	.37890148
-2	.9999999999999999	10	5	1645	4.067069053649902	.0328413255495037	.8225792481676182	.4989923858642578	.0097627581276482	.642343926851179	.0024110343560402	.4609506271767755	.032841325	.0097627584	.0024110344				.82257926	.64234394	.46095061
-1	.1	10	5	1645	2.762613296508789	.0352490782266622	.0893156314249876	.4544725341796875	.0352490782266622	.0893156314249876	1.78183467980e-10	4.23465607025e-09	.035249077	.035249077	1.7818347e-10				.08931563	.08931563	4.2346562e-09
-1	.2	10	5	1645	2.205297470092774	.0414803822876305	.2022134517525418	.4690231475830079	.0414803822876305	.2022134517525418	.000026962589631	.0009393449569157	.041480381	.041480381	.000026962589				.20221345	.20221345	.00093934493
-1	.3	10	5	1645	1.677828788757324	.025196890049105	.2589094823796654	.4490588836669922	.025196890049105	.2589094823796654	.0007105225793319	.0308613246367394	.025196889	.025196889	.00071052258				.25890949	.25890949	.030861326
-1	.4	10	5	1645	2.005559921264649	.0369349155136451	.462573683304508	.4989923858642578	.0369349155136451	.462573683304508	.0017701663933082	.1098964080619754	.036934916	.036934916	.0017701664				.46257368	.46257368	.10989641
-1	.5	10	5	1645	2.072190284729004	.0303470816737592	.5633549897075599	.4989923858642578	.0303470816737592	.5633549897075599	.0042641248100894	.2679469097045354	.030347081	.030347081	.0042641247				.56335497	.56335497	.2679469
-1	.6	10	5	1645	3.045256614685059	.047022360840103	.7610182100505001	.4989923858642578	.0167663680014021	.5773135602978878	.005155814841195	.3969666546964803	.047022361	.016766367	.0051558148				.76101822	.57731354	.39696667
-1	.7	10	5	1645	3.786221504211426	.0457231335919593	.8416702697643347	.4989923858642578	.0116076031811125	.6209957626135528	.0039531898610483	.464723109793557	.045723133	.011607603	.0039531901				.84167027	.62099576	.46472311
-1	.7999999999999999	10	5	1645	4.951188087463379	.0478407898352003	.9074627709857626	.4989923858642578	.0097883792655733	.684081399094028	.0037321630436544	.550008508036899	.047840789	.0097883791	.003732163				.90746278	.68408138	.55000854
-1	.8999999999999999	10	5	1645	5.876616477966309	.0390054107227037	.9286985705556332	.4989923858642578	.0097214417883694	.7572209827806626	.0041811900052606	.6456149309268142	.03900541	.0097214421	.0041811899				.9286986	.75722098	.64561492
-1	.9999999999999999	10	5	1645	6.999993324279785	.0358837771165695	.9528359066659319	.4989923858642578	.0077372013276323	.7889727568529719	.0035960921324262	.6968310590899565	.035883777	.0077372012	.0035960921				.95283592	.78897274	.69683105
0	.1	10	5	1645	1.892386436462403	.0304288221845055	.1202921891714966	.4083156433105468	.0304288221845055	.1202921891714966	6.94690894809e-07	.0000187554878472	.030428823	.030428823	6.9469087e-07				.12029219	.12029219	.000018755487
0	.2	10	5	1645	1.727235794067383	.044723255733387	.3514389069260381	.4592161407470702	.044723255733387	.3514389069260381	.0006825230226983	.027719658534256	.044723257	.044723257	.00068252301				.35143891	.35143891	.027719658
0	.3	10	5	1645	1.953829765319824	.0473844356435925	.5712646320841444	.4989923858642578	.0473844356435925	.5712646320841444	.0025630318298583	.1556820004769758	.047384437	.047384437	.0025630319				.57126462	.57126462	.155682
0	.4	10	5	1645	2.338765144348145	.0403684297669766	.7077422823838614	.4989923858642578	.0282132401332588	.6387982615142647	.0053762497147115	.3633085182447939	.04036843	.02821324	.0053762496				.70774227	.63879824	.36330852
0	.5	10	5	1645	3.23554801940918	.0407852325460337	.8287721806271469	.4989923858642578	.0158867990741615	.6700145097992951	.0052047482881651	.4931447990327376	.040785231	.015886799	.0052047484				.82877219	.6700145	.49314481
0	.6	10	5	1645	4.815010070800781	.045580734960875	.9175889968613591	.4989923858642578	.01200819240855	.7314689252428717	.0044318364416522	.5859806406503941	.045580734	.012008192	.0044318363				.91758901	.73146892	.58598065
0	.7	10	5	1645	6.824034690856934	.0443131380744749	.9570404614921766	.4989923858642578	.0087746138827074	.7706841312937573	.004874752926438	.6927579978483991	.044313136	.008774614	.0048747528				.95704049	.77068412	.69275802
0	.7999999999999999	10	5	1645	6.999993324279785	.0240393376754976	.9406164043751922	.4989923858642578	.0064515235495698	.7998426197691588	.0037637027503075	.7369421159780384	.024039337	.0064515234	.0037637027				.94061643	.7998426	.73694211
0	.8999999999999999	10	5	1645	6.999993324279785	.0139613362713915	.9270853713117277	.4989923858642578	.0038818507293999	.800891947654105	.0023118526183004	.7487065418759279	.013961337	.0038818507	.0023118525				.9270854	.80089194	.74870652
0	.9999999999999999	10	5	1645	6.999993324279785	.0073943644766097	.9052550832014727	.4989923858642578	.0025887487540155	.8113746493265549	.0015832679886947	.7683121655057955	.0073943646	.0025887487	.0015832679				.90525508	.81137466	.76831216
1	.1	10	5	1645	1.533720016479493	.0391916027044835	.2402599144548024	.3886864013671875	.0391916027044835	.2402599144548024	.0001958620512381	.0056282843478037	.039191604	.039191604	.00019586206				.24025992	.24025992	.0056282845
1	.2	10	5	1645	1.720780372619629	.0463789981088897	.5738428007586482	.4989923858642578	.0463789981088897	.5738428007586482	.0036661750301396	.1821511701840244	.046379	.046379	.0036661751				.57384282	.57384282	.18215117
1	.3	10	5	1645	2.527267456054688	.044336548529349	.7827269426540763	.4989923858642578	.0226237242503062	.6561278329872436	.0059309631683681	.4271548340721579	.04433655	.022623723	.005930963				.78272694	.65612781	.42715484
1	.4	10	5	1645	4.020092010498047	.0438434205006306	.9004142313172531	.4989923858642578	.0174347125075491	.7635953609681182	.0055412035378666	.5827904564536691	.043843422	.017434712	.0055412035				.90041423	.76359534	.58279043
1	.5	10	5	1645	6.999993324279785	.049891942522758	.9678836036354183	.4989923858642578	.0106729287705195	.7963886881532417	.0046759338774943	.6837700939967937	.049891941	.010672929	.0046759341				.96788359	.79638869	.68377012
1	.6	10	5	1645	6.999993324279785	.0226173227179486	.9447554522753883	.4989923858642578	.0067334158011026	.8178040069304254	.0038224116675442	.7518570792635068	.022617323	.0067334156	.0038224116				.94475543	.81780398	.7518571
1	.7	10	5	1645	6.999993324279785	.0110632593540908	.9222098697804032	.4989923858642578	.0038249217450075	.8204576730423156	.002208865397619	.7666934199936234	.011063259	.0038249218	.0022088655				.92220986	.8204577	.76669341
1	.7999999999999999	10	5	1645	6.999993324279785	.0060141797779384	.9082584060328804	.4989923858642578	.0024533145191047	.8327563166906438	.0014548744221703	.7890159690507464	.0060141799	.0024533146	.0014548744				.90825838	.83275634	.78901595
1	.8999999999999999	10	5	1645	6.999993324279785	.003312161961922	.8980070654568049	.4989923858642578	.0013603473462658	.8328289352892098	.0009731314421565	.8086645821758052	.0033121619	.0013603474	.00097313145				.89800709	.83282894	.80866456
1	.9999999999999999	10	5	1645	6.999993324279785	.0017495664369509	.8877381904490393	.4989923858642578	.0007203227393114	.8328481120953788	.0006114843171217	.8229537477260709	.0017495664	.00072032271	.00061148434				.88773817	.83284813	.82295376
-2	.1	20	5	1645	2.738754272460938	.0213828237003145	.0533590284915695	.4487771606445312	.0213828237003145	.0533590284915695	4.29412061465e-12	1.03434927290e-10	.021382824	.021382824	4.2941206e-12				.053359028	.053359028	1.0343493e-10
-2	.2	20	5	1645	2.091549873352051	.0250719073944953	.1238503662838411	.4416579437255859	.0250719073944953	.1238503662838411	3.74171099504e-06	.0001420715260575	.025071908	.025071908	3.7417110e-06				.12385037	.12385037	.00014207153
-2	.3	20	5	1645	2.014912605285645	.0320314536869031	.2496006934619525	.4911955108642578	.0320314536869031	.2496006934619525	.0001597693595232	.0085649671169791	.032031454	.032031454	.00015976936				.24960069	.24960069	.0085649667
-2	.4	20	5	1645	2.260832786560059	.0426707514192257	.4257456784870409	.4989923858642578	.0426707514192257	.4257456784870409	.0011896332652525	.0682964469822022	.042670753	.042670753	.0011896333				.42574567	.42574567	.068296447
-2	.5	20	5	1645	2.019705772399902	.0288936664083579	.4850542865217198	.4989923858642578	.0288936664083579	.4850542865217198	.0026833779554338	.1781606826579254	.028893666	.028893666	.0026833781				.48505428	.48505428	.17816068
-2	.6	20	5	1645	2.731070518493652	.0425790167584341	.6774716777122356	.4989923858642578	.0229184431126916	.5633323697209639	.0027065758202288	.2653919158950532	.042579018	.022918442	.0027065759				.6774717	.56333238	.26539192
-2	.7	20	5	1645	3.041965484619141	.0360817850486372	.746824139561544	.4989923858642578	.0115837693104095	.5547078564699967	.0031530558487757	.374929372878961	.036081783	.01158377	.0031530559				.74682415	.55470788	.37492937
-2	.7999999999999999	20	5	1645	3.650043487548829	.0340913468265782	.8171849599511852	.4989923858642578	.0127043951246261	.6626440697268685	.0040967719384233	.4992855148186814	.034091346	.012704395	.0040967721				.81718498	.66264409	.49928552
-2	.8999999999999999	20	5	1645	4.629071235656738	.0350016631896862	.8807670270594161	.4989923858642578	.0094615648615505	.6981670836232134	.0033674380028762	.5591165146127779	.035001662	.0094615649	.003367438				.88076705	.69816709	.55911654
-2	.9999999999999999	20	5	1645	6.227358818054199	.0380669788776787	.9316219354467389	.4989923858642578	.0084046853807722	.7500014654959843	.0033374711613181	.6330240839194525	.038066979	.0084046852	.003337471				.93162191	.75000149	.6330241
-1	.1	20	5	1645	2.239250183105469	.0403089584545501	.1292529563008923	.4353762817382812	.0403089584545501	.1292529563008923	5.36346940194e-08	1.44835924365e-06	.04030896	.04030896	5.3634693e-08				.12925296	.12925296	1.4483593e-06
-1	.2	20	5	1645	1.592359542846679	.0296360943518694	.2368982079198529	.4132419891357422	.0296360943518694	.2368982079198529	.000382016054422	.0137450992123322	.029636094	.029636094	.00038201606				.23689821	.23689821	.013745099
-1	.3	20	5	1645	1.918014526367188	.0463756675632346	.4963184611045672	.4989923858642578	.0463756675632346	.4963184611045672	.0025759306862851	.1217431459860723	.046375666	.046375666	.0025759307				.49631846	.49631846	.12174314
-1	.4	20	5	1645	2.330654144287109	.0477872713076388	.6720047885435398	.4989923858642578	.0311238452152133	.5868608757838518	.0041820625752624	.2737308300235789	.047787271	.031123845	.0041820626				.67200476	.5868609	.27373084
-1	.5	20	5	1645	2.727672576904297	.0380581467293805	.7592288458428355	.4989923858642578	.0175750278695387	.6207327407523389	.0045694231610725	.4097872855934865	.038058147	.017575027	.0045694234				.75922883	.62073272	.4097873
-1	.6	20	5	1645	4.141343116760254	.0482189427978006	.8854340755651939	.4989923858642578	.0129991076843631	.6837466034422226	.0059436939875043	.5632571205882061	.048218943	.012999108	.0059436942				.88543409	.68374658	.5632571
-1	.7	20	5	1645	5.682426452636719	.0482155723847321	.9385282626952983	.4989923858642578	.0119925989292561	.7618408401239254	.0041831635991073	.6143511120799302	.048215572	.011992599	.0041831634				.93852824	.76184082	.61435109
-1	.7999999999999999	20	5	1645	6.999993324279785	.042453670267012	.9613852049832237	.4989923858642578	.0073622399107431	.7686863340384211	.0038672926952513	.6877730507858668	.042453669	.00736224	.0038672928				.96138519	.76868635	.68777305
-1	.8999999999999999	20	5	1645	6.999993324279785	.024239332669577	.9477173501240923	.4989923858642578	.0059346711864539	.8041250551555069	.0033122112802719	.7388085715554963	.024239333	.005934671	.0033122113				.94771737	.80412507	.73880857
-1	.9999999999999999	20	5	1645	6.999993324279785	.0117666658560531	.9178473734518359	.4989923858642578	.0036547651417617	.8045892578889389	.0020879473102153	.7501458155682748	.011766666	.0036547652	.0020879472				.91784739	.80458927	.75014579
0	.1	20	5	1645	1.692575454711914	.0425029223458294	.2150764909977972	.4043029937744141	.0425029223458294	.2150764909977972	.0000390491996495	.0011514319269071	.042502921	.042502921	.000039049199				.21507649	.21507649	.0011514319
0	.2	20	5	1645	1.545168876647949	.0389794027420139	.4658932029413699	.4545486755371093	.0389794027420139	.4658932029413699	.0025027992173423	.1162574031866688	.038979404	.038979404	.0025027993				.46589321	.46589321	.11625741
0	.3	20	5	1645	2.302395820617676	.0474804788108539	.7315405437229927	.4989923858642578	.0276894725515915	.6247241728627477	.005584336406648	.3533967391081115	.047480479	.027689472	.0055843364				.73154056	.62472415	.35339674
0	.4	20	5	1645	3.261316299438477	.0421224887200852	.8500856749923466	.4989923858642578	.0166333048664195	.6948146758876071	.0054085915033826	.5128165693945304	.042122487	.016633306	.0054085916				.85008568	.69481468	.51281655
0	.5	20	5	1645	5.184317588806152	.044703273827289	.9347992784535452	.4989923858642578	.0113427434728413	.7526943906267231	.0054120324832415	.644488299333404	.044703275	.011342743	.0054120324				.93479925	.75269437	.64448828
0	.6	20	5	1645	6.999993324279785	.0345730686177447	.9555032585205743	.4989923858642578	.0087149683738341	.8044900975737769	.0045013980244287	.7203866377666646	.034573067	.0087149683	.0045013982				.95550328	.80449009	.72038662
0	.7	20	5	1645	6.999993324279785	.017033280979787	.9335498316842437	.4989923858642578	.0051729721570173	.8113690901534785	.0027520821652312	.742939947411575	.017033281	.0051729721	.0027520822				.93354982	.81136906	.74293995
0	.7999999999999999	20	5	1645	6.999993324279785	.0099579401808243	.9235015904679068	.4989923858642578	.003110029995711	.8167722831841409	.0020902132137988	.7798430440917618	.0099579403	.00311003	.0020902131				.92350161	.81677228	.77984303
0	.8999999999999999	20	5	1645	6.999993324279785	.0053376820833552	.9069062547732266	.4989923858642578	.0019888961878671	.8267217038275902	.0013610393565869	.7962490163228502	.0053376821	.0019888962	.0013610394				.90690625	.82672173	.79624903
0	.9999999999999999	20	5	1645	6.999993324279785	.0027266763103375	.8904268552096923	.4989923858642578	.0012071470355296	.8325528810016448	.000838030385325	.8071801596625501	.0027266764	.001207147	.00083803036				.89042687	.83255291	.80718017
1	.1	20	5	1645	1.411006927490234	.0430857802439233	.3688140525294854	.3924097137451172	.0430857802439233	.3688140525294854	.0015014051695598	.0484668300541629	.04308578	.04308578	.0015014051				.36881405	.36881405	.048466831
1	.2	20	5	1645	2.038010597229004	.0437053255616658	.7232647553845104	.4989923858642578	.0308801865785776	.6528730551388595	.0058528542976162	.3595958646787079	.043705326	.030880187	.0058528543				.72326475	.65287304	.35959587
1	.3	20	5	1645	3.898119926452637	.0467097087877419	.9047870230716264	.4989923858642578	.0176098568297579	.7567649472954848	.0074523023962848	.6155843286695355	.046709709	.017609857	.0074523026				.904787	.75676495	.61558431
1	.4	20	5	1645	6.999993324279785	.0485514178155579	.9721677806984458	.4989923858642578	.0095686482282118	.7945242830778563	.0051130379266734	.7093716934648857	.048551418	.0095686484	.0051130378				.97216779	.79452431	.70937169
1	.5	20	5	1645	6.999993324279785	.0186302003429045	.9421552555367093	.4989923858642578	.0057877837912796	.8227643767638972	.0032234109089772	.7574276893500631	.018630201	.0057877838	.0032234108				.94215524	.8227644	.75742769
1	.6	20	5	1645	6.999993324279785	.0088982400440939	.9225544164614691	.4989923858642578	.0030661730230107	.8263023089147722	.0020057155752218	.7872947642392226	.0088982396	.0030661731	.0020057156				.92255443	.82630229	.78729475
1	.7	20	5	1645	6.999993324279785	.0045013494359906	.9083136305518592	.4989923858642578	.0017427045802331	.8346792160319274	.0013297557475832	.8137067255696252	.0045013493	.0017427045	.0013297558				.90831363	.83467919	.8137067
1	.7999999999999999	20	5	1645	6.999993324279785	.0020868621313417	.8915265835104946	.4989923858642578	.0009029121061938	.836712329179951	.0006910348168212	.8195603457208267	.0020868622	.00090291211	.00069103483				.89152658	.8367123	.81956035
1	.8999999999999999	20	5	1645	6.999993324279785	.000987988667595	.8806248242217267	.4989923858642578	.000473641614572	.8429934233330983	.0003617519805179	.8295789629571313	.00098798866	.00047364162	.00036175197				.88062483	.84299344	.82957894
1	.9999999999999999	20	5	1645	6.999993324279785	.0004564521417815	.8750089236110894	.4989923858642578	.0002099916157635	.8466807560848276	.0001827020982168	.8417532662866759	.00045645214	.00020999162	.0001827021				.87500894	.84668076	.84175324
-2	.1	100	5	1645	1.866511344909668	.0412365195964711	.1732352884397866	.4147343597412109	.0412365195964711	.1732352884397866	6.12118195253e-06	.0001649177304983	.04123652	.04123652	6.1211817e-06				.17323528	.17323528	.00016491773
-2	.2	100	5	1645	1.621966361999512	.042153206616049	.398050513624454	.4543887786865235	.042153206616049	.398050513624454	.001279356558607	.0553954704830869	.042153206	.042153206	.0012793565				.39805052	.39805052	.055395469
-2	.3	100	5	1645	1.836343765258789	.0378369642690271	.5957304630204769	.4989923858642578	.0378369642690271	.5957304630204769	.0051595022330553	.2683897529228459	.037836965	.037836965	.0051595024				.59573048	.59573048	.26838976
-2	.4	100	5	1645	2.664286613464355	.0415226462492123	.7766960269325138	.4989923858642578	.0229549896707164	.6681787440782579	.0057055648194861	.4353416149799927	.041522644	.022954989	.0057055647				.77669603	.66817874	.43534163
-2	.5	100	5	1645	3.760933876037599	.0400046267260222	.8742334681647814	.4989923858642578	.0142973111278042	.7146893798255665	.0056655324178204	.5704003589517905	.040004626	.014297311	.0056655323				.87423348	.71468937	.57040036
-2	.6	100	5	1645	5.809452056884766	.0436319782405198	.9436341434600554	.4989923858642578	.0120250472542014	.785501206407026	.0053503325512783	.6717783961714558	.043631978	.012025047	.0053503327				.94363415	.78550118	.67177838
-2	.7	100	5	1645	6.999993324279785	.0320388677662936	.9545723616046167	.4989923858642578	.0064547159440111	.7798326110454756	.0038763533298615	.7176065027539409	.032038867	.006454716	.0038763534				.95457238	.7798326	.71760648
-2	.7999999999999999	100	5	1645	6.999993324279785	.0156247993303619	.9289893977492532	.4989923858642578	.0048845545110913	.8112239165728818	.0030629602793075	.7615839029680683	.0156248	.0048845545	.0030629602				.92898941	.81122392	.76158392
-2	.8999999999999999	100	5	1645	6.999993324279785	.0086065290172088	.9118243230168306	.4989923858642578	.0027034787168685	.8055096400714238	.0021601526000459	.7849721834238456	.0086065289	.0027034788	.0021601527				.91182435	.80550963	.78497219
-2	.9999999999999999	100	5	1645	6.999993324279785	.004669793935302	.8950480168053987	.4989923858642578	.001810116743629	.8178325277282807	.0011729073500363	.7835051458977467	.0046697939	.0018101167	.0011729073				.89504802	.81783253	.78350514
-1	.1	100	5	1645	1.521636962890625	.0459693048429828	.3109065058744822	.3999172515869141	.0459693048429828	.3109065058744822	.000627529574474	.0181491842288741	.045969304	.045969304	.00062752957				.3109065	.3109065	.018149184
-1	.2	100	5	1645	1.764399528503418	.0429528966959252	.6294579852784861	.4989923858642578	.0429528966959252	.6294579852784861	.0053957470014722	.2719872820473985	.042952895	.042952895	.0053957468				.62945801	.62945801	.27198729
-1	.3	100	5	1645	3.049235343933105	.0466315159294831	.8470765183211936	.4989923858642578	.0226938994489279	.7225576073040316	.0060509339388162	.4971348430538571	.046631515	.022693899	.0060509341				.84707654	.7225576	.49713483
-1	.4	100	5	1645	5.101151466369629	.0455137591460067	.938254257694271	.4989923858642578	.013613318536395	.7796890586953709	.0063494540470059	.6653073263484242	.04551376	.013613318	.0063494542				.93825424	.77968907	.66530734
-1	.5	100	5	1645	6.999993324279785	.0342526610049607	.961348703849481	.4989923858642578	.007689463544137	.8004930935194323	.0045321324354066	.7338141667648659	.034252662	.0076894634	.0045321323				.96134871	.80049312	.73381418
-1	.6	100	5	1645	6.999993324279785	.0147142048361762	.9328226315049044	.4989923858642578	.0049870364102038	.8253057060192778	.0030449992749797	.7731873887780967	.014714205	.0049870363	.0030449992				.93282264	.8253057	.7731874
-1	.7	100	5	1645	6.999993324279785	.0073291215901939	.9132890717129425	.4989923858642578	.002827010548783	.8293637587629255	.0017485915523895	.7869026167626978	.0073291217	.0028270106	.0017485915				.91328907	.82936376	.78690261
-1	.7999999999999999	100	5	1645	6.999993324279785	.0039175830193496	.9015948344965851	.4989923858642578	.0015087848537659	.8288236438745384	.0011064564363845	.805483422624045	.0039175828	.0015087848	.0011064564				.90159482	.82882363	.8054834
-1	.8999999999999999	100	5	1645	6.999993324279785	.0018936364916209	.8862819281548108	.4989923858642578	.0008363031840675	.8334603689137505	.000719935941446	.8239632894219976	.0018936365	.00083630317	.00071993592				.88628191	.83346039	.82396328
-1	.9999999999999999	100	5	1645	6.999993324279785	.0010344815980871	.8821615109190194	.4989923858642578	.0004548102159786	.8400068380978344	.0003914036496176	.8325121534681237	.0010344816	.00045481022	.00039140365				.8821615	.84000683	.83251214
0	.1	100	5	1645	1.418450355529786	.04377524663642	.5037302098667258	.4185185852050781	.04377524663642	.5037302098667258	.0038738567030959	.1482075136560956	.043775246	.043775246	.0038738567				.50373024	.50373024	.14820752
0	.2	100	5	1645	2.921348571777344	.0465413585685139	.8537576338112114	.4989923858642578	.0232741061257866	.7330266047109696	.0075253923346649	.5336472518490359	.046541359	.023274107	.0075253923				.85375762	.73302662	.53364724
0	.3	100	5	1645	6.447590827941895	.0484452713194505	.9655798866696439	.4989923858642578	.0122665881215787	.808116643205042	.0058864593134075	.7032724844171585	.048445269	.012266588	.0058864593				.96557987	.80811661	.70327246
0	.4	100	5	1645	6.999993324279785	.0196931426842697	.947194735896378	.4989923858642578	.0059800253646297	.8259430337824015	.0033446769501311	.7602830389903099	.019693142	.0059800255	.0033446769				.94719476	.82594305	.76028305
0	.5	100	5	1645	6.999993324279785	.0079149956253625	.9197308757466759	.4989923858642578	.0030635394306239	.8354975706503249	.0019530901620819	.7947768590109711	.0079149958	.0030635395	.0019530902				.9197309	.83549756	.79477686
0	.6	100	5	1645	6.999993324279785	.0037412809367837	.9062761770057244	.4989923858642578	.001576330059072	.841944212878145	.0011361149961314	.8175773138788934	.0037412809	.00157633	.0011361151				.90627617	.84194422	.8175773
0	.7	100	5	1645	6.999993324279785	.001639863672388	.8908407424610468	.4989923858642578	.0008305104082882	.8498023055912197	.0006008882254891	.8306385854576088	.0016398637	.0008305104	.00060088822				.89084077	.84980232	.83063859
0	.7999999999999999	100	5	1645	6.999993324279785	.0007447207309728	.8824927191821228	.4989923858642578	.0003622067764691	.8508364612489461	.0002893279455146	.8412646001976006	.00074472075	.00036220677	.00028932796				.88249272	.85083646	.84126461
0	.8999999999999999	100	5	1645	6.999993324279785	.0002507781072373	.8710846164260478	.4989923858642578	.0001429320704458	.8549297538922815	.0001126678602543	.8483242198371059	.0002507781	.00014293207	.00011266786				.87108463	.85492975	.84832424
0	.9999999999999999	100	5	1645	6.999993324279785	.0000694216285695	.8648211211938749	.4989923858642578	.0000376212560788	.8543146984576996	.0000291138231802	.8501485560748534	.000069421629	.000037621256	.000029113824				.86482114	.85431468	.85014856
1	.1	100	5	1645	2.031261444091797	.0480832565442098	.7583624698628608	.4989923858642578	.037929840370077	.7100454903815637	.007403202777051	.402275007659649	.048083257	.03792984	.0074032028				.75836247	.71004552	.402275
1	.2	100	5	1645	6.539802551269531	.0490093481987783	.9692076385102867	.4989923858642578	.0119009307026217	.807884252503837	.0062891835138046	.7160452823650791	.049009349	.011900931	.0062891836				.96920764	.80788428	.71604526
1	.3	100	5	1645	6.999993324279785	.0141103321156253	.9401716800097955	.4989923858642578	.0046119785532178	.8314720500222581	.0031461650906252	.7914041283890746	.014110332	.0046119788	.0031461651				.94017166	.83147204	.79140413
1	.4	100	5	1645	6.999993324279785	.004811403357291	.9129485764055405	.4989923858642578	.0020396330510558	.8453495013921601	.0015078006537091	.8212246955469974	.0048114033	.002039633	.0015078007				.91294855	.84534949	.82122469
1	.5	100	5	1645	6.999993324279785	.0018091967888548	.8961824956778519	.4989923858642578	.0009159095871935	.8544471163533245	.0006763913295919	.8361108254639807	.0018091968	.00091590959	.00067639136				.89618248	.85444713	.83611083
1	.6	100	5	1645	6.999993324279785	.0006894668237124	.8852832289519799	.4989923858642578	.0003526562966136	.8575202301097099	.0002765089125195	.8477774814585727	.00068946683	.00035265629	.00027650892				.88528323	.85752022	.84777749
1	.7	100	5	1645	6.999993324279785	.000196056958621	.8744795741683483	.4989923858642578	.0000998132255062	.8579735288913164	.0000834882069747	.8538257725961558	.00019605696	.000099813224	.000083488208				.87447959	.85797352	.85382575
1	.7999999999999999	100	5	1645	6.999993324279785	.0000352694939542	.8648981959954345	.4989923858642578	.000018170078434	.8563289893658198	.0000149187615547	.8539883629245908	.000035269495	.000018170078	.000014918762				.8648982	.85632896	.85398835
1	.8999999999999999	100	5	1645	6.999993324279785	3.12650514667e-06	.8563719994180928	.4989923858642578	1.65709280331e-06	.8526326458485315	1.33321947837e-06	.8514985076040422	3.1265051e-06	1.6570928e-06	1.3332195e-06				.856372	.85263264	.85149848
1	.9999999999999999	100	5	1645	6.999993324279785	.0090398051377271	.9999994405707286	.4989923858642578	.0089005186403005	.9999988089646682	.008878058172387	.9999986526332345	.0090398053	.0089005185	.0088780578				.99999946	.99999881	.99999863
-2	.1	5	5	1960	6.999993324279785	.0316842654812869	.0558082656880851	.4989923858642578	.0316842654812869	.0558082656880851	1.12132525487e-14	-5.10702591328e-15	.031684265	.031684265	1.1213253e-14				.055808265	.055808265	-5.1070259e-15
-2	.2	5	5	1960	6.999993324279785	.0335566883227936	.0966009783420341	.4989923858642578	.0335566883227936	.0966009783420341	5.16454656818e-11	3.00079150417e-09	.033556689	.033556689	5.1645466e-11				.09660098	.09660098	3.0007914e-09
-2	.3	5	5	1960	6.999993324279785	.0370181429253058	.1608470724990189	.4989923858642578	.0370181429253058	.1608470724990189	2.95236665893e-07	.0000214468981765	.037018143	.037018143	2.9523667e-07				.16084707	.16084707	.000021446898
-2	.4	5	5	1960	6.999993324279785	.0421807413402464	.2542115116852818	.4989923858642578	.0421807413402464	.2542115116852818	6.83750945574e-06	.0007464623062514	.042180743	.042180743	6.8375093e-06				.25421152	.25421152	.00074646232
-2	.5	5	5	1960	6.999993324279785	.0123069560239413	.1871682545428215	.4989923858642578	.0123069560239413	.1871682545428215	.0001066518193393	.0113244305112594	.012306956	.012306956	.00010665182				.18716826	.18716826	.011324431
-2	.6	5	5	1960	2.764228820800781	.0167326091942427	.3089912524647006	.4989923858642578	.0167326091942427	.3089912524647006	.0002441878896319	.0361356563413293	.016732609	.016732609	.00024418789				.30899125	.30899125	.036135655
-2	.7	5	5	1960	3.289113998413086	.0228671963726537	.4597802636663916	.4989923858642578	.0070953189457428	.2889421756920956	.0005564038551413	.0928798168556629	.022867197	.0070953188	.00055640383				.45978028	.28894219	.092879817
-2	.7999999999999999	5	5	1960	6.999993324279785	.0310166878006978	.6192026865177216	.4989923858642578	.0112145126294486	.44772089324756	.0003706176848172	.1219083693119069	.031016687	.011214512	.00037061769				.61920267	.44772089	.12190837
-2	.8999999999999999	5	5	1960	6.999993324279785	.0413329105360355	.7629728936258692	.4989923858642578	.0068894310206885	.4702262146543966	.0009305422954582	.2416446795108271	.041332912	.0068894308	.0009305423				.76297289	.47022623	.24164468
-2	.9999999999999999	5	5	1960	4.22055721282959	.0254958034063814	.7686318956625454	.4989923858642578	.0051897456947315	.5190800892265059	.0008611893200876	.3083165473879292	.025495803	.0051897457	.00086118933				.76863188	.5190801	.30831656
-1	.1	5	5	1960	4.353757858276367	.0403822392506258	.0870071420531665	.4899239501953125	.0403822392506258	.0870071420531665	1.13242748512e-14	2.88657986403e-15	.04038224	.04038224	1.1324275e-14				.087007143	.087007143	2.8865799e-15
-1	.2	5	5	1960	3.492449760437012	.0451454621622852	.1764152913307914	.4989923858642578	.0451454621622852	.1764152913307914	6.37283400495e-08	4.13157200874e-06	.045145463	.045145463	6.3728343e-08				.17641529	.17641529	4.1315720e-06
-1	.3	5	5	1960	2.237554550170899	.0192925725419334	.1775025128665347	.4802844543457031	.0192925725419334	.1775025128665347	.0000329957794136	.0023913662102759	.019292573	.019292573	.00003299578				.17750251	.17750251	.0023913663
-1	.4	5	5	1960	2.407611846923829	.0269094797096495	.33634182232207	.4989923858642578	.0269094797096495	.33634182232207	.0001058990045661	.0146077351964319	.02690948	.02690948	.000105899				.33634183	.33634183	.014607735
-1	.5	5	5	1960	2.870426177978516	.0380215981158861	.5363122480453804	.4989923858642578	.0165676110151525	.387812594349262	.0003404207525862	.0608202595586016	.038021598	.01656761	.00034042075				.53631222	.38781258	.060820259
-1	.6	5	5	1960	2.803515434265137	.026406372369593	.6002471823012743	.4989923858642578	.012612678594222	.4687407717456106	.0010321729594197	.1734964689209376	.026406372	.012612679	.0010321729				.6002472	.46874076	.17349647
-1	.7	5	5	1960	3.850161552429199	.0401257692460681	.7878419380751998	.4989923858642578	.011542055628208	.5719419646661777	.0013137602667338	.2775804728207752	.040125769	.011542056	.0013137603				.78784192	.57194197	.27758047
-1	.7999999999999999	5	5	1960	4.569316864013672	.03515627146057	.8522841999643846	.4989923858642578	.006841717405829	.5917547473528737	.0019193956980849	.4124738211287771	.035156272	.0068417173	.0019193958				.85228419	.59175473	.41247383
-1	.8999999999999999	5	5	1960	5.783289909362793	.0344286144083232	.9112849647575076	.4989923858642578	.0052943934854732	.6456888968454914	.0017155203120872	.4911051913124157	.034428615	.0052943933	.0017155203				.91128498	.64568889	.4911052
-1	.9999999999999999	5	5	1960	6.999993324279785	.036387317000668	.9559685689352265	.4989923858642578	.0051148597597788	.7213446181703221	.0019310141899023	.590687332387234	.036387317	.0051148599	.0019310142				.95596856	.72134459	.59068733
0	.1	5	5	1960	2.758420944213867	.0346053771773376	.1085716246082779	.4564065246582031	.0346053771773376	.1085716246082779	2.56873411431e-11	1.27815846795e-09	.034605376	.034605376	2.5687341e-11				.10857163	.10857163	1.2781585e-09
0	.2	5	5	1960	2.36309814453125	.0450608307183709	.285055381896982	.4935330505371094	.0450608307183709	.285055381896982	.0000127648011838	.0009544832136544	.045060832	.045060832	.000012764801				.28505537	.28505537	.00095448323
0	.3	5	5	1960	2.197253227233887	.0355089135085588	.4296470754321883	.4989923858642578	.0355089135085588	.4296470754321883	.0004449665950275	.0396233500891768	.035508912	.035508912	.0004449666				.42964709	.42964709	.03962335
0	.4	5	5	1960	2.514129638671875	.0342277080121453	.6046824458486451	.4989923858642578	.0201751409030526	.5018145806771181	.0008665535656442	.1255685448384417	.034227706	.02017514	.00086655357				.60468245	.5018146	.12556854
0	.5	5	5	1960	3.320509910583496	.0378349448646332	.7723932486174919	.4989923858642578	.0155909155299867	.6092111566105254	.0019008037528668	.2923783188514694	.037834946	.015590915	.0019008038				.77239323	.60921115	.29237831
0	.6	5	5	1960	4.747531890869141	.04496226951217	.8972072234738399	.4989923858642578	.0102113783835458	.6633495572580472	.002641091542271	.4517195228019254	.044962268	.010211378	.0026410916				.8972072	.66334957	.45171952
0	.7	5	5	1960	6.323529243469238	.0419392201161284	.9471201030431794	.4989923858642578	.0062555132934472	.6906653073803375	.0018477270678454	.5151360861436417	.041939221	.0062555135	.0018477271				.94712013	.6906653	.51513606
0	.7999999999999999	5	5	1960	6.999993324279785	.0278165950071148	.952902909442405	.4989923858642578	.0053420718876107	.7556768024740393	.0026919817325695	.6610943399924603	.027816596	.0053420719	.0026919818				.95290291	.75567681	.66109437
0	.8999999999999999	5	5	1960	6.999993324279785	.0232671511250581	.9695757758176234	.4989923858642578	.005914949191096	.8377341647710538	.0033555510219041	.7674303378870606	.023267152	.0059149493	.003355551				.96957576	.83773416	.76743037
0	.9999999999999999	5	5	1960	6.999993324279785	.0195890679715356	.980121724494409	.4989923858642578	.0077782277312423	.9151886272951452	.004990614103153	.8706936195255297	.019589068	.0077782278	.004990614				.98012173	.91518861	.87069362
1	.1	5	5	1960	2.217554092407227	.0453587180812522	.2091513408201164	.4447188262939453	.0453587180812522	.2091513408201164	2.51702293341e-07	.0000142858307571	.045358717	.045358717	2.5170229e-07				.20915134	.20915134	.000014285831
1	.2	5	5	1960	1.920497894287109	.0339959618724149	.4199160725594878	.4789519805908203	.0339959618724149	.4199160725594878	.0003493228053398	.0309216341294919	.033995964	.033995964	.0003493228				.41991606	.41991606	.030921634
1	.3	5	5	1960	2.822955131530762	.0499312686666556	.7409847260772293	.4989923858642578	.0263323483131503	.6114971920541642	.0016072600808293	.194105733504387	.049931269	.026332349	.0016072601				.74098474	.61149716	.19410573
1	.4	5	5	1960	4.0340576171875	.0462109678206122	.8779128093024037	.4989923858642578	.0119609585490932	.6452746716775161	.0021623408924079	.373270686021381	.046210967	.011960958	.0021623408				.87791282	.6452747	.37327069
1	.5	5	5	1960	5.813424110412598	.0418373706890333	.9458971206567253	.4989923858642578	.0088727455222385	.7327796359220606	.0028312590821313	.5534849602168233	.041837372	.0088727456	.002831259				.9458971	.73277962	.55348498
1	.6	5	5	1960	6.999993324279785	.0328962396779939	.9698779089530901	.4989923858642578	.0060408333513678	.7783551902665915	.0028830975198343	.6736286360428062	.032896239	.0060408334	.0028830976				.9698779	.77835518	.67362863
1	.7	5	5	1960	6.999993324279785	.021883702263418	.9738383370885665	.4989923858642578	.0073655225486861	.8781710114569502	.0041134219957931	.8083217696379043	.021883702	.0073655224	.0041134218				.97383833	.87817103	.80832177
1	.7999999999999999	5	5	1960	6.999993324279785	.0214947636189973	.9898619440742217	.4989923858642578	.0092878084140712	.9452496464787142	.0069602373160458	.9210306201340901	.021494763	.0092878081	.0069602374				.98986197	.94524962	.92103064
1	.8999999999999999	5	5	1960	6.999993324279785	.0188495581866034	.9950256582142456	.4989923858642578	.010719808181134	.9777661197963834	.0086183452562538	.9665764536463151	.018849557	.010719808	.0086183455				.99502563	.9777661	.96657646
1	.9999999999999999	5	5	1960	6.999993324279785	.0183967364328564	.9984921295641052	.4989923858642578	.0129808122831078	.9941224831894593	.0111078771054466	.9906028949531808	.018396737	.012980812	.011107877				.99849212	.99412251	.99060291
-2	.1	10	5	1960	6.064384460449219	.0493874526010898	.0950121872578363	.4989923858642578	.0493874526010898	.0950121872578363	1.12132525487e-14	-5.10702591328e-15	.049387451	.049387451	1.1213253e-14				.095012188	.095012188	-5.1070259e-15
-2	.2	10	5	1960	2.700262069702149	.014991648805523	.0698559568907301	.462086669921875	.014991648805523	.0698559568907301	1.25717468658e-08	7.41161400253e-07	.014991648	.014991648	1.2571747e-08				.069855958	.069855958	7.4116139e-07
-2	.3	10	5	1960	2.478481292724609	.018801382408462	.1464588542736333	.4910660705566408	.018801382408462	.1464588542736333	2.19979210581e-06	.0002296290249494	.018801382	.018801382	2.1997921e-06				.14645885	.14645885	.00022962902
-2	.4	10	5	1960	2.569558143615724	.0248127954644222	.2727300373791004	.4989923858642578	.0248127954644222	.2727300373791004	.0000368961664459	.0053147311707135	.024812795	.024812795	.000036896166				.27273002	.27273002	.005314731
-2	.5	10	5	1960	2.93646240234375	.033512137015872	.4430752514857348	.4989923858642578	.0123373791118254	.2856692153763698	.0004105938292069	.0497502333554756	.033512138	.012337379	.00041059384				.44307524	.28566921	.049750235
-2	.6	10	5	1960	3.689069747924805	.0452646897367306	.6282805693806095	.4989923858642578	.019222637614238	.4705077487967982	.0010518386678996	.1377835386482921	.045264691	.019222638	.0010518386				.62828058	.47050774	.13778354
-2	.7	10	5	1960	3.227123260498047	.0291399700993754	.6636515052758523	.4989923858642578	.013561029299712	.5282128571368536	.0010196832660463	.2061918284383083	.029139969	.013561029	.0010196833				.66365153	.52821285	.20619182
-2	.7999999999999999	10	5	1960	4.346755027770996	.0423000353260079	.8231593162808425	.4989923858642578	.0115117881117701	.608197841146523	.0011924706883417	.3016072847177583	.042300034	.011511788	.0011924707				.82315934	.60819787	.30160728
-2	.8999999999999999	10	5	1960	4.980100631713867	.0346801828117328	.8679257538569985	.4989923858642578	.0061807364595267	.6046246038408709	.001615217274334	.421704916954404	.034680184	.0061807362	.0016152173				.86792576	.60462463	.42170492
-2	.9999999999999999	10	5	1960	6.999993324279785	.0497559179312985	.9522485158256262	.4989923858642578	.0043601804470539	.639052783383198	.0013033348709515	.4826344823765365	.04975592	.0043601803	.0013033348				.95224851	.63905281	.48263448
-1	.1	10	5	1960	3.103368759155274	.0363586474179569	.1000817070479024	.4665409393310547	.0363586474179569	.1000817070479024	1.88848936489e-13	9.61974944147e-12	.036358647	.036358647	1.8884894e-13				.1000817	.1000817	9.6197494e-12
-1	.2	10	5	1960	2.569197654724121	.0445733096099729	.2422419510127785	.49583251953125	.0445733096099729	.2422419510127785	2.89278807586e-06	.0002096864673763	.044573311	.044573311	2.8927882e-06				.24224195	.24224195	.00020968646
-1	.3	10	5	1960	2.13944149017334	.0292862082557435	.3330231268759773	.4989923858642578	.0292862082557435	.3330231268759773	.0001416307286057	.0140669808820126	.029286208	.029286208	.00014163074				.33302313	.33302313	.014066981
-1	.4	10	5	1960	2.66197681427002	.0447497498880767	.5832222551751278	.4989923858642578	.0239897335931004	.4613997984890217	.0005616202723032	.0768144123346911	.044749752	.023989733	.00056162028				.58322227	.46139979	.076814413
-1	.5	10	5	1960	3.075270652770996	.0401494392280586	.7138058511355938	.4989923858642578	.0134453413095071	.5088949051087254	.0009881440378912	.1820312172438974	.040149439	.013445341	.00098814408				.71380585	.50889492	.18203121
-1	.6	10	5	1960	3.962353706359864	.0409372638251208	.8327005416533948	.4989923858642578	.0101708954987547	.5930016912935726	.0019368554704046	.3486925270168042	.040937264	.010170896	.0019368555				.83270055	.59300166	.34869254
-1	.7	10	5	1960	5.443188667297363	.0452214549427874	.9208196620155433	.4989923858642578	.0062786562381258	.6268668806001958	.0023904493098184	.4842285264581374	.045221455	.0062786564	.0023904494				.92081964	.62686688	.48422852
-1	.7999999999999999	10	5	1960	6.902314186096191	.0393076561448785	.9536351231991261	.4989923858642578	.005268405060649	.6964600424591233	.0022691988221784	.5772891513463178	.039307658	.0052684052	.0022691989				.9536351	.69646007	.57728916
-1	.8999999999999999	10	5	1960	6.999993324279785	.0239356080930925	.9499989936175013	.4989923858642578	.0056398736370433	.7846905764815054	.0027786005925927	.6901833956332016	.023935609	.0056398734	.0027786007				.94999897	.78469056	.6901834
-1	.9999999999999999	10	5	1960	6.999993324279785	.0230251073709388	.9735386926360522	.4989923858642578	.0054320117594614	.8412338877053637	.0040526729086919	.8063846010427377	.023025107	.0054320116	.004052673				.9735387	.84123391	.80638462
0	.1	10	5	1960	2.21696662902832	.0321894756561549	.141445011869609	.4337849273681641	.0321894756561549	.141445011869609	3.74204638387e-08	1.89790118688e-06	.032189477	.032189477	3.7420463e-08				.14144501	.14144501	1.8979011e-06
0	.2	10	5	1960	1.9029541015625	.0314949584945926	.342062940604962	.4611653594970703	.0314949584945926	.342062940604962	.0002413014714968	.0174349937817665	.03149496	.03149496	.00024130147				.34206295	.34206295	.017434994
0	.3	10	5	1960	2.391937255859375	.039487715441387	.6177207756136494	.4989923858642578	.0264699785576923	.5357846116177774	.0014685786562636	.1454086363442743	.039487716	.026469979	.0014685787				.61772078	.5357846	.14540863
0	.4	10	5	1960	3.279227256774902	.0398131157432143	.7966832055417302	.4989923858642578	.0145249399781735	.6085830863404242	.0018519850264818	.2933413334006568	.039813116	.01452494	.001851985				.79668319	.60858309	.29334134
0	.5	10	5	1960	5.010041236877441	.0459387149715685	.9213597378173037	.4989923858642578	.0087178596271825	.6652601655475137	.0021087865013543	.4459035422312272	.045938715	.0087178592	.0021087865				.92135972	.66526014	.44590354
0	.6	10	5	1960	6.999993324279785	.0462527379368098	.9710776748013094	.4989923858642578	.0077206714008965	.7596668203455721	.0023325171204651	.582648357415043	.046252739	.0077206716	.0023325172				.97107768	.7596668	.58264834
0	.7	10	5	1960	6.999993324279785	.0277093037025304	.9702121843341994	.4989923858642578	.0057137979200333	.8033687623770304	.0034622232428594	.7361102125739084	.027709303	.0057137981	.0034622233				.97021216	.80336875	.73611021
0	.7999999999999999	10	5	1960	6.999993324279785	.0221448645855216	.9808468371370065	.4989923858642578	.0072542783797626	.8942303854144323	.0048975509897373	.8509337307600884	.022144865	.0072542783	.0048975511				.98084682	.89423037	.85093373
0	.8999999999999999	10	5	1960	6.999993324279785	.0194693668837379	.9897966026963531	.4989923858642578	.0091455019572722	.9523788717927378	.0067786824385138	.9291522263762723	.019469367	.009145502	.0067786826				.98979658	.95237887	.92915225
0	.9999999999999999	10	5	1960	6.999993324279785	.0185662238944572	.995910685737928	.4989923858642578	.0114738433796253	.983763639614802	.0092088341160966	.9743317835095816	.018566225	.011473844	.0092088338				.9959107	.98376364	.9743318
1	.1	10	5	1960	1.918294906616211	.0430242998268615	.2917525791683578	.4343255310058594	.0430242998268615	.2917525791683578	.0000282254634661	.0015902078581604	.043024302	.043024302	.000028225464				.29175258	.29175258	.0015902078
1	.2	10	5	1960	2.292282104492188	.0444448586069761	.6456042191954352	.4989923858642578	.0344428726409992	.5908402599537125	.0013888084212444	.134824370435813	.044444859	.034442872	.0013888084				.64560419	.59084028	.13482437
1	.3	10	5	1960	3.564881324768066	.0418834863280012	.8543913906111159	.4989923858642578	.0147971783742057	.6671868818916467	.0031252717561923	.4017372517302807	.041883487	.014797178	.0031252718				.8543914	.66718686	.40173724
1	.4	10	5	1960	6.365252494812012	.049265527031421	.9655415156910192	.4989923858642578	.0080348392033164	.7268647195581833	.0033369143516437	.586393111000477	.049265526	.0080348393	.0033369143				.96554154	.7268647	.58639312
1	.5	10	5	1960	6.999993324279785	.0297011331498875	.9729780462673399	.4989923858642578	.0063568050538407	.8076432152312263	.0036776673829279	.7311718382240948	.029701132	.0063568051	.0036776674				.97297806	.80764323	.73117185
1	.6	10	5	1960	6.999993324279785	.0232287212664313	.9853647203762416	.4989923858642578	.0087404604628477	.9176368218439713	.0058269448642687	.8750476416055586	.023228722	.0087404605	.005826945				.98536474	.91763681	.87504762
1	.7	10	5	1960	6.999993324279785	.0203201317955845	.9937385341601873	.4989923858642578	.0104066762452336	.9679156000861098	.0085449439729951	.9554372600465801	.020320132	.010406677	.0085449442				.99373853	.96791559	.95543724
1	.7999999999999999	10	5	1960	6.999993324279785	.0194137219870451	.9982034633743955	.4989923858642578	.0126197672577097	.9913947677299617	.0109786330994738	.9874084639114022	.019413723	.012619767	.010978634				.99820346	.99139476	.98740846
1	.8999999999999999	10	5	1960	6.999993324279785	.0181599426654525	.9995543117563523	.4989923858642578	.0139171264539025	.9980963337513643	.0126089813781326	.9970745383987817	.018159943	.013917127	.012608982				.99955434	.99809635	.99707454
1	.9999999999999999	10	5	1960	6.999993324279785	.0174895199520341	.9999299007568906	.4989923858642578	.0150027385107828	.999738245831621	.0140015361209873	.9995747733637623	.017489521	.015002739	.014001536				.9999299	.99973822	.99957478
-2	.1	20	5	1960	3.074302673339844	.022036946424617	.0598083206180705	.4606171417236328	.022036946424617	.0598083206180705	2.34257058196e-14	5.74984504453e-13	.022036947	.022036947	2.3425706e-14				.059808321	.059808321	5.7498450e-13
-2	.2	20	5	1960	2.435529708862305	.0269350739481299	.1499160435467731	.46708154296875	.0269350739481299	.1499160435467731	1.15581443971e-06	.0000700211240424	.026935074	.026935074	1.1558144e-06				.14991604	.14991604	.000070021124
-2	.3	20	5	1960	2.437005043029785	.0359818621805662	.3129959613139505	.4989923858642578	.0359818621805662	.3129959613139505	.0000716784061626	.0063514661152932	.035981864	.035981864	.000071678405				.31299597	.31299597	.0063514663
-2	.4	20	5	1960	2.833462715148926	.0497795472735031	.5313868233353096	.4989923858642578	.0236841547577711	.3911758069844901	.000260402046797	.0374978219038936	.049779546	.023684155	.00026040204				.53138685	.39117581	.037497822
-2	.5	20	5	1960	2.825398445129395	.0370131793026468	.624327932455975	.4989923858642578	.0192032624371073	.4999955967257619	.0009002202042886	.1369333353832577	.037013181	.019203262	.00090022018				.62432796	.49999559	.13693334
-2	.6	20	5	1960	3.267684936523438	.0325013711671478	.7297445040983079	.4989923858642578	.0102212812740515	.5224557562439752	.0013626543486783	.254838662843043	.03250137	.010221281	.0013626544				.72974449	.52245575	.25483868
-2	.7	20	5	1960	4.129854202270508	.0324702906060267	.8305357690830788	.4989923858642578	.0073207385229649	.5839901653202293	.0023102367158933	.4152070188185459	.03247029	.0073207384	.0023102367				.83053577	.58399016	.41520703
-2	.7999999999999999	20	5	1960	5.548124313354492	.0353774209875903	.9112085513081242	.4989923858642578	.0067018648683029	.6713013531951805	.0024761677575281	.5253331671954257	.03537742	.0067018648	.0024761679				.91120857	.67130136	.52533317
-2	.8999999999999999	20	5	1960	6.999993324279785	.0404393694487812	.9633936482055512	.4989923858642578	.0049436144099926	.7119564712353628	.0020355617475789	.5908223972987708	.040439371	.0049436144	.0020355617				.96339363	.7119565	.5908224
-2	.9999999999999999	20	5	1960	6.999993324279785	.0222527698821877	.9511578843665396	.4989923858642578	.0047374768421909	.778282578579782	.0022076514536796	.6806280627056409	.02225277	.0047374768	.0022076515				.95115787	.77828258	.68062806
-1	.1	20	5	1960	2.563843727111816	.0420979529358035	.1483814153480852	.4540156860351562	.0420979529358035	.1483814153480852	1.55107759969e-09	7.99486901126e-08	.042097952	.042097952	1.5510776e-09				.14838141	.14838141	7.9948691e-08
-1	.2	20	5	1960	2.00739574432373	.0334080410452074	.2969514488456615	.4651247100830078	.0334080410452074	.2969514488456615	.0000985191388236	.0066938792905604	.033408042	.033408042	.000098519136				.29695144	.29695144	.0066938791
-1	.3	20	5	1960	2.188220977783204	.0344762289989695	.513505469239422	.4989923858642578	.0344762289989695	.513505469239422	.0005597066254669	.0665119514777922	.034476228	.034476228	.00055970665				.51350546	.51350546	.066511951
-1	.4	20	5	1960	2.964694023132324	.0415277682106525	.7365678850104461	.4989923858642578	.0183859786997754	.5785213800220785	.0015625591511033	.22209643070886	.041527767	.018385978	.0015625592				.73656791	.57852137	.22209643
-1	.5	20	5	1960	3.971746444702149	.0390847685572444	.8540517639998848	.4989923858642578	.0097019303770154	.6146436993761857	.0027571024726118	.4160250634720557	.03908477	.00970193	.0027571025				.85405177	.61464369	.41602507
-1	.6	20	5	1960	5.767107963562012	.0421098841805978	.9384170276835569	.4989923858642578	.0075426279936597	.6956416164151347	.0025434010757631	.5297061275311554	.042109884	.0075426279	.002543401				.93841702	.69564164	.52970612
-1	.7	20	5	1960	6.999993324279785	.0326975068046943	.9604724081039261	.4989923858642578	.0059238513341889	.7564326793295091	.0022985557063403	.623142736175767	.032697506	.0059238514	.0022985558				.9604724	.75643265	.62314272
-1	.7999999999999999	20	5	1960	6.999993324279785	.021863979826616	.9640339620708104	.4989923858642578	.0063063738759199	.8394102149230757	.0037948777816074	.775110066784758	.02186398	.006306374	.0037948778				.96403396	.83941019	.77511007
-1	.8999999999999999	20	5	1960	6.999993324279785	.0217748089042485	.9842655208431899	.4989923858642578	.0082165531428314	.9188657847523819	.0055386243763376	.8795282547475004	.02177481	.0082165534	.0055386242				.98426551	.9188658	.87952828
-1	.9999999999999999	20	5	1960	6.999993324279785	.0193896769149891	.9916383181824138	.4989923858642578	.0101979543190465	.9650280279075961	.0075518165130627	.9449759191178533	.019389678	.010197954	.0075518163				.9916383	.96502805	.94497591
0	.1	20	5	1960	2.049285888671875	.0458500260526992	.2570265986981581	.4404396820068358	.0458500260526992	.2570265986981581	3.20675221621e-06	.0001932353878049	.045850027	.045850027	3.2067521e-06				.25702661	.25702661	.00019323539
0	.2	20	5	1960	2.192853927612305	.046990947739609	.5801438752041455	.4989923858642578	.0344492230003262	.5136725023096642	.0010173560131366	.0863740452510453	.046990946	.034449223	.0010173561				.58014387	.51367253	.086374044
0	.3	20	5	1960	3.280081748962402	.0493043392923219	.823044150647927	.4989923858642578	.0180273300089392	.6317514537359621	.0027537143704033	.3200014057175352	.04930434	.01802733	.0027537143				.82304412	.63175148	.32000139
0	.4	20	5	1960	4.865638732910156	.0426329188562069	.9228399518741035	.4989923858642578	.0099468922439983	.6989938227580981	.0026015497066384	.482060072756276	.042632919	.009946892	.0026015497				.92283994	.6989938	.48206007
0	.5	20	5	1960	6.999993324279785	.0395317544378417	.97177380850442	.4989923858642578	.0073321278403885	.7761492287012304	.002982836675106	.6423222882285737	.039531756	.007332128	.0029828367				.9717738	.77614921	.6423223
0	.6	20	5	1960	6.999993324279785	.0247285870603722	.9752889791103722	.4989923858642578	.0068460725685842	.8547069259405959	.0039659445982525	.7851953088396575	.024728587	.0068460726	.0039659445				.97528899	.85470694	.78519529
0	.7	20	5	1960	6.999993324279785	.0213150506639826	.9879981611050618	.4989923858642578	.0087635634354103	.9350693223445394	.006696526484643	.9106311015777205	.021315051	.0087635638	.0066965264				.98799819	.93506932	.91063112
0	.7999999999999999	20	5	1960	6.999993324279785	.0193849989915273	.9950776730687999	.4989923858642578	.0106861554455484	.9761677632489225	.0087631369973046	.9655914076502263	.019384999	.010686155	.0087631373				.99507767	.97616774	.96559143
0	.8999999999999999	20	5	1960	6.999993324279785	.0186154113157275	.9985494787486305	.4989923858642578	.012776104857852	.9936757930812125	.0110946119738125	.9903584365141975	.018615412	.012776105	.011094612				.99854946	.99367577	.99035841
0	.9999999999999999	20	5	1960	6.999993324279785	.0179773185867935	.9996848784247017	.4989923858642578	.0143705738838593	.9987939280623974	.0130157150715637	.998047394162153	.017977318	.014370574	.013015715				.99968487	.9987939	.99804741
1	.1	20	5	1960	1.900751113891602	.0492705036631944	.4531754501589409	.4639673614501953	.0492705036631944	.4531754501589409	.0003828422685869	.0239380891735228	.049270503	.049270503	.00038284226				.45317546	.45317546	.02393809
1	.2	20	5	1960	3.129584312438965	.0499493216841391	.8296478169081503	.4989923858642578	.022351882031787	.6746738937635492	.0028588828263105	.3182736893413556	.049949322	.022351881	.0028588828				.82964784	.67467391	.31827369
1	.3	20	5	1960	5.962252616882324	.0497973545812611	.9628708412486531	.4989923858642578	.0097530546386204	.743698547946305	.0035379195005975	.5759877734709002	.049797356	.0097530549	.0035379196				.96287084	.74369854	.57598776
1	.4	20	5	1960	6.999993324279785	.0275613088015543	.9726867363962318	.4989923858642578	.00696214137641	.8283470794814547	.0040142546558599	.7518289908784639	.027561309	.0069621415	.0040142545				.97268671	.82834709	.75182897
1	.5	20	5	1960	6.999993324279785	.0224802666130679	.9888632350182364	.4989923858642578	.009421263065904	.9370730205820554	.0070396668792354	.9099760111835893	.022480266	.0094212629	.0070396671				.98886323	.93707299	.90997601
1	.6	20	5	1960	6.999993324279785	.0197898388605174	.9962523173480641	.4989923858642578	.0117171957731177	.9822556784363311	.0102494394602437	.9762718268483646	.019789839	.011717196	.01024944				.9962523	.9822557	.97627181
1	.7	20	5	1960	6.999993324279785	.0186803965925693	.9991872712463734	.4989923858642578	.0140468627213882	.9968402256163866	.0122593931563413	.9947296283673156	.018680397	.014046863	.012259393				.99918729	.99684024	.99472964
1	.7999999999999999	20	5	1960	6.999993324279785	.0182749292427975	.9999063088552871	.4989923858642578	.0151000591708712	.9995719024836233	.0142106934090069	.9993638383878919	.018274929	.015100059	.014210694				.9999063	.99957192	.99936384
1	.8999999999999999	20	5	1960	6.999993324279785	.0177496291276675	.9999929068958474	.4989923858642578	.0162703708456083	.9999764310375097	.0156400522204375	.9999628605560906	.01774963	.016270371	.015640052				.99999291	.99997646	.99996287
1	.9999999999999999	20	5	1960	6.999993324279785	.017987944160305	.9999998424960694	.4989923858642578	.0170302677757997	.9999994120690237	.016587309240275	.9999990257734117	.017987944	.017030267	.01658731				.99999982	.9999994	.99999905
-2	.1	100	5	1960	2.201759338378906	.0438307800882423	.2039916846926931	.4428076782226563	.0438307800882423	.2039916846926931	2.28000220037e-07	.0000130697446139	.043830778	.043830778	2.2800022e-07				.20399168	.20399168	.000013069744
-2	.2	100	5	1960	2.144928932189941	.0488405873279195	.4929624821814033	.4989923858642578	.0488405873279195	.4929624821814033	.0003278668318316	.0295821359266248	.048840586	.048840586	.00032786684				.49296248	.49296248	.029582135
-2	.3	100	5	1960	2.791085243225099	.0485759680672587	.7345237222099699	.4989923858642578	.0254904835197254	.6038650301577941	.0015237185468102	.1888079082304128	.048575968	.025490483	.0015237186				.73452371	.60386503	.1888079
-2	.4	100	5	1960	3.983181953430176	.0450630502148327	.8736166613659744	.4989923858642578	.0115304424003781	.6376008091530765	.0029948512906249	.4161123057448938	.045063049	.011530442	.0029948512				.87361664	.63760078	.4161123
-2	.5	100	5	1960	6.236197471618652	.0492473656240432	.9588602232580045	.4989923858642578	.0085415330108746	.7257091736712067	.0026953366917609	.545474738525748	.049247365	.0085415328	.0026953367				.95886022	.7257092	.54547477
-2	.6	100	5	1960	6.999993324279785	.0321479997762283	.9681930684687425	.4989923858642578	.0057959213478564	.7717072088135598	.002743532410819	.6659812446482507	.032148	.0057959212	.0027435324				.96819305	.77170724	.66598123
-2	.7	100	5	1960	6.999993324279785	.0243533287625997	.979045386781059	.4989923858642578	.0070872208090098	.8732361670297673	.0048253034624175	.8273540079414907	.024353329	.0070872209	.0048253033				.97904539	.87323618	.82735401
-2	.7999999999999999	100	5	1960	6.999993324279785	.0209988938224883	.9890723201361716	.4989923858642578	.0089729597203464	.9422293327235909	.0066965035450177	.9171296347426604	.020998893	.0089729596	.0066965036				.98907232	.94222933	.91712964
-2	.8999999999999999	100	5	1960	6.999993324279785	.0184193862131914	.9945618792098151	.4989923858642578	.0115354303117134	.9808071081386884	.0093241714104274	.9706978653413647	.018419387	.01153543	.0093241716				.99456185	.98080713	.97069788
-2	.9999999999999999	100	5	1960	6.999993324279785	.0180111988434881	.99831384730526	.4989923858642578	.0126481263126108	.9935428986842801	.0107939908170428	.9897453358977486	.018011199	.012648126	.01079399				.99831384	.99354291	.98974532
-1	.1	100	5	1960	1.804427146911621	.0388586872195826	.3255885269447975	.4267723083496094	.0388586872195826	.3255885269447975	.000089225036383	.0054622609784966	.038858686	.038858686	.000089225039				.32558852	.32558852	.0054622609
-1	.2	100	5	1960	2.526386260986329	.044786540165749	.7221434256356387	.4989923858642578	.0294389419208195	.6344634005447247	.0021179564542702	.2123145298788851	.044786539	.029438943	.0021179565				.72214341	.63446343	.21231453
-1	.3	100	5	1960	4.561312675476074	.0489927554327753	.9221277058969429	.4989923858642578	.013096157965747	.7132176496710219	.0028814057025782	.4571470525055276	.048992757	.013096158	.0028814056				.92212772	.71321768	.45714706
-1	.4	100	5	1960	6.999993324279785	.0405989519228088	.9730287314037439	.4989923858642578	.0069596081069356	.7623786345326647	.0033555438145035	.6511564602691515	.040598951	.0069596083	.0033555438				.97302872	.76237863	.65115649
-1	.5	100	5	1960	6.999993324279785	.0235074289707823	.9759877903255374	.4989923858642578	.0077023579642476	.8757923855134921	.0043628085975791	.8049020987277202	.023507429	.0077023581	.0043628085				.97598779	.87579238	.80490208
-1	.6	100	5	1960	6.999993324279785	.0217616962852411	.9916870585311982	.4989923858642578	.0103233163328809	.9561569436423321	.0076409905753517	.9326027067411137	.021761697	.010323317	.0076409904				.99168706	.95615697	.9326027
-1	.7	100	5	1960	6.999993324279785	.0196706275844573	.9971926183508256	.4989923858642578	.0119671777616652	.9862547722361912	.0103799755890261	.9808050917157055	.019670628	.011967178	.010379976				.99719262	.98625475	.9808051
-1	.7999999999999999	100	5	1960	6.999993324279785	.0181547365917517	.99925320485086	.4989923858642578	.0139069354032393	.9972465356773729	.0126105045209493	.9959414637782085	.018154737	.013906935	.012610504				.99925321	.99724656	.99594146
-1	.8999999999999999	100	5	1960	6.999993324279785	.0181253048767825	.9999133698664951	.4989923858642578	.0151359157290419	.9996278043082338	.0141560068316879	.999419813635592	.018125305	.015135916	.014156007				.99991339	.99962783	.99941981
-1	.9999999999999999	100	5	1960	6.999993324279785	.0176276772266494	.9999922102592907	.4989923858642578	.0159487862442592	.9999708729133159	.0152282462868625	.9999521726824294	.017627677	.015948785	.015228246				.99999219	.99997085	.9999522
0	.1	100	5	1960	1.983603477478028	.0455787840985294	.5850307160507155	.4989923858642578	.0455787840985294	.5850307160507155	.0012435296669266	.0939347722413357	.045578785	.045578785	.0012435297				.58503073	.58503073	.093934774
0	.2	100	5	1960	4.445902824401855	.0497092863065505	.9268026602786089	.4989923858642578	.0137879756482723	.7222347122739845	.0033253490223629	.4735232778057863	.049709287	.013787976	.003325349				.92680264	.72223473	.47352329
0	.3	100	5	1960	6.999993324279785	.0328693165938769	.9752057803982659	.4989923858642578	.0077812290561081	.8188858324567412	.0039371667474154	.7187834868605822	.032869317	.007781229	.0039371666				.97520578	.8188858	.7187835
0	.4	100	5	1960	6.999993324279785	.0228297219704121	.9889524884220198	.4989923858642578	.0100830534324529	.9408451935188282	.0068135321362841	.90378850973792	.022829723	.010083053	.0068135322				.98895252	.94084519	.90378851
0	.5	100	5	1960	6.999993324279785	.0202192340982791	.9972154547649763	.4989923858642578	.0123670038813971	.9861854681979461	.010593959312825	.9800468737693858	.020219235	.012367004	.010593959				.99721545	.98618549	.98004687
0	.6	100	5	1960	6.999993324279785	.0187884780060832	.9995501068644533	.4989923858642578	.0143351430969894	.9979953106683637	.0129649747055413	.9968806881432635	.018788477	.014335143	.012964975				.9995501	.99799532	.99688071
0	.7	100	5	1960	6.999993324279785	.0182472137829686	.9999673779439622	.4989923858642578	.0157008225782268	.9998502941743722	.015053885949638	.9997868848588151	.018247213	.015700823	.015053886				.9999674	.99985027	.99978691
0	.7999999999999999	100	5	1960	6.999993324279785	.0180538563487105	.999998997470295	.4989923858642578	.0168947309641773	.9999963582841975	.0162442649464455	.9999932795311806	.018053856	.016894732	.016244264				.99999899	.99999636	.99999326
0	.8999999999999999	100	5	1960	6.999993324279785	.0184342997647425	.9999999941613112	.4989923858642578	.0177579625139356	.9999999753646808	.0174863046928627	.9999999608365692	.018434299	.017757963	.017486304				1	1	.99999994
0	.9999999999999999	100	5	1960	6.999993324279785	.0187988505434016	.9999999999942721	.4989923858642578	.0184141847469722	.9999999999721014	.0183348492486252	.9999999999638967	.01879885	.018414184	.018334849				1	1	1
1	.1	100	5	1960	2.967778205871582	.0481800984305025	.834429415814965	.4989923858642578	.0223079838643367	.6834988333235827	.003353531654979	.3406175619948524	.0481801	.022307985	.0033535317				.83442944	.68349886	.34061757
1	.2	100	5	1960	6.999993324279785	.0338001301104156	.9776664995254152	.4989923858642578	.008067242714589	.823490665187444	.0041076095898116	.72298941139604	.033800129	.0080672428	.0041076094				.9776665	.82349068	.72298944
1	.3	100	5	1960	6.999993324279785	.0216802443059287	.9932019882972708	.4989923858642578	.0114616095342063	.9663584756554645	.0087311075896811	.9470797763822616	.021680245	.01146161	.0087311072				.99320197	.96635848	.94707978
1	.4	100	5	1960	6.999993324279785	.0194903048607399	.9992132889179911	.4989923858642578	.0143234188509228	.9965306267136466	.0125392579942567	.9942800651480859	.019490305	.014323419	.012539258				.99921328	.99653065	.99428004
1	.5	100	5	1960	6.999993324279785	.0184957628465585	.9999650027889603	.4989923858642578	.0159340973789185	.9998402089896143	.015227761641171	.9997654471493934	.018495763	.015934097	.015227762				.99996501	.9998402	.99976546
1	.6	100	5	1960	6.999993324279785	.0183084620054202	.9999996078726562	.4989923858642578	.0171845314266037	.9999983016862848	.0167574990203496	.9999972932856321	.018308463	.017184531	.016757499				.99999958	.99999833	.99999732
1	.7	100	5	1960	6.999993324279785	.018657739512033	.999999999452777	.4989923858642578	.0182187571591363	.9999999979573511	.0179878102917536	.9999999964649871	.01865774	.018218758	.01798781				1	1	1
1	.7999999999999999	100	5	1960	6.999993324279785	.0190373785176036	.9999999999999606	.4989923858642578	.0188698512288473	.9999999999998581	.0187631869278287	.9999999999997341	.019037379	.018869851	.018763186				1	1	1
1	.8999999999999999	100	5	1960	6.999993324279785	.0192471580582925	1	.4989923858642578	.0191849657602914	1	.0191584636043359	1	.019247157	.019184966	.019158464				1	1	1
1	.9999999999999999	100	5	1960	6.999993324279785	.0448288385882586	1	.4989923858642578	.0433046574949655	1	.0430316753374282	1	.04482884	.043304656	.043031674				1	1	1
-2	.1	5	5	2330	6.999993324279785	.0320067340474164	.060339413115493	.4989923858642578	.0320067340474164	.060339413115493	2.02060590482e-14	-4.66293670343e-15	.032006733	.032006733	2.0206059e-14				.060339414	.060339414	-4.6629367e-15
-2	.2	5	5	2330	6.999993324279785	.0343681420045803	.1115684890330774	.4989923858642578	.0343681420045803	.1115684890330774	3.45390382961e-13	4.94547736096e-11	.034368142	.034368142	3.4539038e-13				.11156849	.11156849	4.9454774e-11
-2	.3	5	5	2330	6.999993324279785	.0385610339071493	.1953377450096833	.4989923858642578	.0385610339071493	.1953377450096833	4.59193427726e-09	1.13108919408e-06	.038561035	.038561035	4.5919344e-09				.19533774	.19533774	1.1310892e-06
-2	.4	5	5	2330	6.999993324279785	.0447719723487865	.3183326394935534	.4989923858642578	.0102638429495722	.1427557228720833	1.55198164165e-06	.000388978163828	.044771973	.010263843	1.5519817e-06				.31833264	.14275572	.00038897817
-2	.5	5	5	2330	3.047192573547364	.014187386571097	.2656985301374708	.4989923858642578	.014187386571097	.2656985301374708	6.19892882847e-06	.0029613726470678	.014187386	.014187386	6.1989290e-06				.26569852	.26569852	.0029613727
-2	.6	5	5	2330	3.544720649719239	.0199252233102561	.4352746549180659	.4989923858642578	.0058741170486131	.2614773861558604	.0001068056338167	.034633307083037	.019925224	.0058741169	.00010680564				.43527466	.26147738	.034633309
-2	.7	5	5	2330	6.999993324279785	.0278775418903872	.6248195219344812	.4989923858642578	.0098100636508118	.4471321294298135	.0000947390632553	.0612305420354813	.027877541	.009810064	.000094739065				.62481952	.44713214	.06123054
-2	.7999999999999999	5	5	2330	6.999993324279785	.0382414892635689	.7934220726215941	.4989923858642578	.0064169385370512	.4997009723082509	.0003323690679194	.1679357023973576	.038241491	.0064169387	.00033236906				.79342204	.49970096	.1679357
-2	.8999999999999999	5	5	2330	4.999266624450684	.0243152365815015	.8232891724542304	.4989923858642578	.0024105189945138	.4605865506187946	.0004243825623536	.2613121935187319	.024315236	.0024105189	.00042438257				.82328916	.46058655	.26131219
-2	.9999999999999999	5	5	2330	6.999993324279785	.035185834354913	.9325638339265726	.4989923858642578	.0027927862217748	.5838481737710384	.0006476729074248	.3894371688208976	.035185833	.0027927861	.00064767292				.93256384	.58384818	.38943717
-1	.1	5	5	2330	4.832253456115723	.0409980779210126	.0965046483688454	.4970812377929688	.0409980779210126	.0965046483688454	2.02060590482e-14	-4.66293670343e-15	.040998079	.040998079	2.0206059e-14				.096504651	.096504651	-4.6629367e-15
-1	.2	5	5	2330	3.977974891662599	.0468094079329436	.210144893496509	.4989923858642578	.0468094079329436	.210144893496509	2.31376295901e-09	3.75132809149e-07	.046809409	.046809409	2.3137630e-09				.21014489	.21014489	3.7513280e-07
-1	.3	5	5	2330	2.680081367492676	.0211285862792853	.2350925967160884	.4989923858642578	.0211285862792853	.2350925967160884	2.71762453863e-06	.0005817361055499	.021128586	.021128586	2.7176245e-06				.2350926	.2350926	.00058173609
-1	.4	5	5	2330	2.996964454650879	.0305212942690999	.4468912060220352	.4989923858642578	.0122081329527147	.2985588431734406	.000055299641031	.0143394415012257	.030521294	.012208133	.000055299643				.44689122	.29855883	.014339441
-1	.5	5	5	2330	3.733917236328125	.0441404997501939	.6840746038846104	.4989923858642578	.0093132464462331	.4039250860595708	.0002498013711445	.0745876861198552	.044140499	.0093132462	.00024980138				.68407458	.40392509	.074587688
-1	.6	5	5	2330	4.047021865844727	.0333934799467888	.7763651719542568	.4989923858642578	.0090201121220592	.546007691554499	.0004371299646235	.1700275382059948	.03339348	.0090201125	.00043712996				.77636516	.54600769	.17002754
-1	.7	5	5	2330	4.995528221130371	.0301557389877052	.8687327409437835	.4989923858642578	.0058747921552035	.6061527202732202	.0004374600019462	.2585246459172341	.030155739	.0058747921	.00043746				.86873275	.60615271	.25852466
-1	.7999999999999999	5	5	2330	6.999993324279785	.0464598152689146	.9676822994919055	.4989923858642578	.0032042765112202	.6226498656070469	.0006031625024557	.3903765129865585	.046459816	.0032042766	.00060316251				.9676823	.62264985	.39037651
-1	.8999999999999999	5	5	2330	6.999993324279785	.0245213515186091	.9649699451517286	.4989923858642578	.002612153129174	.6918785642904748	.0010391444078234	.5590773492251331	.024521351	.0026121531	.0010391444				.96496993	.69187856	.55907732
-1	.9999999999999999	5	5	2330	6.999993324279785	.010315651635279	.9391386688603975	.4989923858642578	.0028990078065309	.7902474646662294	.0009081650320695	.6330771175021153	.010315652	.0028990079	.00090816501				.93913865	.79024744	.63307714
0	.1	5	5	2330	3.120979309082031	.0355576480504349	.126108267334229	.4694495391845703	.0355576480504349	.126108267334229	7.03881397612e-14	6.47815134869e-12	.035557646	.035557646	7.0388140e-14				.12610827	.12610827	6.4781513e-12
0	.2	5	5	2330	2.796292304992676	.0480403523826248	.3529796557556263	.4989923858642578	.0480403523826248	.3529796557556263	2.05699796441e-06	.0003459643492655	.048040353	.048040353	2.0569980e-06				.35297966	.35297966	.00034596436
0	.3	5	5	2330	2.836894035339355	.0402886942045207	.5525380170960581	.4989923858642578	.0224135980758721	.438399998166766	.0000585753833615	.0165660299516991	.040288694	.022413598	.000058575384				.55253804	.4384	.016566031
0	.4	5	5	2330	3.562271118164063	.0413527687834659	.7618468121433544	.4989923858642578	.009338675338782	.4824547257624846	.0004608430965375	.1286344703267376	.041352767	.0093386751	.00046084309				.76184684	.48245472	.12863447
0	.5	5	5	2330	5.045502662658691	.0476340813426572	.9123427160420192	.4989923858642578	.0065255317751627	.5909105626271729	.00052901830851	.2412408151561928	.04763408	.0065255319	.00052901829				.91234273	.59091055	.24124081
0	.6	5	5	2330	6.90450382232666	.0433028940336795	.9672108370182623	.4989923858642578	.0046259386227974	.6735213952503102	.0008896613180083	.4205087366253816	.043302894	.0046259388	.00088966131				.96721083	.6735214	.42050874
0	.7	5	5	2330	6.999993324279785	.0181993856180079	.9520337465811392	.4989923858642578	.0035713683754777	.7458604448117534	.000893520574542	.5404386076708299	.018199386	.0035713683	.0008935206				.95203376	.74586046	.54043859
0	.7999999999999999	5	5	2330	6.999993324279785	.0098742004716859	.9466228872381834	.4989923858642578	.0023995456129968	.7792579182410293	.001352211170341	.6999304258277737	.0098742004	.0023995456	.0013522112				.94662291	.77925789	.69993043
0	.8999999999999999	5	5	2330	6.999993324279785	.0056804522029471	.9404482801692194	.4989923858642578	.0020439451596741	.8317419580671238	.0012598283283839	.7726422827936079	.0056804521	.0020439452	.0012598283				.94044828	.83174193	.77264225
0	.9999999999999999	5	5	2330	6.999993324279785	.0042952717589391	.9524773163098418	.4989923858642578	.0018106088470551	.8749092743538206	.0012050933015317	.8319413021649151	.0042952718	.0018106089	.0012050933				.95247734	.87490928	.83194131
1	.1	5	5	2330	2.595773696899414	.047432165319039	.2515125602857921	.4682617340087891	.047432165319039	.2515125602857921	7.78390596423e-09	1.06775749520e-06	.047432166	.047432166	7.7839060e-09				.25151256	.25151256	1.0677575e-06
1	.2	5	5	2330	2.563436508178711	.0386859024744959	.5392627011524833	.4989923858642578	.0261620118582987	.4597408030809855	.000093125140684	.0187363613038224	.038685903	.026162012	.000093125142				.53926271	.45974082	.018736361
1	.3	5	5	2330	3.742048263549805	.0448312989721029	.829454483203233	.4989923858642578	.0130635328464164	.597833478489221	.0005516669558658	.1591465156203614	.044831298	.013063533	.00055166695				.82945448	.59783345	.15914652
1	.4	5	5	2330	5.901396751403809	.0472744508004406	.9566558706990796	.4989923858642578	.0052417148253684	.63106311439444	.0010449757573155	.3740224982405306	.047274452	.0052417149	.0010449757				.95665586	.6310631	.37402248
1	.5	5	5	2330	6.999993324279785	.0251699441441553	.9678159816020027	.4989923858642578	.0042578963322621	.7469255116710121	.0011524068395649	.5406876052123883	.025169944	.0042578964	.0011524068				.967816	.74692553	.54068762
1	.6	5	5	2330	6.999993324279785	.0119799750567701	.9608506407444074	.4989923858642578	.0031088429042408	.8087737954575985	.001316223368235	.6862705963213312	.011979975	.003108843	.0013162234				.96085066	.80877382	.68627059
1	.7	5	5	2330	6.999993324279785	.0065932543007095	.9563180932206876	.4989923858642578	.0023651054080385	.8538760612920212	.0013852601641163	.7884196919047413	.0065932544	.0023651053	.0013852601				.95631808	.85387605	.78841966
1	.7999999999999999	5	5	2330	6.999993324279785	.0038957810568598	.9525314960149035	.4989923858642578	.001791921249964	.8839710076305153	.001129489488686	.8360639017874656	.003895781	.0017919212	.0011294895				.95253152	.88397104	.83606392
1	.8999999999999999	5	5	2330	6.999993324279785	.0026939676267475	.9565785966233918	.4989923858642578	.0015292797714145	.915461636687224	.0010341537148686	.8824292244096278	.0026939677	.0015292797	.0010341537				.95657861	.91546166	.88242924
1	.9999999999999999	5	5	2330	6.999993324279785	.0019123443027297	.9604511985090062	.4989923858642578	.0012863023137217	.936562746164716	.0009251775777306	.9139909861599217	.0019123442	.0012863023	.00092517759				.96045119	.93656272	.91399097
-2	.1	10	5	2330	6.78060245513916	.049994999791649	.1038141531828538	.4989923858642578	.049994999791649	.1038141531828538	2.02060590482e-14	-4.66293670343e-15	.049995001	.049995001	2.0206059e-14				.10381415	.10381415	-4.6629367e-15
-2	.2	10	5	2330	3.075377464294434	.0156650629583863	.0861561001991241	.4776271209716797	.0156650629583863	.0861561001991241	2.75590217313e-10	4.13834724267e-08	.015665064	.015665064	2.7559022e-10				.0861561	.0861561	4.1383473e-08
-2	.3	10	5	2330	2.904645919799805	.0202985217529942	.1913593949057865	.4989923858642578	.0202985217529942	.1913593949057865	6.19506368427e-07	.0001303542912948	.020298522	.020298522	6.1950635e-07				.1913594	.1913594	.0001303543
-2	.4	10	5	2330	3.116312980651855	.0276880640198608	.3631536114188811	.4989923858642578	.0276880640198608	.3631536114188811	.000015260595134	.0044323977805899	.027688064	.027688064	.000015260595				.36315361	.36315361	.0044323979
-2	.5	10	5	2330	3.74778938293457	.0384031828194931	.5783536210970919	.4989923858642578	.0152346515993765	.412631205077487	.0000694974279135	.0278852827307479	.038403183	.015234652	.00006949743				.57835364	.41263121	.027885282
-2	.6	10	5	2330	3.480386734008789	.0243627683242523	.6444779182707128	.4989923858642578	.0109105616415386	.5013600651762435	.000291755059006	.1105169301721372	.024362769	.010910561	.00029175504				.6444779	.50136006	.11051693
-2	.7	10	5	2330	4.704219818115234	.037079216235582	.837053601045322	.4989923858642578	.0048685160228017	.5001869067587001	.0004682099212487	.21446377130483	.037079215	.0048685162	.00046820991				.8370536	.50018692	.21446377
-2	.7999999999999999	10	5	2330	5.646557807922363	.0313268063911978	.9004559139237555	.4989923858642578	.0032436650796707	.5544406811442855	.0004253871694545	.2952476423215139	.031326808	.003243665	.00042538717				.90045589	.55444068	.29524764
-2	.8999999999999999	10	5	2330	6.999993324279785	.0303035949988595	.9521658701512041	.4989923858642578	.0029810212740822	.6476974719149637	.0009819589648764	.4870072264173019	.030303596	.0029810213	.00098195893				.95216584	.64769745	.48700723
-2	.9999999999999999	10	5	2330	6.999993324279785	.0161236763086358	.9458590525489389	.4989923858642578	.0022439001425115	.697333615269613	.0008586938737727	.5646807964265178	.016123677	.0022439002	.00085869385				.94585907	.69733363	.56468081
-1	.1	10	5	2330	3.481768608093262	.0371865241340941	.114441882073522	.4769951477050781	.0371865241340941	.114441882073522	2.08721928630e-14	9.63673585375e-14	.037186526	.037186526	2.0872193e-14				.11444188	.11444188	9.6367359e-14
-1	.2	10	5	2330	2.98558235168457	.0470381864413988	.2971042518436219	.4989923858642578	.0470381864413988	.2971042518436219	3.05339932560e-07	.0000519010475769	.047038186	.047038186	3.0533994e-07				.29710424	.29710424	.000051901046
-1	.3	10	5	2330	2.693232536315919	.0328862578700869	.4360674722437234	.4989923858642578	.0328862578700869	.4360674722437234	.0000304273841311	.0075185583964521	.032886259	.032886259	.000030427384				.43606746	.43606746	.0075185583
-1	.4	10	5	2330	3.022926330566406	.0291198144791716	.6152256175086406	.4989923858642578	.0159324258875503	.5002877275015527	.0002111421233704	.0652446614443768	.029119814	.015932426	.00021114212				.61522561	.50028771	.06524466
-1	.5	10	5	2330	4.428158760070801	.0489302840099332	.8627327771889766	.4989923858642578	.0067481188487677	.5194608398837351	.0006114430516466	.2043402430908071	.048930284	.0067481189	.00061144307				.86273277	.51946086	.20434025
-1	.6	10	5	2330	5.511127471923828	.0360380322044336	.9193227720243684	.4989923858642578	.0046751028455579	.6034706921178234	.0006118645283808	.3138370416941706	.036038034	.0046751029	.00061186455				.91932279	.60347068	.31383705
-1	.7	10	5	2330	6.999993324279785	.0328252886397371	.9661218182306777	.4989923858642578	.0031999123552695	.6645889211891747	.0008957639134001	.4752200838367648	.032825287	.0031999124	.00089576392				.96612179	.66458893	.47522008
-1	.7999999999999999	10	5	2330	6.999993324279785	.0170444829906299	.9615410508817585	.4989923858642578	.0032616741388102	.7686350132776365	.0011548798701038	.6178720458584321	.017044483	.0032616742	.0011548799				.96154106	.76863503	.61787206
-1	.8999999999999999	10	5	2330	6.999993324279785	.0085670638042226	.9478774267872332	.4989923858642578	.0025862416502903	.8156982118365025	.0010694294560425	.6997406627057745	.0085670641	.0025862416	.0010694294				.94787741	.81569821	.69974065
-1	.9999999999999999	10	5	2330	6.999993324279785	.0054405387508207	.9474052369466466	.4989923858642578	.0019077411903279	.8424166365153636	.0011575575187127	.7841478607652674	.0054405387	.0019077412	.0011575575				.94740522	.84241664	.78414786
0	.1	10	5	2330	2.581113815307617	.0335641422101223	.1705409709300332	.4552720184326171	.0335641422101223	.1705409709300332	5.58700308240e-10	7.02850088130e-08	.033564143	.033564143	5.5870031e-10				.17054097	.17054097	7.0285012e-08
0	.2	10	5	2330	2.456377983093262	.0352284236932682	.442180852809418	.4989923858642578	.0352284236932682	.442180852809418	.000042027183722	.0076176935920017	.035228424	.035228424	.000042027183				.44218084	.44218084	.0076176934
0	.3	10	5	2330	3.376405715942384	.0468270152318836	.7653219490893159	.4989923858642578	.0150253002452614	.5424828604518829	.0003102401561977	.0907733099126043	.046827015	.0150253	.00031024017				.76532197	.54248285	.090773307
0	.4	10	5	2330	4.648370742797852	.0382026686702757	.8952339378461879	.4989923858642578	.0083236715425541	.64015729603325	.0008207638169132	.2828057122859222	.038202669	.0083236713	.00082076382				.89523393	.64015728	.28280571
0	.5	10	5	2330	6.999993324279785	.0393476477803609	.9719525151282153	.4989923858642578	.0044832039428747	.6900353434102697	.0008880428379701	.4370953240835672	.039347649	.0044832039	.00088804285				.9719525	.69003534	.43709531
0	.6	10	5	2330	6.999993324279785	.0171553023456981	.9625687483766828	.4989923858642578	.0033384114619431	.764937847427779	.001157297109162	.6060048260595843	.017155303	.0033384115	.0011572971				.96256876	.76493782	.60600483
0	.7	10	5	2330	6.999993324279785	.0078519286809734	.945835082125096	.4989923858642578	.002692481697757	.8262196963123104	.0011108791983437	.7082960200090718	.0078519285	.0026924817	.0011108792				.94583505	.82621968	.708296
0	.7999999999999999	10	5	2330	6.999993324279785	.0052832260244252	.9532190807776997	.4989923858642578	.0021138728630101	.8656130838253027	.0012168098720253	.8022109406442415	.0052832258	.0021138729	.0012168098				.95321906	.8656131	.80221093
0	.8999999999999999	10	5	2330	6.999993324279785	.0035205073376225	.9555961298579236	.4989923858642578	.0015692743408791	.888322845848514	.0011438801982709	.857596701079971	.0035205074	.0015692743	.0011438802				.95559615	.88832283	.8575967
0	.9999999999999999	10	5	2330	6.999993324279785	.0023126237303969	.9547492274488797	.4989923858642578	.001438420886396	.9219802489579001	.0009609437903616	.8900530546207215	.0023126237	.0014384208	.00096094381				.95474923	.92198026	.89005303
1	.1	10	5	2330	2.360868453979492	.0461223338896102	.3611405689821552	.473089096069336	.0461223338896102	.3611405689821552	1.98279584307e-06	.0002825161560911	.046122335	.046122335	1.9827958e-06				.36114058	.36114058	.00028251615
1	.2	10	5	2330	3.063027381896974	.0414280499988597	.7405629954570574	.4989923858642578	.019568049339473	.5872476600411746	.0003823307631624	.0921615429219019	.041428048	.019568048	.00038233076				.74056298	.58724767	.092161544
1	.3	10	5	2330	5.358393669128418	.0453690945859884	.946126909219319	.4989923858642578	.00672337591042	.6495900442782794	.0011282464628808	.3552060197819813	.045369096	.006723376	.0011282464				.94612694	.64959002	.35520601
1	.4	10	5	2330	6.999993324279785	.0250296031978836	.9707236492779958	.4989923858642578	.0039778306271557	.7391317610048691	.0011411492888044	.5398494474733192	.025029603	.0039778305	.0011411493				.97072363	.73913175	.53984946
1	.5	10	5	2330	6.999993324279785	.0099384227524951	.95576491195378	.4989923858642578	.0030321975462193	.8212000878028409	.0013108544289481	.7029816513828122	.0099384226	.0030321975	.0013108545				.95576489	.82120007	.70298165
1	.6	10	5	2330	6.999993324279785	.0057242372672253	.957544497077443	.4989923858642578	.0023164632206086	.8712321797585358	.0013338071916779	.8064212661641166	.0057242373	.0023164633	.0013338072				.95754451	.87123215	.80642128
1	.7	10	5	2330	6.999993324279785	.0033108347598115	.9541576725984697	.4989923858642578	.0018189589720869	.9054658009098129	.0011375154051221	.860536150942389	.0033108348	.001818959	.0011375154				.95415765	.90546578	.86053616
1	.7999999999999999	10	5	2330	6.999993324279785	.0023477325590294	.9609352679150468	.4989923858642578	.0013798797074467	.9260015964790292	.0010213607477039	.9030989851684537	.0023477327	.0013798797	.0010213607				.96093529	.92600161	.903099
1	.8999999999999999	10	5	2330	6.999993324279785	.0017507096335302	.9679216505541124	.4989923858642578	.0012065323692587	.9477697368579755	.000944179320041	.9326719765918893	.0017507096	.0012065324	.00094417931				.96792167	.94776976	.93267196
1	.9999999999999999	10	5	2330	6.999993324279785	.001349897685713	.9732967904459958	.4989923858642578	.0009952087818164	.9581351269693646	.0008708780538847	.9508610651444259	.0013498977	.00099520874	.00087087805				.97329676	.95813513	.95086104
-2	.1	20	5	2330	3.446080207824707	.0225261609180254	.0684705097795274	.470858154296875	.0225261609180254	.0684705097795274	2.02060590482e-14	-4.66293670343e-15	.022526162	.022526162	2.0206059e-14				.068470508	.068470508	-4.6629367e-15
-2	.2	20	5	2330	2.825545310974121	.0284407413996788	.1868357695242105	.4892462921142578	.0284407413996788	.1868357695242105	1.64241217293e-08	3.23743501329e-06	.028440742	.028440742	1.6424123e-08				.18683577	.18683577	3.2374351e-06
-2	.3	20	5	2330	2.936949729919434	.0393269535640589	.4007982964660243	.4989923858642578	.0393269535640589	.4007982964660243	.0000102392050353	.0024584909020435	.039326955	.039326955	.000010239205				.40079829	.40079829	.0024584909
-2	.4	20	5	2330	2.880433082580566	.0279392964724493	.525903393189123	.4989923858642578	.0133915192672981	.3941606488973888	.0001805656142817	.0437645569553778	.027939297	.013391519	.00018056562				.5259034	.39416066	.043764558
-2	.5	20	5	2330	3.900022506713867	.0443964739717192	.7813733761065116	.4989923858642578	.0070596240438828	.4508581554532395	.0003834225135448	.130139998154353	.044396475	.007059624	.00038342251				.78137338	.45085815	.13013999
-2	.6	20	5	2330	4.946141242980957	.0415545840173103	.8873926151792473	.4989923858642578	.0055250699579925	.5575298680593836	.0004754042927297	.2343942639213235	.041554585	.0055250698	.00047540429				.88739264	.55752987	.23439427
-2	.7	20	5	2330	6.691441535949707	.0433674475481794	.9575077388889869	.4989923858642578	.0036645087714547	.6179101778269144	.000786562623214	.3939524282326892	.043367449	.0036645087	.00078656262				.95750773	.61791021	.39395243
-2	.7999999999999999	20	5	2330	6.999993324279785	.0266607841804345	.9660161214830616	.4989923858642578	.0035219061249555	.7208039632404524	.0009868760673435	.532311365131938	.026660785	.0035219062	.00098687608				.96601611	.72080398	.53231138
-2	.8999999999999999	20	5	2330	6.999993324279785	.0132867430815391	.9554959450484296	.4989923858642578	.0022902186639263	.7471811940924954	.0011095514111544	.6464703567147617	.013286743	.0022902186	.0011095514				.95549595	.74718118	.64647037
-2	.9999999999999999	20	5	2330	6.999993324279785	.0078407845048131	.9511311874776363	.4989923858642578	.002264410556821	.8195040456052272	.0012442535663731	.7438936962674412	.0078407843	.0022644105	.0012442536				.95113117	.81950402	.74389368
-1	.1	20	5	2330	2.926308631896974	.0434603662781089	.1741722344590408	.4697997894287109	.0434603662781089	.1741722344590408	9.75497460587e-12	1.26999477601e-09	.043460365	.043460365	9.7549746e-12				.17417224	.17417224	1.2699948e-09
-1	.2	20	5	2330	2.493107795715332	.0365961718378534	.3799137262936187	.4989923858642578	.0365961718378534	.3799137262936187	.0000104974301814	.0019422848385474	.036596172	.036596172	.000010497431				.37991372	.37991372	.0019422849
-1	.3	20	5	2330	2.993599891662599	.0403522791561191	.6561884935611821	.4989923858642578	.0158062401925494	.4710559050278857	.0002682522978744	.0618763534037466	.040352277	.015806241	.0002682523				.65618849	.4710559	.061876353
-1	.4	20	5	2330	3.955070495605469	.0359041104453933	.8275644461098798	.4989923858642578	.0076813622689391	.5464759355036941	.0007216669577434	.2157980587416932	.035904109	.0076813623	.00072166696				.82756442	.54647595	.21579807
-1	.5	20	5	2330	5.829606056213379	.0387675885692419	.9431555386084616	.4989923858642578	.004515289073834	.6201290499427052	.0009397497050176	.3785183569369533	.038767587	.0045152889	.00093974971				.94315553	.62012905	.37851834
-1	.6	20	5	2330	6.999993324279785	.0245122706226366	.9624652525098405	.4989923858642578	.0032593149257359	.6998783693918391	.0012371043912419	.5498125365560129	.02451227	.0032593149	.0012371044				.96246523	.69987839	.54981256
-1	.7	20	5	2330	6.999993324279785	.0127464752750406	.9582438443746261	.4989923858642578	.0028946035047821	.7860659411321613	.0013028782964625	.6718814154613475	.012746476	.0028946034	.0013028783				.95824385	.78606594	.67188144
-1	.7999999999999999	20	5	2330	6.999993324279785	.0063961206236491	.9442208969012332	.4989923858642578	.0020667878659071	.8212514980412218	.0013168219961965	.7643926524086515	.0063961204	.0020667878	.001316822				.9442209	.82125151	.76439267
-1	.8999999999999999	20	5	2330	6.999993324279785	.0045149651601176	.9526153615583438	.4989923858642578	.001718932411082	.8627530826722376	.0011717120095649	.8209877259241968	.0045149652	.0017189324	.0011717121				.95261538	.86275309	.8209877
-1	.9999999999999999	20	5	2330	6.999993324279785	.0030168226142723	.9534162666896856	.4989923858642578	.0014921898048532	.8975725563771723	.0010773950671125	.8677982016299806	.0030168225	.0014921898	.001077395				.95341629	.89757258	.86779821
0	.1	20	5	2330	2.455463409423829	.0485031408336397	.3136586497593776	.4710941925048828	.0485031408336397	.3136586497593776	2.30109490351e-07	.0000320871577375	.048503142	.048503142	2.3010949e-07				.31365865	.31365865	.000032087159
0	.2	20	5	2330	2.779149055480957	.0403600392009129	.6531754268977468	.4989923858642578	.0218330085323026	.5254362694028749	.0002727126814522	.0558139272699643	.040360041	.021833008	.00027271267				.65317541	.52543628	.055813927
0	.3	20	5	2330	4.617962837219238	.0489687309272482	.9136965307415338	.4989923858642578	.0094876906473279	.6375694549313526	.0007937329964737	.252743873664848	.048968732	.0094876904	.00079373299				.91369653	.63756943	.25274387
0	.4	20	5	2330	6.999993324279785	.0412557339262438	.9779749946715536	.4989923858642578	.0045374625705144	.6956755506028434	.0013014044707823	.4903295298811539	.041255735	.0045374627	.0013014044				.97797501	.69567555	.49032953
0	.5	20	5	2330	6.999993324279785	.0150144596236604	.9624463952555478	.4989923858642578	.003067916918877	.7701334227682486	.001347995868766	.6462382934117838	.015014459	.003067917	.0013479958				.96244639	.77013344	.64623827
0	.6	20	5	2330	6.999993324279785	.0072656837668338	.9530170593762323	.4989923858642578	.0024177716581228	.8351954919571537	.001219288772747	.7464452395322926	.0072656837	.0024177716	.0012192888				.95301706	.83519548	.74644524
0	.7	20	5	2330	6.999993324279785	.0041885547938609	.9504404417184191	.4989923858642578	.0020541096054378	.885467609889001	.0011644747536721	.8240819252678081	.0041885548	.0020541097	.0011644748				.95044047	.88546759	.8240819
0	.7999999999999999	20	5	2330	6.999993324279785	.0030555366046161	.9600606610764687	.4989923858642578	.0016505232335517	.9146579577177715	.0011539147976828	.8835110483626305	.0030555367	.0016505233	.0011539148				.96006066	.91465795	.88351107
0	.8999999999999999	20	5	2330	6.999993324279785	.002090949816637	.9625799620396743	.4989923858642578	.0013261329131702	.934838258880208	.0009774138963196	.9134419073358619	.0020909498	.0013261329	.00097741385				.96257997	.93483824	.9134419
0	.9999999999999999	20	5	2330	6.999993324279785	.0015615962787791	.9681487554669915	.4989923858642578	.0010634929413575	.9475755355791899	.0008992625327832	.9375802274998226	.0015615963	.001063493	.00089926255				.96814877	.94757551	.93758023
1	.1	20	5	2330	2.367063522338867	.0442169720876411	.5137748181969279	.4989923858642578	.0442169720876411	.5137748181969279	.0000430888688036	.0073491690379565	.044216972	.044216972	.000043088869				.51377481	.51377481	.0073491689
1	.2	20	5	2330	4.335092544555664	.0466771755991652	.908262578047292	.4989923858642578	.0097988345826198	.6349158975179507	.0009713448333264	.2614752414203514	.046677176	.009798835	.00097134482				.90826255	.63491589	.26147524
1	.3	20	5	2330	6.999993324279785	.0284971504884864	.9728992831218134	.4989923858642578	.0048065891728287	.7478227992977511	.0012988556646376	.5308132564307102	.02849715	.0048065893	.0012988556				.97289926	.74782282	.53081328
1	.4	20	5	2330	6.999993324279785	.0102654927499936	.9605226416527015	.4989923858642578	.0030034584005003	.8224890918541115	.0013597339678542	.7098533827783003	.010265493	.0030034585	.001359734				.96052265	.82248908	.70985341
1	.5	20	5	2330	6.999993324279785	.0049404845476765	.9541239209726841	.4989923858642578	.0022118496322808	.8778746399051442	.0012868795514098	.8157266464517003	.0049404847	.0022118497	.0012868795				.95412391	.87787461	.81572664
1	.6	20	5	2330	6.999993324279785	.0030519289162322	.9582575646385872	.4989923858642578	.0017744685902777	.9173970220805591	.001239878704663	.8856711433432656	.0030519289	.0017744686	.0012398787				.95825756	.91739702	.88567114
1	.7	20	5	2330	6.999993324279785	.0021263409644092	.9654095630949716	.4989923858642578	.0013175600585468	.9367708194823323	.0010486180677545	.9210130567528142	.002126341	.0013175601	.0010486181				.96540958	.9367708	.92101306
1	.7999999999999999	20	5	2330	6.999993324279785	.0015230528884868	.9708685777604784	.4989923858642578	.0011517581814857	.9566046715015303	.000960512445184	.9462844161657803	.0015230529	.0011517581	.00096051244				.97086859	.95660466	.94628441
1	.8999999999999999	20	5	2330	6.999993324279785	.001233597187689	.9775410915148597	.4989923858642578	.0009842979581416	.9671489911793872	.0008918997198838	.9622440456127597	.0012335972	.00098429795	.00089189975				.97754109	.96714902	.96224403
1	.9999999999999999	20	5	2330	6.999993324279785	.0011041875435643	.9845480118074739	.4989923858642578	.0009088896222261	.9774870875143242	.0008340615253407	.974108188500741	.0011041876	.00090888963	.00083406153				.98454803	.97748709	.97410816
-2	.1	100	5	2330	2.5797119140625	.0458552520837493	.2457137195692777	.4665790100097656	.0458552520837493	.2457137195692777	6.95003066209e-09	9.63286122313e-07	.045855254	.045855254	6.9500308e-09				.24571373	.24571373	9.6328608e-07
-2	.2	100	5	2330	2.543429374694824	.0374724545725151	.5314555913894405	.4989923858642578	.0252709315203258	.4519098431583951	.0000868092429134	.0178228180928722	.037472453	.025270931	.000086809239				.53145558	.45190984	.017822819
-2	.3	100	5	2330	3.706907272338867	.0436423389884845	.8240861555118822	.4989923858642578	.0126023589804023	.5896637416695489	.0005199051284278	.1542164796762229	.043642338	.012602359	.00051990512				.82408613	.58966374	.15421648
-2	.4	100	5	2330	5.842617034912109	.0462113063977717	.9545283197837074	.4989923858642578	.0067053470573319	.6748385469283087	.0009892355613612	.3660210603027505	.046211306	.006705347	.00098923559				.95452833	.67483854	.36602107
-2	.5	100	5	2330	6.999993324279785	.0245707624727985	.9659870066311878	.4989923858642578	.0040861462409292	.739335444107068	.0010910007637145	.5318958937271487	.024570763	.0040861461	.0010910007				.96598703	.73933542	.53189588
-2	.6	100	5	2330	6.999993324279785	.0116485646060759	.9585212668715853	.4989923858642578	.0029752750056002	.8018735296982846	.0012464970903426	.6778303442623583	.011648565	.002975275	.001246497				.95852125	.80187351	.67783034
-2	.7	100	5	2330	6.999993324279785	.0063796753612623	.9535726476258148	.4989923858642578	.0022557705131828	.8476440831519485	.0013111417693829	.7809340763358588	.0063796756	.0022557706	.0013111418				.95357263	.84764409	.7809341
-2	.7999999999999999	100	5	2330	6.999993324279785	.0037467920369626	.9493894785434115	.4989923858642578	.0017009967629666	.8782354661786137	.0012515053906066	.8463707964242984	.003746792	.0017009968	.0012515053				.94938946	.87823546	.84637082
-2	.8999999999999999	100	5	2330	6.999993324279785	.0025751702934668	.9534444758226193	.4989923858642578	.0014459277579334	.9105234470143253	.0011136400055411	.8884414522087384	.0025751702	.0014459278	.00111364				.95344448	.91052347	.88844144
-2	.9999999999999999	100	5	2330	6.999993324279785	.00199364265888	.962476542999783	.4989923858642578	.0012112292481055	.9323025430271302	.0009712437188579	.9171084345554387	.0019936427	.0012112292	.00097124372				.96247655	.93230253	.91710842
-1	.1	100	5	2330	2.298610687255859	.042394570436594	.409125009946726	.4762413482666015	.042394570436594	.409125009946726	.000011329255282	.001650243886126	.042394571	.042394571	.000011329255				.409125	.409125	.0016502439
-1	.2	100	5	2330	3.526602745056152	.0447748664646486	.8278925788630115	.4989923858642578	.0130313043046795	.5875998170986224	.0006610803150765	.1611331319585144	.044774868	.013031304	.0006610803				.8278926	.58759981	.16113313
-1	.3	100	5	2330	6.650419235229492	.0484848373371259	.9766496640953011	.4989923858642578	.0058909037863376	.6977214533561402	.0010846765581265	.41605845348425	.048484836	.005890904	.0010846766				.97664964	.69772148	.41605845
-1	.4	100	5	2330	6.999993324279785	.016446988717974	.9652958713425182	.4989923858642578	.0035310389221722	.7790999534154703	.0012704762165719	.6214546567708035	.016446989	.003531039	.0012704763				.96529585	.77909994	.62145466
-1	.5	100	5	2330	6.999993324279785	.0074372051003475	.9566507163644898	.4989923858642578	.0024327538903262	.8379230852767567	.0013956747000917	.7655077641028242	.0074372049	.0024327538	.0013956747				.95665073	.83792311	.76550776
-1	.6	100	5	2330	6.999993324279785	.0040920078282659	.9539863983794893	.4989923858642578	.0018764141543197	.8838978131515002	.0013281050755291	.8472811719590136	.0040920079	.0018764142	.0013281051				.95398641	.88389784	.84728116
-1	.7	100	5	2330	6.999993324279785	.0027189460144769	.9592254831755442	.4989923858642578	.0016388900726844	.9235055888136907	.0011116239632266	.8913841432799211	.002718946	.0016388901	.0011116239				.95922548	.9235056	.89138412
-1	.7999999999999999	100	5	2330	6.999993324279785	.0018929438985927	.9644123418872872	.4989923858642578	.0013105123274307	.9432985006002026	.0010292716664513	.9275661295810778	.0018929439	.0013105123	.0010292716				.96441233	.94329852	.92756611
-1	.8999999999999999	100	5	2330	6.999993324279785	.0014369140789239	.9710667427024074	.4989923858642578	.0010623825107382	.9556373235708124	.0009322008696859	.9482967624488962	.0014369141	.0010623825	.00093220087				.97106671	.95563734	.94829679
-1	.9999999999999999	100	5	2330	6.999993324279785	.0011785788048801	.9770879282024938	.4989923858642578	.0009684650379495	.9681433810600629	.000823166832933	.9601300375665597	.0011785788	.00096846506	.00082316686				.97708791	.9681434	.96013004
0	.1	100	5	2330	2.692264556884766	.0457569704215605	.6873171789053255	.4989923858642578	.0296464415550931	.5929495794241733	.0003078786738989	.0554158389403895	.04575697	.029646441	.00030787868				.68731719	.59294957	.055415839
0	.2	100	5	2330	6.48068904876709	.0495561961994173	.9780380876694276	.4989923858642578	.0069271190842509	.7188362502653285	.0012717362248078	.4252614506520805	.049556196	.0069271191	.0012717362				.97803807	.71883625	.42526144
0	.3	100	5	2330	6.999993324279785	.0133096433008926	.9660845268074028	.4989923858642578	.0035036197826712	.8124016048146173	.0014481767220926	.679221785922515	.013309644	.0035036197	.0014481767				.96608454	.81240159	.67922181
0	.4	100	5	2330	6.999993324279785	.0053564954450337	.9559113990864019	.4989923858642578	.0024056771681192	.8792034637069501	.0014142058649985	.8167591588706768	.0053564953	.0024056772	.0014142059				.9559114	.87920344	.81675917
0	.5	100	5	2330	6.999993324279785	.0031226490157311	.9607055798576336	.4989923858642578	.0017654099472616	.9181603149494805	.0012191196378178	.8853525894972152	.0031226489	.00176541	.0012191196				.96070558	.91816032	.88535261
0	.6	100	5	2330	6.999993324279785	.0021178613529513	.9685645387304334	.4989923858642578	.0013633275763723	.943515000534197	.0010671402997012	.9272784294593046	.0021178613	.0013633276	.0010671403				.96856451	.943515	.92727846
0	.7	100	5	2330	6.999993324279785	.001486723650034	.9740726367221448	.4989923858642578	.0011393433705807	.9609919850146735	.0009385998974157	.9503059903121014	.0014867237	.0011393434	.00093859987				.97407264	.96099198	.950306
0	.7999999999999999	100	5	2330	6.999993324279785	.0012284233806272	.9813472954009664	.4989923858642578	.0009918087444981	.9722231260026947	.0008808184268467	.966689586170618	.0012284233	.00099180872	.00088081841				.98134732	.9722231	.96668959
0	.8999999999999999	100	5	2330	6.999993324279785	.0039057192796426	.9999940828948704	.4989923858642578	.0034528829152602	.999985475675964	.0033846018011072	.9999832081625603	.0039057194	.0034528829	.0033846018				.9999941	.99998546	.99998319
0	.9999999999999999	100	5	2330	6.999993324279785	.0133328310062358	1	.4989923858642578	.0122315303168526	1	.0120663770119491	1	.013332831	.012231531	.012066377				1	1	1
1	.1	100	5	2330	4.283796310424805	.0490632704113211	.9200036223452428	.4989923858642578	.0120587055151297	.6772244784125168	.0011285606178134	.2721077845018852	.049063269	.012058705	.0011285606				.92000359	.67722446	.27210778
1	.2	100	5	2330	6.999993324279785	.013922713250747	.967623074879865	.4989923858642578	.0036448025977314	.8114257682156067	.0016076341294172	.6851406691327071	.013922714	.0036448026	.0016076341				.96762305	.81142575	.68514067
1	.3	100	5	2330	6.999993324279785	.0046827099006691	.959634161363075	.4989923858642578	.0022788691535622	.895397329393403	.0014311617780078	.8443628028335297	.0046827099	.002278869	.0014311618				.95963418	.89539731	.8443628
1	.4	100	5	2330	6.999993324279785	.0026643822859935	.9680658127310513	.4989923858642578	.0016133105692655	.9366638339795185	.0012113754625147	.9152626237620751	.0026643823	.0016133105	.0012113755				.9680658	.93666381	.91526264
1	.5	100	5	2330	6.999993324279785	.0017205988810506	.9756737726486426	.4989923858642578	.0012220635386412	.9588365268425557	.001052624984106	.9504121147374197	.0017205989	.0012220636	.001052625				.97567379	.95883656	.95041209
1	.6	100	5	2330	6.999993324279785	.001303765314435	.9827414116305678	.4989923858642578	.0010857404203849	.9751256281947334	.0009678173268731	.9698550639502347	.0013037653	.0010857404	.00096781732				.98274142	.97512561	.96985507
1	.7	100	5	2330	6.999993324279785	.0029840025144806	.9999715521359049	.4989923858642578	.0026639380492385	.9999282521523661	.0026329602543266	.9999207758419488	.0029840025	.0026639381	.0026329602				.99997157	.99992824	.99992079
1	.7999999999999999	100	5	2330	6.999993324279785	.019600275442163	1	.4989923858642578	.018223931910074	1	.0180468525219177	1	.019600276	.018223932	.018046852				1	1	1
1	.8999999999999999	100	5	2330	6.999993324279785	.0251959058104777	1	.4989923858642578	.0251833368877191	1	.0251818399434319	1	.025195906	.025183337	.025181839				1	1	1
-2	.1	5	10	1280	6.999993324279785	.0304726003183224	.0485704153808331	.4989923858642578	.0304726003183224	.0485704153808331	5.32907051820e-15	1.85407245112e-14				.030472601	.030472601	5.3290705e-15				.048570417	.048570417	1.8540725e-14
-2	.2	5	10	1280	6.999993324279785	.0307446908845831	.0745051338383511	.4989923858642578	.0307446908845831	.0745051338383511	6.95280334417e-08	1.10528133579e-06				.03074469	.03074469	6.9528035e-08				.074505135	.074505135	1.1052813e-06
-2	.3	5	10	1280	6.999993324279785	.0320549810040962	.1124221709883384	.4989923858642578	.0320549810040962	.1124221709883384	.0000128826685475	.0002743934107807				.032054979	.032054979	.000012882669				.11242217	.11242217	.00027439342
-2	.4	5	10	1280	6.999993324279785	.0343453688669892	.1653452595299978	.4989923858642578	.0343453688669892	.1653452595299978	.0001577497582708	.0042257116003429				.03434537	.03434537	.00015774976				.16534527	.16534527	.0042257118
-2	.5	5	10	1280	6.999993324279785	.0376067297737787	.2347275563441844	.4989923858642578	.0376067297737787	.2347275563441844	.0014468088704205	.0341190255419195				.037606731	.037606731	.0014468089				.23472756	.23472756	.034119025
-2	.6	5	10	1280	6.999993324279785	.0096906325292321	.1527788956312494	.4989923858642578	.0418613045774174	.3191869022380305	.0019727273925126	.0661243520476303				.0096906321	.041861303	.0019727275				.15277889	.3191869	.06612435
-2	.7	5	10	1280	6.999993324279785	.0120438181905159	.2289055748254061	.4989923858642578	.0120438181905159	.2289055748254061	.0027380279255362	.1164567596221958				.012043818	.012043818	.0027380278				.22890557	.22890557	.11645676
-2	.7999999999999999	5	10	1280	6.999993324279785	.0151023248811507	.3204478018680553	.4989923858642578	.0151023248811507	.3204478018680553	.0038350640838787	.1862497446833435				.015102325	.015102325	.0038350641				.3204478	.3204478	.18624975
-2	.8999999999999999	5	10	1280	6.999993324279785	.0190024866779125	.4216041379865186	.4989923858642578	.0190024866779125	.4216041379865186	.005383880119804	.2730907706661089				.019002486	.019002486	.0053838803				.42160413	.42160413	.27309078
-2	.9999999999999999	5	10	1280	6.999993324279785	.0238823867614235	.5255807558351666	.4989923858642578	.0238823867614235	.5255807558351666	.0021720682617372	.2556291098266277				.023882387	.023882387	.0021720682				.52558076	.52558076	.25562912
-1	.1	5	10	1280	3.380858421325684	.0381301269706121	.0722135934787445	.4704774475097656	.0381301269706121	.0722135934787445	1.97561855764e-10	2.15706807971e-09				.038130127	.038130127	1.9756186e-10				.07221359	.07221359	2.1570681e-09
-1	.2	5	10	1280	2.572615623474121	.0396242040006475	.1274121979344301	.4769037780761719	.0396242040006475	.1274121979344301	.0000354952941488	.0004992195222975				.039624203	.039624203	.000035495294				.1274122	.1274122	.00049921952
-1	.3	5	10	1280	2.431143760681152	.0434607519109469	.2114617425350404	.4989923858642578	.0434607519109469	.2114617425350404	.0002739935488401	.0068595838512641				.043460753	.043460753	.00027399356				.21146174	.21146174	.0068595838
-1	.4	5	10	1280	2.671222686767579	.0495012933879406	.3240278367160397	.4989923858642578	.0495012933879406	.3240278367160397	.0017025571842934	.0484599948072637				.049501292	.049501292	.0017025572				.32402784	.32402784	.048459996
-1	.5	5	10	1280	6.999993324279785	.0577070191740064	.4550267082755449	.4989923858642578	.0577070191740064	.4550267082755449	.0026821386390551	.1077854474475776				.057707019	.057707019	.0026821387				.45502672	.45502672	.10778545
-1	.6	5	10	1280	6.999993324279785	.0680435180348932	.5886208970349898	.4989923858642578	.0292301171783381	.4342663741489251	.0042797794711115	.2010947383321131				.068043515	.029230118	.0042797793				.5886209	.43426639	.20109473
-1	.7	5	10	1280	6.999993324279785	.0378022706043696	.5714186790465775	.4989923858642578	.016591962045321	.4376955285377708	.0067985682149935	.3225545019542132				.037802272	.016591962	.0067985682				.5714187	.43769553	.3225545
-1	.7999999999999999	5	10	1280	6.999993324279785	.0484554625316193	.6971197658943302	.4989923858642578	.023396437308799	.575519275965005	.0045256307908629	.3570277587874054				.048455462	.023396438	.0045256307				.69711977	.57551926	.35702777
-1	.8999999999999999	5	10	1280	3.78411865234375	.0611549780835163	.8014810285508683	.4989923858642578	.016158078809224	.5955330846459853	.0076329166102072	.4934596079176616				.061154976	.01615808	.0076329168				.80148101	.59553307	.49345961
-1	.9999999999999999	5	10	1280	6.999993324279785	.0756529954932113	.8803309528556706	.4989923858642578	.0123875575688785	.6270189591572857	.0061171210568568	.5372480851772249				.075652994	.012387558	.0061171209				.88033098	.62701899	.53724808
0	.1	5	10	1280	2.607876777648926	.0661977381840717	.1500795619998361	.4562770843505859	.0661977381840717	.1500795619998361	4.89005740345e-07	5.85981966006e-06				.066197738	.066197738	4.8900574e-07				.15007956	.15007956	5.8598198e-06
0	.2	5	10	1280	2.145002365112305	.0718689201986185	.2893531831789078	.4947589263916016	.0718689201986185	.2893531831789078	.0011788448037501	.0176099276563718				.071868919	.071868919	.0011788448				.28935319	.28935319	.017609928
0	.3	5	10	1280	2.33423900604248	.0835979409688093	.4720264818743928	.4989923858642578	.0835979409688093	.4720264818743928	.0050085759578967	.106694267861679				.083597943	.083597943	.005008576				.47202647	.47202647	.10669427
0	.4	5	10	1280	1.923708915710449	.0585934803647763	.541881868320111	.4989923858642578	.0585934803647763	.541881868320111	.0086899262538818	.2433023166956969				.058593482	.058593482	.008689926				.54188186	.54188186	.24330232
0	.5	5	10	1280	2.595693588256836	.0763379188741822	.7169047019206216	.4989923858642578	.04626148124323	.6200755229116595	.0079848174955585	.3405287108519066				.076337919	.046261482	.007984818				.7169047	.62007552	.3405287
0	.6	5	10	1280	3.605256080627441	.0975637281823883	.8477372587158376	.4989923858642578	.0247901161225642	.6148987216841528	.0082585042264236	.4489965185387116				.097563729	.024790116	.0082585039				.84773725	.61489874	.44899651
0	.7	5	10	1280	3.98043155670166	.0852159618226124	.8886466944743987	.4989923858642578	.0249718311326702	.705222619322682	.0093516655488791	.5600017626885788				.085215963	.024971832	.0093516652				.88864672	.70522261	.56000179
0	.7999999999999999	5	10	1280	4.763526916503906	.0794369556985515	.9241716657211484	.4989923858642578	.0177174680259552	.7280360238489363	.0113199302636663	.666292577251833				.079436958	.017717468	.011319931				.92417169	.72803605	.66629255
0	.8999999999999999	5	10	1280	5.737848281860352	.0778812777293537	.9525643566618572	.4989923858642578	.0143352952591331	.7621192285979097	.009450701323035	.7100422812231251				.077881277	.014335295	.0094507011				.95256436	.76211923	.7100423
0	.9999999999999999	5	10	1280	6.85621166229248	.0791945535202558	.9732330656776004	.4989923858642578	.0186184278688541	.8431492879002481	.0130425458969168	.8027178079119299				.079194553	.018618427	.013042546				.97323304	.8431493	.8027178
1	.1	5	10	1280	2.089413642883301	.0950897180268048	.2771431014869065	.4512898254394531	.0950897180268048	.2771431014869065	.0001263807186254	.0016786245091952				.095089719	.095089719	.00012638072				.27714309	.27714309	.0016786245
1	.2	5	10	1280	1.664403915405274	.0779154191907557	.4667439013848588	.4989923858642578	.0779154191907557	.4667439013848588	.004622349642571	.1004913892753494				.077915423	.077915423	.0046223495				.46674392	.46674392	.10049139
1	.3	5	10	1280	1.898955345153809	.0763801503831361	.6616824721865839	.4989923858642578	.054127303318562	.5890675313314222	.0107280362787967	.3122282577458556				.076380149	.054127302	.010728036				.66168249	.58906752	.31222826
1	.4	5	10	1280	2.623604774475099	.0828885411150347	.8151962543445753	.4989923858642578	.0329809583603591	.647295986136055	.010908003730688	.4633958887039596				.082888544	.03298096	.010908004				.81519628	.64729601	.46339589
1	.5	5	10	1280	3.920109748840332	.0940590345620116	.9142340295900827	.4989923858642578	.0247795246680179	.7157848060213302	.0128534255134759	.6135502169503183				.094059035	.024779525	.012853426				.91423404	.71578479	.61355025
1	.6	5	10	1280	5.213924407958984	.0892780148221752	.953300089534931	.4989923858642578	.022036430470012	.7860107315637761	.0122452568485395	.7043276650224324				.089278013	.022036431	.012245256				.95330012	.78601074	.70432764
1	.7	5	10	1280	6.753545761108398	.0898879245094978	.9781613511980851	.4989923858642578	.0173918450990449	.8215810934499085	.0133591914652559	.7894169935501469				.089887924	.017391846	.013359192				.97816133	.82158107	.78941697
1	.7999999999999999	5	10	1280	6.999993324279785	.0707962771986692	.9822180938908555	.4989923858642578	.0200752490928914	.8864359745388216	.0160420765354269	.8634454702870455				.070796274	.020075249	.016042076				.98221809	.88643599	.86344546
1	.8999999999999999	5	10	1280	6.999993324279785	.0617031708140704	.9879591247616412	.4989923858642578	.0204085672385022	.9219447253710932	.01678382879653	.905337984254559				.061703172	.020408567	.016783828				.98795915	.92194474	.90533799
1	.9999999999999999	5	10	1280	6.999993324279785	.0459730667145976	.9871951164860556	.4989923858642578	.0227062395710443	.9531998975226972	.0161783671935697	.929970130422437				.045973066	.02270624	.016178368				.98719513	.95319992	.92997015
-2	.1	10	10	1280	4.686121940612793	.0471260826582166	.081052532786888	.4950025787353515	.0471260826582166	.081052532786888	2.36033415035e-12	2.79324341435e-11				.047126081	.047126081	2.3603342e-12				.081052534	.081052534	2.7932434e-11
-2	.2	10	10	1280	3.801936149597169	.0480429297216428	.1314886028800001	.4989923858642578	.0480429297216428	.1314886028800001	2.70573753680e-06	.0000454947729317				.048042931	.048042931	2.7057376e-06				.13148861	.13148861	.000045494773
-2	.3	10	10	1280	6.999993324279785	.0510510505248496	.2045903018418563	.4989923858642578	.0510510505248496	.2045903018418563	.0001622787132742	.003539717463203				.05105105	.05105105	.00016227871				.20459031	.20459031	.0035397175
-2	.4	10	10	1280	6.999993324279785	.055986753313698	.3009933581478446	.4989923858642578	.055986753313698	.3009933581478446	.0011689066178624	.0296429753758609				.055986755	.055986755	.0011689066				.30099335	.30099335	.029642975
-2	.5	10	10	1280	6.999993324279785	.0211580547938649	.2464669151834935	.4989923858642578	.0211580547938649	.2464669151834935	.0017640877662456	.0677139836424382				.021158054	.021158054	.0017640878				.24646692	.24646692	.067713983
-2	.6	10	10	1280	6.999993324279785	.0263433564491365	.3603878892290741	.4989923858642578	.0263433564491365	.3603878892290741	.0027187936613824	.1328513585656467				.026343357	.026343357	.0027187937				.36038789	.36038789	.13285136
-2	.7	10	10	1280	6.999993324279785	.0330278684391442	.4848883147276609	.4989923858642578	.0330278684391442	.4848883147276609	.0042123301504319	.2257476256208583				.033027869	.033027869	.0042123301				.48488832	.48488832	.22574763
-2	.7999999999999999	10	10	1280	6.999993324279785	.0413602826440522	.607602182152561	.4989923858642578	.017002106584229	.4639615087822403	.0064855448609199	.3400593411215095				.041360281	.017002106	.0064855451				.60760218	.46396151	.34005934
-2	.8999999999999999	10	10	1280	6.999993324279785	.0514112292784957	.7182780162479556	.4989923858642578	.0232584815608822	.589033633213029	.0038812110213119	.3584326030984079				.05141123	.023258481	.0038812109				.71827799	.5890336	.35843259
-2	.9999999999999999	10	10	1280	6.999993324279785	.0631306029683815	.8103617431876311	.4989923858642578	.0145923111133304	.590261969371608	.0063915980580345	.4830026765353738				.063130602	.014592311	.0063915979				.81036174	.590262	.48300266
-1	.1	10	10	1280	3.267044067382813	.077406748155595	.1555842202602177	.4777794036865235	.077406748155595	.1555842202602177	2.04975555418e-08	2.62338009316e-07				.077406749	.077406749	2.0497556e-08				.15558422	.15558422	2.6233801e-07
-1	.2	10	10	1280	2.719761848449707	.0812566389994294	.2756341506637706	.4989923858642578	.0812566389994294	.2756341506637706	.000217273741653	.0038390239147815				.081256635	.081256635	.00021727374				.27563414	.27563414	.0038390239
-1	.3	10	10	1280	3.036638259887695	.0902984920889225	.4327968751319025	.4989923858642578	.0902984920889225	.4327968751319025	.0032676116365759	.0651528123821621				.090298489	.090298489	.0032676116				.43279687	.43279687	.065152809
-1	.4	10	10	1280	1.974571228027344	.054480037663086	.4637728924362104	.4989923858642578	.054480037663086	.4637728924362104	.0054271851411746	.1580297184945954				.054480039	.054480039	.005427185				.46377289	.46377289	.15802972
-1	.5	10	10	1280	2.506145477294922	.0685446326771166	.6316001770857584	.4989923858642578	.0369394752100642	.5121007165039576	.0091227939372714	.3005869236946648				.068544634	.036939476	.0091227936				.6316002	.5121007	.30058691
-1	.6	10	10	1280	3.33935546875	.0857570342694135	.7730746299689886	.4989923858642578	.0281904626031807	.5719175864572377	.0076658672549988	.3778508639250804				.085757032	.028190462	.0076658675				.77307463	.57191759	.37785086
-1	.7	10	10	1280	3.16910457611084	.0669222613377107	.8071964155108829	.4989923858642578	.0239434451671531	.6379200548404114	.0072304358953491	.4634629089662406				.066922262	.023943445	.007230436				.80719644	.63792008	.46346292
-1	.7999999999999999	10	10	1280	4.406502723693848	.0861275641990491	.8988940172270677	.4989923858642578	.022293849342195	.7055832514229463	.0075090612428036	.5525717513726116				.086127564	.022293849	.0075090611				.89889401	.70558327	.55257177
-1	.8999999999999999	10	10	1280	4.937743186950684	.07550582967901	.9230437850911362	.4989923858642578	.0139901983147974	.7069643440955995	.0084327030455945	.640897101344333				.07550583	.013990198	.0084327031				.92304379	.70696437	.6408971
-1	.9999999999999999	10	10	1280	6.651253700256348	.0957640911167439	.9675251095306735	.4989923858642578	.0157581512338874	.7798044302908832	.010062610217271	.7246417837722222				.095764093	.015758151	.01006261				.96752512	.77980441	.7246418
0	.1	10	10	1280	2.170296669006349	.0820672415247318	.2231722854406235	.4461578979492188	.0820672415247318	.2231722854406235	.0000265333024698	.0003473272317039				.082067244	.082067244	.000026533302				.22317229	.22317229	.00034732724
0	.2	10	10	1280	2.007515907287599	.0946982698905005	.452096670835385	.4989923858642578	.0946982698905005	.452096670835385	.003451112952954	.0654319840995057				.094698273	.094698273	.0034511129				.45209667	.45209667	.065431982
0	.3	10	10	1280	1.945598602294922	.0799259909563178	.6051199971443524	.4989923858642578	.0528081300877772	.5167905453631711	.0073201683654963	.2162428572181161				.079925992	.052808128	.0073201684				.60512	.51679057	.21624285
0	.4	10	10	1280	2.292402267456055	.0763170831508522	.7424570058448455	.4989923858642578	.0360211195536175	.5972833448907457	.0095271595303283	.3801445185209564				.076317087	.036021121	.0095271599				.74245703	.59728336	.38014451
0	.5	10	10	1280	3.048988342285156	.0789817552504809	.8488743217882027	.4989923858642578	.0292497610004677	.6827349919899425	.0134202258039083	.5559629986567073				.078981757	.029249761	.013420226				.84887433	.68273497	.55596298
0	.6	10	10	1280	4.284784317016602	.0855700140172123	.9215642171523923	.4989923858642578	.0194782765364675	.7144816405281709	.0093279698106107	.6081320750645671				.085570015	.019478276	.0093279695				.92156422	.71448165	.60813206
0	.7	10	10	1280	5.929721832275391	.0946266057979296	.9649885289945755	.4989923858642578	.0210036163860118	.8002421874175123	.0110553360543865	.7153242419780997				.094626606	.021003617	.011055336				.96498853	.80024219	.71532422
0	.7999999999999999	10	10	1280	6.999993324279785	.0882942250511654	.980099115284456	.4989923858642578	.018670532046333	.8421272981213899	.0140835814921484	.8092391656549659				.088294223	.018670533	.014083581				.98009914	.84212732	.80923915
0	.8999999999999999	10	10	1280	6.999993324279785	.0742690622105326	.9853750841718187	.4989923858642578	.0186708244663928	.8850794639207141	.0145531941639852	.8600832357783306				.074269064	.018670825	.014553194				.98537511	.88507944	.86008322
0	.9999999999999999	10	10	1280	6.999993324279785	.0585733454912881	.986703513104402	.4989923858642578	.0204374867420466	.9243710723864517	.0164950197539029	.9065679171381232				.058573347	.020437486	.016495019				.98670352	.92437106	.90656793
1	.1	10	10	1280	1.648569107055664	.0886498956548427	.3498583592245756	.4312494201660156	.0886498956548427	.3498583592245756	.0017997973841951	.0246035647586301				.088649899	.088649899	.0017997974				.34985837	.34985837	.024603564
1	.2	10	10	1280	1.847565650939941	.0964497101015024	.6622332890792001	.4989923858642578	.075210193111661	.6056694615088807	.0123364564997902	.2792569720383629				.09644971	.075210191	.012336456				.66223329	.60566944	.27925697
1	.3	10	10	1280	2.672931671142579	.0980100584860313	.8452052965566581	.4989923858642578	.0408721196962465	.6842990185963853	.0139922100554359	.4947045846650689				.098010056	.040872119	.01399221				.84520531	.68429899	.49470457
1	.4	10	10	1280	4.000779151916504	.0929516470114038	.9279869020263711	.4989923858642578	.0299297364084414	.767585661853518	.0147642333784466	.6563450740953447				.092951648	.029929737	.014764233				.92798692	.76758564	.65634507
1	.5	10	10	1280	5.993955612182617	.0961410084703139	.972745456319322	.4989923858642578	.0223671421177439	.8191191826080324	.0146943848701586	.7628081302843288				.096141011	.022367142	.014694385				.97274548	.81911916	.76280814
1	.6	10	10	1280	6.999993324279785	.0835381318035838	.9855122753822598	.4989923858642578	.0204769910798579	.8735024613628588	.0141413102809356	.8321634824314903				.08353813	.020476991	.01414131				.98551226	.87350243	.83216345
1	.7	10	10	1280	6.999993324279785	.0593665260233489	.9857323839041341	.4989923858642578	.0217930538190479	.9226213958048406	.0159265110228939	.8947107013038584				.059366524	.021793054	.01592651				.98573238	.92262137	.89471072
1	.7999999999999999	10	10	1280	6.999993324279785	.0485751448256808	.9892846612574651	.4989923858642578	.0225872915297209	.9529425450465232	.0173086538779013	.9346294149337588				.048575144	.022587292	.017308654				.98928463	.95294255	.93462944
1	.8999999999999999	10	10	1280	6.999993324279785	.0410952318573543	.9921261772417755	.4989923858642578	.0232546237822505	.9721315773612716	.0185548156001631	.9606450463997986				.041095231	.023254624	.018554816				.99212617	.97213155	.96064502
1	.9999999999999999	10	10	1280	6.999993324279785	.0362706864179011	.9945262567917292	.4989923858642578	.0219146787882413	.9810588521073957	.0198730864500041	.9774147524108554				.036270685	.02191468	.019873086				.99452627	.98105884	.97741473
-2	.1	20	10	1280	3.239419937133789	.0555005427688904	.1092403340991699	.4712312469482422	.0555005427688904	.1092403340991699	6.74835221037e-09	7.44917948436e-08				.055500545	.055500545	6.7483521e-09				.10924033	.10924033	7.4491794e-08
-2	.2	20	10	1280	2.557428359985352	.0580863819465379	.1950939716110496	.4970050964355469	.0580863819465379	.1950939716110496	.0001902878062501	.0026480446484606				.05808638	.05808638	.0001902878				.19509397	.19509397	.0026480446
-2	.3	20	10	1280	2.581033706665039	.0643557056356195	.3177710005861738	.4989923858642578	.0643557056356195	.3177710005861738	.0011112632477425	.0253587924617344				.064355709	.064355709	.0011112633				.31777099	.31777099	.025358792
-2	.4	20	10	1280	3.196708679199219	.073913787292287	.465278383902302	.4989923858642578	.0330772596661191	.319710547147562	.0052483199317851	.1240643135769065				.07391379	.033077259	.0052483198				.46527839	.31971055	.12406431
-2	.5	20	10	1280	6.999993324279785	.0864504718658465	.6150344898591364	.4989923858642578	.0421572445692523	.4724732622471848	.0081654531167168	.2381047689555106				.086450472	.042157244	.0081654536				.61503446	.47247326	.23810478
-2	.6	20	10	1280	2.446878433227539	.053903595970485	.6242653298705924	.4989923858642578	.026946516600818	.4993344345693211	.0056340861264629	.2862510881104956				.053903595	.026946517	.0056340862				.62426531	.49933442	.2862511
-2	.7	20	10	1280	3.210240364074707	.0682656189818975	.7553165227624002	.4989923858642578	.0193602261016769	.540419518192379	.0095215564911125	.4373425205936402				.068265617	.019360226	.0095215561				.7553165	.54041952	.43734252
-2	.7999999999999999	20	10	1280	4.339324951171875	.0849055197891376	.8553791415751651	.4989923858642578	.0155161032868139	.5911276045566582	.0080067319080792	.4993126840717286				.08490552	.015516103	.008006732				.85537916	.59112763	.4993127
-2	.8999999999999999	20	10	1280	4.099720001220703	.0660442903756729	.871292944511362	.4989923858642578	.0137162903923592	.6476004881327035	.0074489926426372	.5665504722174826				.066044293	.013716291	.0074489927				.87129295	.64760047	.56655049
-2	.9999999999999999	20	10	1280	5.506407737731934	.0835834591026944	.9341945999644573	.4989923858642578	.0132092575433584	.7065354438482663	.0075650891878591	.6360257904386331				.083583459	.013209257	.007565089				.93419462	.70653546	.63602579
-1	.1	20	10	1280	2.27146053314209	.0696571071095123	.1772634615416832	.4444066467285156	.0696571071095123	.1772634615416832	4.46772689799e-06	.0000573227101929				.06965711	.06965711	4.4677267e-06				.17726347	.17726347	.000057322712
-1	.2	20	10	1280	1.953883171081543	.0785261227443372	.3598920164510556	.4989923858642578	.0785261227443372	.3598920164510556	.0013295485520554	.0268386041627204				.078526124	.078526124	.0013295485				.35989201	.35989201	.026838604
-1	.3	20	10	1280	2.297863006591797	.0953247771021704	.5792981320826269	.4989923858642578	.0588060098131582	.4742662998873896	.0056149173076193	.1522122869962405				.095324777	.05880601	.0056149173				.57929814	.47426629	.15221229
-1	.4	20	10	1280	2.269057273864746	.0787090565056746	.6856915474513693	.4989923858642578	.0506635677735582	.5961260151801251	.0109250113311984	.3382226150036347				.078709058	.050663568	.010925012				.68569154	.59612602	.33822262
-1	.5	20	10	1280	2.605613708496094	.0719822935004591	.7810567869906563	.4989923858642578	.0319447141094371	.6344367531375898	.0125378334935896	.4804564213750481				.071982294	.031944714	.012537833				.78105676	.63443673	.48045641
-1	.6	20	10	1280	3.970277786254884	.0974973394999341	.9018335633233562	.4989923858642578	.0236620306135807	.6859074960932126	.0099286792025978	.5543142461955326				.097497337	.023662031	.0099286791				.90183353	.68590748	.55431426
-1	.7	20	10	1280	5.10023021697998	.0969167839008189	.9443180018047742	.4989923858642578	.0201522868833024	.7438339298590927	.0091229721212776	.6333834172913941				.096916787	.020152288	.0091229724				.944318	.74383396	.63338339
-1	.7999999999999999	20	10	1280	6.517879486083984	.0997333347133896	.9720044847716375	.4989923858642578	.0192790595196769	.8028153473794216	.0094744157721068	.712596664280799				.099733338	.019279059	.0094744153				.97200447	.80281532	.71259665
-1	.8999999999999999	20	10	1280	6.999993324279785	.0863264132991847	.9804921062932841	.4989923858642578	.0202311739072216	.8583993654875376	.0108339432350351	.7877223735425603				.086326413	.020231174	.010833943				.98049212	.85839939	.78772235
-1	.9999999999999999	20	10	1280	6.999993324279785	.066745764400379	.9816800252700437	.4989923858642578	.0175256888678047	.8821530126263978	.0132829064960636	.8547125546930034				.066745766	.01752569	.013282906				.98168004	.88215303	.85471255
0	.1	20	10	1280	1.70599365234375	.0800134557025952	.2882471794010711	.4229880828857422	.0800134557025952	.2882471794010711	.0006733432434382	.0089854166963981				.080013454	.080013454	.00067334325				.28824717	.28824717	.008985417
0	.2	20	10	1280	1.597259521484375	.0779869528009492	.5468507446964304	.4989923858642578	.0779869528009492	.5468507446964304	.0086057358510873	.1902555549093179				.077986956	.077986956	.0086057363				.54685074	.54685074	.19025555
0	.3	20	10	1280	2.261934280395509	.0895478784370963	.7740491423598351	.4989923858642578	.0527602879577509	.6685281822271762	.0150082482078016	.4390918074838442				.08954788	.052760288	.015008248				.77404916	.6685282	.4390918
0	.4	20	10	1280	3.239833831787109	.0882474300908169	.8850672923469648	.4989923858642578	.0347795949364264	.7353650717947962	.014927381167503	.5945682599164556				.088247433	.034779593	.014927381				.88506728	.73536509	.59456825
0	.5	20	10	1280	4.907755851745605	.0937331074673206	.9509005062043093	.4989923858642578	.0223898478298231	.7702470309593321	.0133416570738402	.6950906664666407				.09373311	.022389848	.013341657				.9509005	.77024704	.69509065
0	.6	20	10	1280	6.460434913635254	.089526209528802	.9767211398750919	.4989923858642578	.0222142970624396	.844476399942294	.014164066900455	.7884101181885538				.089526206	.022214297	.014164067				.97672117	.8444764	.78841013
0	.7	20	10	1280	6.999993324279785	.0712657301415621	.9828494415533126	.4989923858642578	.0205675208774836	.8881599373853893	.0138063394820395	.8463853671485718				.071265727	.020567521	.013806339				.98284942	.88815993	.84638536
0	.7999999999999999	20	10	1280	6.999993324279785	.0565773568399356	.9861521308137966	.4989923858642578	.0217017119659424	.9290701694376071	.0183802388289768	.9153530022041199				.056577358	.021701712	.01838024				.98615211	.92907017	.915353
0	.8999999999999999	20	10	1280	6.999993324279785	.0502125430174275	.9911073457951308	.4989923858642578	.0218266415449024	.953773208066238	.0189097359509487	.944433520502425				.050212543	.021826642	.018909736				.99110734	.9537732	.94443351
0	.9999999999999999	20	10	1280	6.999993324279785	.040649140314909	.9922277159011627	.4989923858642578	.0215200021176187	.9695164018882465	.0189941706118448	.9632314054136452				.040649142	.021520002	.018994171				.99222773	.9695164	.96323138
1	.1	20	10	1280	1.402722358703614	.0837498395199988	.4566266607516198	.4295286254882812	.0837498395199988	.4566266607516198	.0067318209355514	.1072700897867876				.083749838	.083749838	.0067318208				.45662665	.45662665	.10727009
1	.2	20	10	1280	2.099634170532227	.0909881559992897	.7918036605171407	.4989923858642578	.0554771477250647	.6924021769579141	.0168625498782932	.4667153111449978				.090988159	.055477146	.016862551				.79180366	.69240218	.46671531
1	.3	20	10	1280	3.75313663482666	.0905741233912952	.9262709728169648	.4989923858642578	.0293148981771719	.7624312797996025	.0143779320550469	.6481267208835499				.090574123	.029314898	.014377932				.92627096	.76243126	.64812672
1	.4	20	10	1280	6.50548267364502	.0999553356580677	.9814452496930146	.4989923858642578	.0223756050995468	.8364197473381725	.0140368436242621	.7753894732801957				.099955335	.022375606	.014036844				.98144525	.83641976	.77538949
1	.5	20	10	1280	6.999993324279785	.0729897359167885	.9872634354869225	.4989923858642578	.0220210866281436	.9028180614959795	.0170099523983478	.8767195626870921				.072989739	.022021087	.017009953				.98726344	.90281808	.87671953
1	.6	20	10	1280	6.999993324279785	.0547085960664457	.9901779881039112	.4989923858642578	.0230084417239336	.9462638149990293	.0185681008773798	.9302662729267268				.054708596	.023008442	.0185681				.99017799	.94626379	.93026626
1	.7	20	10	1280	6.999993324279785	.0450058071243193	.9934307185133467	.4989923858642578	.0230500740976368	.9694887543835974	.0210964126932933	.9648912280402384				.045005806	.023050074	.021096412				.99343073	.96948874	.96489125
1	.7999999999999999	20	10	1280	6.999993324279785	.0381768874355735	.9955272630493949	.4989923858642578	.0245396308445305	.9849861824026807	.0211510162114237	.9798373774946337				.038176887	.024539631	.021151016				.99552727	.98498619	.97983736
1	.8999999999999999	20	10	1280	6.999993324279785	.0354172052813616	.9976079761273225	.4989923858642578	.024097753772258	.9917202442467404	.0226209425500035	.9903266239997793				.035417207	.024097754	.022620942				.99760795	.99172026	.99032664
1	.9999999999999999	20	10	1280	6.999993324279785	.0321727041355708	.9986317137446601	.4989923858642578	.0238842649215516	.9959062285927971	.0226082963607801	.995172762451489				.032172706	.023884265	.022608297				.99863172	.99590623	.99517274
-2	.1	100	10	1280	2.063344955444336	.092411158394244	.2713577671951103	.4484345245361328	.092411158394244	.2713577671951103	.0001178539072332	.0015795235950058				.09241116	.09241116	.00011785391				.27135777	.27135777	.0015795236
-2	.2	100	10	1280	1.637534141540528	.0757529729169639	.4597190011880647	.4982005157470703	.0757529729169639	.4597190011880647	.0044044562819022	.0973461535177832				.075752974	.075752974	.0044044564				.459719	.459719	.097346157
-2	.3	100	10	1280	1.866037368774414	.0744049607132786	.6551564841309463	.4989923858642578	.0525791153140901	.58214184652655	.0102927580786247	.3060453484724273				.074404962	.052579116	.010292758				.65515649	.58214188	.30604535
-2	.4	100	10	1280	2.581280708312989	.0809593337309944	.8103403655895658	.4989923858642578	.0319601845866802	.6406851617375258	.0104754855843031	.4565691290279961				.080959335	.031960186	.010475486				.81034034	.64068514	.45656914
-2	.5	100	10	1280	3.864120483398438	.0921415163536374	.9112758426287358	.4989923858642578	.0239812054098659	.7097233884496316	.0123673981646903	.6069307646315258				.092141517	.023981206	.012367398				.91127586	.70972341	.60693079
-2	.6	100	10	1280	5.14149284362793	.0875648173304854	.9513747709951842	.4989923858642578	.0213212012489399	.780702695683158	.0117813512254304	.6982795838927935				.087564819	.021321202	.011781352				.95137477	.78070271	.69827956
-2	.7	100	10	1280	6.662215232849121	.0883083524283876	.9770757454394687	.4989923858642578	.0216113977881562	.8471394787233303	.0128671325929499	.7841837463250184				.088308349	.021611398	.012867132				.97707576	.84713948	.78418374
-2	.7999999999999999	100	10	1280	6.999993324279785	.0803230565881946	.9869036912085632	.4989923858642578	.0194285228398412	.8826728274088803	.0154858751581759	.8592551228600195				.080323055	.019428523	.015485875				.98690367	.88267285	.85925514
-2	.8999999999999999	100	10	1280	6.999993324279785	.0605541807428303	.9872396067137142	.4989923858642578	.0197655934020149	.9189327361417615	.0162160421761119	.901932033198443				.06055418	.019765593	.016216042				.9872396	.91893274	.90193206
-2	.9999999999999999	100	10	1280	6.999993324279785	.0508739074880297	.9900515607852755	.4989923858642578	.0220344550950748	.9510309713143815	.0186430345710085	.9398104962987603				.050873909	.022034455	.018643035				.99005157	.95103097	.93981051
-1	.1	100	10	1280	1.528512954711914	.0873460863667551	.3947318876598865	.4290641632080078	.0873460863667551	.3947318876598865	.0034691826924849	.0506350022617611				.087346084	.087346084	.0034691826				.39473188	.39473188	.050635003
-1	.2	100	10	1280	1.825976371765137	.0884064110418727	.7074499442340654	.4989923858642578	.0576727193918184	.6147861928561873	.0122441425712293	.3345569942862617				.088406414	.05767272	.012244143				.70744997	.61478621	.334557
-1	.3	100	10	1280	2.946803092956544	.0904413496396713	.8783249176610679	.4989923858642578	.0364901841909845	.7254137056322254	.0149722223444763	.5719247953006796				.090441346	.036490183	.014972222				.87832493	.72541368	.57192481
-1	.4	100	10	1280	4.733926773071289	.0895475867299175	.9514419162369362	.4989923858642578	.0259310354933706	.7974059613810572	.0143533507674602	.7106797210581918				.089547589	.025931036	.014353351				.95144194	.79740596	.71067971
-1	.5	100	10	1280	6.999993324279785	.0954665208788934	.9852498432431831	.4989923858642578	.0234987732594176	.8664768488315993	.0140465286403724	.8043887911371419				.095466524	.023498774	.014046528				.98524982	.86647683	.80438876
-1	.6	100	10	1280	6.999993324279785	.0686127434790414	.9874620837385983	.4989923858642578	.0219629906851776	.9119438711600918	.016402568993833	.8840257981685286				.068612747	.021962991	.016402569				.9874621	.91194385	.88402581
-1	.7	100	10	1280	6.999993324279785	.0527256790482796	.9898275220531767	.4989923858642578	.0238908807744008	.9514035859322806	.0187596530481564	.9341845178836178				.05272568	.023890881	.018759653				.98982751	.95140356	.93418449
-1	.7999999999999999	100	10	1280	6.999993324279785	.0430900626003438	.9923493065057519	.4989923858642578	.0235323773389376	.9704554741843623	.019138941266862	.9595206599190054				.043090064	.023532378	.019138942				.99234933	.97045547	.95952064
-1	.8999999999999999	100	10	1280	6.999993324279785	.0375727550419325	.9948230823211813	.4989923858642578	.0240427449842707	.9834443329378356	.0201842113618772	.9770083416522028				.037572756	.024042744	.020184211				.9948231	.98344433	.97700834
-1	.9999999999999999	100	10	1280	6.999993324279785	.0348415785360585	.9969904821605875	.4989923858642578	.0235601535122193	.9902131105179138	.0218624766030491	.9883783144873076				.034841578	.023560153	.021862477				.9969905	.9902131	.98837829
0	.1	100	10	1280	1.494166374206543	.0938401489610423	.6119099947201534	.4989923858642578	.0938401489610423	.6119099947201534	.0125283324462477	.2388768055020112				.093840152	.093840152	.012528333				.61190999	.61190999	.2388768
0	.2	100	10	1280	3.02232551574707	.0970353760362094	.8995230859280284	.4989923858642578	.0398815962175567	.7534949011764188	.0173382105567771	.6067657574959011				.097035378	.039881594	.017338211				.89952308	.75349492	.60676575
0	.3	100	10	1280	5.846796035766602	.0954737392085416	.9760208467710387	.4989923858642578	.0245091149026003	.8351804765599806	.0151009081547501	.7691385157109553				.095473737	.024509115	.015100908				.97602087	.83518046	.76913851
0	.4	100	10	1280	6.999993324279785	.0703682846786574	.9875191368037517	.4989923858642578	.0244169707645197	.916417822600512	.0182271668092319	.8877769112659012				.070368282	.02441697	.018227167				.98751915	.91641784	.88777691
0	.5	100	10	1280	6.999993324279785	.0514807049822488	.9913289738422673	.4989923858642578	.0235555359147419	.9553642014811566	.0200845861425	.9445834898926647				.051480707	.023555536	.020084586				.99132895	.95536423	.94458348
0	.6	100	10	1280	6.999993324279785	.0416873735065163	.9946299964628557	.4989923858642578	.0241591028896037	.9784083955139649	.0212108616018194	.972735698476342				.041687373	.024159104	.021210862				.99462998	.9784084	.9727357
0	.7	100	10	1280	6.999993324279785	.0371824189910077	.9972242271114423	.4989923858642578	.0245857609108229	.9898290170958315	.0233079522412516	.9884625342314388				.03718242	.024585761	.023307953				.99722421	.989829	.98846251
0	.7999999999999999	100	10	1280	6.999993324279785	.0332765949542062	.9985092487322035	.4989923858642578	.025038547478474	.9957117842522437	.0239336097776011	.9950820102116588				.033276595	.025038548	.02393361				.99850923	.9957118	.99508202
0	.8999999999999999	100	10	1280	6.999993324279785	.0317623777722325	.9994708234716367	.4989923858642578	.0246494792594898	.9983614723060523	.0237078930281055	.998098979042631				.031762376	.024649478	.023707893				.99947083	.99836147	.99809897
0	.9999999999999999	100	10	1280	6.999993324279785	.030022333849821	.9998497915280185	.4989923858642578	.0247339247549169	.9995733724065277	.0239245057624147	.9994974825643151				.030022334	.024733925	.023924505				.9998498	.99957335	.99949747
1	.1	100	10	1280	2.075448036193849	.0966073339137327	.8239804481593671	.4989923858642578	.0572694529652394	.7201908035518785	.01718507121525	.4870657563789936				.096607335	.057269454	.017185071				.82398045	.72019082	.48706576
1	.2	100	10	1280	6.007487297058105	.0959359818178714	.9801307373021781	.4989923858642578	.0248434299465281	.845880542982471	.0156950959981402	.7838389240291497				.095935985	.02484343	.015695097				.98013073	.84588057	.78383893
1	.3	100	10	1280	6.999993324279785	.0613629411608645	.9909400836983585	.4989923858642578	.024885910708013	.9422965342610637	.0197776299885248	.923559019395182				.061362941	.024885911	.01977763				.99094009	.9422965	.92355901
1	.4	100	10	1280	6.999993324279785	.0439681457947119	.9950496711992982	.4989923858642578	.0254828289200384	.9788558358636353	.0223513467386208	.9730256794190352				.043968145	.02548283	.022351347				.99504966	.97885585	.97302568
1	.5	100	10	1280	6.999993324279785	.0367336958836874	.9977276205178955	.4989923858642578	.0256268370817092	.9922334487764068	.0239029524298862	.9906942745910512				.036733694	.025626836	.023902953				.99772763	.99223346	.99069428
1	.6	100	10	1280	6.999993324279785	.0339581230757562	.9992804983942151	.4989923858642578	.0262157691665187	.9977663658533512	.0247552717186263	.9972534865795376				.033958122	.026215769	.024755271				.99928051	.99776638	.99725348
1	.7	100	10	1280	6.999993324279785	.031097050952389	.9998208438867282	.4989923858642578	.0258252800327647	.9995138610656291	.0246021861541705	.9993854822429451				.031097051	.025825281	.024602186				.99982083	.99951386	.99938548
1	.7999999999999999	100	10	1280	6.999993324279785	.0290155196039354	.999975408163552	.4989923858642578	.0250974100613204	.999935375781011	.0240789087934734	.9999158837424199				.029015519	.025097409	.024078909				.99997538	.99993539	.9999159
1	.8999999999999999	100	10	1280	6.999993324279785	.0264103302235648	.9999978404949089	.4989923858642578	.0236521035501235	.9999946689728588	.0228292070943565	.9999928665805726				.02641033	.023652103	.022829207				.99999785	.9999947	.99999285
1	.9999999999999999	100	10	1280	6.999993324279785	.0240798708448097	.9999999103181435	.4989923858642578	.0218942577609792	.9999997608413114	.0215707047305719	.9999997194704658				.02407987	.021894258	.021570705				.99999988	.99999976	.9999997
-2	.1	5	10	1645	6.999993324279785	.0312352624937355	.0522826607817937	.4989923858642578	.0312352624937355	.0522826607817937	7.21644966006e-15	1.66533453694e-15				.031235263	.031235263	7.2164497e-15				.052282661	.052282661	1.6653345e-15
-2	.2	5	10	1645	6.999993324279785	.0324802763537823	.085544026139731	.4989923858642578	.0324802763537823	.085544026139731	5.47128231609e-10	1.89888902380e-08				.032480277	.032480277	5.4712823e-10				.085544027	.085544027	1.8988890e-08
-2	.3	5	10	1645	6.999993324279785	.0350599316443871	.1361639314260795	.4989923858642578	.0350599316443871	.1361639314260795	2.01539406064e-06	.000077266732325				.035059933	.035059933	2.0153941e-06				.13616394	.13616394	.000077266734
-2	.4	5	10	1645	6.999993324279785	.0390069863477888	.2085397256085023	.4989923858642578	.0390069863477888	.2085397256085023	.0000334049696266	.0017645272145778				.039006986	.039006986	.000033404969				.20853972	.20853972	.0017645272
-2	.5	5	10	1645	6.999993324279785	.0444002413699154	.303924586599113	.4989923858642578	.0103417332507202	.1371077461246323	.0003929912056299	.0193302810796222				.044400241	.010341734	.00039299121				.30392459	.13710774	.019330282
-2	.6	5	10	1645	6.999993324279785	.0134913068613648	.2244980726013118	.4989923858642578	.0134913068613648	.2244980726013118	.0006836080350768	.0477200661498661				.013491306	.013491306	.00068360806				.22449808	.22449808	.047720067
-2	.7	5	10	1645	6.999993324279785	.0177976339484526	.3377236057414407	.4989923858642578	.0177976339484526	.3377236057414407	.001202102234133	.1013722468665937				.017797634	.017797634	.0012021023				.33772361	.33772361	.10137225
-2	.7999999999999999	5	10	1645	6.999993324279785	.0235153783989172	.4677439074215374	.4989923858642578	.0073210940533416	.3035136920433451	.0021055391908297	.1860896741180514				.023515379	.0073210942	.0021055392				.4677439	.30351371	.18608968
-2	.8999999999999999	5	10	1645	6.999993324279785	.0308712457934156	.6010663189641168	.4989923858642578	.0109645895147027	.4363519926050713	.0011148795312036	.2008916504375511				.030871246	.010964589	.0011148795				.60106629	.43635198	.20089164
-2	.9999999999999999	5	10	1645	6.999993324279785	.0400065815887288	.7238604251018352	.4989923858642578	.0161021214146539	.5756810683554727	.0021581228325744	.3198117023925935				.040006582	.016102122	.0021581228				.72386044	.57568109	.3198117
-1	.1	5	10	1645	3.92235279083252	.0395384193454051	.0797374417322294	.4823707275390625	.0395384193454051	.0797374417322294	4.05231403988e-14	7.99915689242e-13				.039538421	.039538421	4.0523140e-14				.07973744	.07973744	7.9991569e-13
-1	.2	5	10	1645	3.076572418212891	.0429925947006431	.1517121537095872	.4989923858642578	.0429925947006431	.1517121537095872	1.65539160157e-06	.0000487128215673				.042992596	.042992596	1.6553917e-06				.15171215	.15171215	.00004871282
-1	.3	5	10	1645	3.03493595123291	.0495705077990474	.2643580470546359	.4989923858642578	.0495705077990474	.2643580470546359	.0000981422549093	.0040672660386116				.049570508	.049570508	.000098142256				.26435804	.26435804	.0040672659
-1	.4	5	10	1645	6.999993324279785	.0593075307310414	.4138394426538849	.4989923858642578	.0228979548704522	.2579025421271584	.0008039067157372	.0383863484181791				.059307531	.022897955	.0008039067				.41383943	.25790253	.038386349
-1	.5	5	10	1645	6.999993324279785	.0722060093220661	.5791845682264195	.4989923858642578	.0311933990160324	.4169981997355069	.0016465121726925	.1046952350824922				.072206013	.0311934	.0016465122				.57918459	.41699821	.10469524
-1	.6	5	10	1645	6.999993324279785	.0424621838667604	.5902667378001292	.4989923858642578	.019298319739169	.4484851860217626	.0033313341731557	.2235299421422429				.042462185	.019298321	.0033313341				.59026676	.4484852	.22352993
-1	.7	5	10	1645	3.565074920654297	.056826719177455	.7466877508982652	.4989923858642578	.0140748207966672	.5019303175885323	.0028288655229486	.2912452019504802				.056826718	.014074821	.0028288655				.74668777	.5019303	.29124519
-1	.7999999999999999	5	10	1645	5.003599166870117	.0739680657782078	.8648195614719497	.4989923858642578	.011909015684625	.5713349893986128	.0028043972885838	.3760948703073177				.073968068	.011909015	.0028043974				.86481959	.57133502	.37609488
-1	.8999999999999999	5	10	1645	6.999993324279785	.0930961996548553	.9392147504265703	.4989923858642578	.0114342741594443	.6505423823663299	.0031625581705682	.4741257290387401				.093096197	.011434274	.0031625582				.93921477	.65054238	.47412574
-1	.9999999999999999	5	10	1645	6.657855987548828	.0759970218836237	.9542566161678978	.4989923858642578	.0121622883393889	.7330237590098772	.0039515243356701	.5799102351580336				.075997025	.012162289	.0039515244				.95425659	.73302376	.57991022
0	.1	5	10	1645	3.072266578674316	.06961819957213	.1694600305574404	.4747185211181641	.06961819957213	.1694600305574404	2.05067329784e-09	5.26956299707e-08				.069618203	.069618203	2.0506734e-09				.16946003	.16946003	5.2695629e-08
0	.2	5	10	1645	2.65300464630127	.080256838709542	.3487336295137067	.4989923858642578	.080256838709542	.3487336295137067	.0000793602912557	.0029608367145167				.080256842	.080256842	.000079360289				.34873363	.34873363	.0029608367
0	.3	5	10	1645	3.037092208862305	.0986848049477257	.5760661869293596	.4989923858642578	.0558948953516902	.451378379076018	.001548587647952	.0658008370143415				.098684803	.055894896	.0015485877				.5760662	.45137838	.065800838
0	.4	5	10	1645	2.784910202026367	.0768128084589869	.6818202462622687	.4989923858642578	.0264467871429027	.4674016784859018	.001936445316392	.1476656801494343				.076812811	.026446788	.0019364454				.68182027	.46740168	.14766568
0	.5	5	10	1645	3.132314682006836	.0679618658753931	.7849267632549463	.4989923858642578	.0269804187928716	.6114956274531504	.0028376035546411	.2781834594696765				.067961864	.026980419	.0028376034				.78492677	.61149561	.27818346
0	.6	5	10	1645	4.621033668518066	.0945680787743043	.9171830476142846	.4989923858642578	.0197891240131296	.6732524274123719	.0045596124209305	.4442688003451196				.094568081	.019789124	.0045596124				.91718304	.6732524	.44426879
0	.7	5	10	1645	6.016900062561035	.0930564474322824	.9597055048012559	.4989923858642578	.0117036479742315	.6855047030191863	.0048321773289347	.5553104661146508				.093056448	.011703648	.0048321774				.95970553	.68550467	.55531049
0	.7999999999999999	5	10	1645	6.999993324279785	.0750743436899565	.9727830729687978	.4989923858642578	.008797515148856	.7263160689623769	.0039366979576629	.6178569571046335				.075074345	.0087975152	.0039366977				.97278309	.72631609	.61785698
0	.8999999999999999	5	10	1645	6.999993324279785	.0433745500295842	.9625290794376617	.4989923858642578	.008135238037232	.7841425305361445	.0039992475931072	.6959104059204635				.04337455	.0081352377	.0039992477				.96252906	.78414255	.69591039
0	.9999999999999999	5	10	1645	6.999993324279785	.0244783004014889	.94684909696688	.4989923858642578	.0048430485793051	.7802327827695623	.0034783680687737	.7436121599321749				.0244783	.0048430488	.003478368				.94684911	.78023279	.74361217
1	.1	5	10	1645	2.158994674682617	.0673202215789206	.242921933224318	.4491350250244141	.0673202215789206	.242921933224318	6.65926170007e-06	.0001777215107375				.06732022	.06732022	6.6592615e-06				.24292193	.24292193	.00017772151
1	.2	5	10	1645	2.271013259887695	.0930145257033405	.5709532880793482	.4989923858642578	.0644804521070128	.4869240711000832	.0013526553818122	.0575370211594609				.093014523	.064480454	.0013526554				.57095331	.48692408	.057537023
1	.3	5	10	1645	2.525164604187012	.0746095207757025	.7379620379028922	.4989923858642578	.0390141201386789	.6030249969529624	.0034129840748729	.2243714305673171				.074609518	.03901412	.0034129841				.73796207	.60302502	.22437143
1	.4	5	10	1645	3.927499771118164	.0919524924761378	.903805642422508	.4989923858642578	.0237186825753326	.6751441590288494	.0059639965242509	.442665231276086				.091952495	.023718683	.0059639965				.90380561	.67514414	.44266522
1	.5	5	10	1645	5.828043937683105	.0937392763194005	.9650382919708301	.4989923858642578	.0148158778109748	.7213170394553625	.0059213152404742	.5777698735140517				.093739279	.014815878	.0059213154				.9650383	.72131705	.57776988
1	.6	5	10	1645	6.999993324279785	.0631118502159616	.9714080274997331	.4989923858642578	.0096758592037935	.75539725841893	.005595632422184	.6787075245189812				.063111849	.0096758595	.0055956324				.97140801	.75539726	.67870754
1	.7	5	10	1645	6.999993324279785	.0328422285367577	.9567094003196702	.4989923858642578	.0067386426235134	.7858164186947929	.0040700081122453	.7241721183048504				.03284223	.0067386427	.0040700082				.95670938	.78581643	.72417212
1	.7999999999999999	5	10	1645	6.999993324279785	.0161330225570918	.9320953473277913	.4989923858642578	.0051182740616499	.8168181401130252	.0025230530540523	.7421424151891063				.016133023	.0051182741	.002523053				.93209535	.81681812	.74214244
1	.8999999999999999	5	10	1645	6.999993324279785	.0089527934599374	.9155475606057752	.4989923858642578	.0028575429333441	.8111797756201582	.0018181665622287	.7700877547737184				.0089527937	.0028575428	.0018181666				.91554755	.81117976	.77008778
1	.9999999999999999	5	10	1645	6.999993324279785	.0049034854898564	.8993068696499678	.4989923858642578	.0019271017604696	.8234048391491477	.0012562348060102	.7893640633789308				.0049034855	.0019271018	.0012562348				.89930689	.82340485	.78936404
-2	.1	10	10	1645	5.44270133972168	.0485461643869873	.0881943446893622	.4989923858642578	.0485461643869873	.0881943446893622	7.32747196253e-15	3.66373598126e-15				.048546165	.048546165	7.3274720e-15				.088194348	.088194348	3.6637360e-15
-2	.2	10	10	1645	4.749434471130371	.0513243117438914	.1530736269656573	.4989923858642578	.0513243117438914	.1530736269656573	7.16478858465e-08	2.56525517262e-06				.051324312	.051324312	7.1647889e-08				.15307362	.15307362	2.5652553e-06
-2	.3	10	10	1645	6.999993324279785	.0567959756754103	.2498712602380248	.4989923858642578	.0567959756754103	.2498712602380248	.0000457121244795	.0017091298199978				.056795977	.056795977	.000045712124				.24987125	.24987125	.0017091298
-2	.4	10	10	1645	6.999993324279785	.0649246845923894	.3776092837780094	.4989923858642578	.0215780336592026	.2102784207521049	.0004364012586168	.019785649247354				.064924687	.021578034	.00043640126				.37760928	.21027842	.01978565
-2	.5	10	10	1645	6.999993324279785	.028082119763531	.3415414106314038	.4989923858642578	.028082119763531	.3415414106314038	.0008587747510417	.0574304590460398				.028082119	.028082119	.00085877476				.34154141	.34154141	.057430457
-2	.6	10	10	1645	6.999993324279785	.0368888965677912	.4960267652585044	.4989923858642578	.014209092321211	.3402019700062914	.0016996930908193	.1338673824217593				.036888897	.014209093	.001699693				.49602675	.34020197	.13386738
-2	.7	10	10	1645	6.999993324279785	.0482196975572348	.6507491637568741	.4989923858642578	.0209934733741152	.5012974656558475	.0033001138280558	.2550879304163871				.048219699	.020993473	.0033001138				.65074915	.50129747	.25508794
-2	.7999999999999999	10	10	1645	6.999993324279785	.062059204602864	.7838692037133798	.4989923858642578	.014060595860215	.5316820987423643	.0025546938940718	.3093064051077117				.062059205	.014060596	.002554694				.78386921	.53168207	.30930641
-2	.8999999999999999	10	10	1645	6.999993324279785	.078068507184368	.8825349465035038	.4989923858642578	.0109586277518779	.5806150254525342	.0023168914307058	.3789014821755766				.07806851	.010958628	.0023168914				.88253492	.58061504	.37890148
-2	.9999999999999999	10	10	1645	6.999993324279785	.0955943733881151	.9451105375902682	.4989923858642578	.0097627581276482	.642343926851179	.0024110343560402	.4609506271767755				.095594376	.0097627584	.0024110344				.94511056	.64234394	.46095061
-1	.1	10	10	1645	3.813044548034669	.0806427392173709	.1727318363697652	.4911955108642578	.0806427392173709	.1727318363697652	1.78183467980e-10	4.23465607025e-09				.080642737	.080642737	1.7818347e-10				.17273183	.17273183	4.2346562e-09
-1	.2	10	10	1645	3.316370964050294	.0888928593150029	.3260546945480346	.4989923858642578	.0888928593150029	.3260546945480346	.000026962589631	.0009393449569157				.088892862	.088892862	.000026962589				.32605469	.32605469	.00093934493
-1	.3	10	10	1645	2.273056030273438	.0528719069483281	.3808484276398255	.4989923858642578	.0528719069483281	.3808484276398255	.0007105225793319	.0308613246367394				.052871905	.052871905	.00071052258				.38084844	.38084844	.030861326
-1	.4	10	10	1645	2.736611366271974	.0694549819366731	.5909304361503448	.4989923858642578	.0369349155136451	.462573683304508	.0017701663933082	.1098964080619754				.069454983	.036934916	.0017701664				.59093046	.46257368	.10989641
-1	.5	10	10	1645	3.63200569152832	.0907445224663258	.7761341453702306	.4989923858642578	.0303470816737592	.5633549897075599	.0042641248100894	.2679469097045354				.090744525	.030347081	.0042641247				.77613413	.56335497	.2679469
-1	.6	10	10	1645	3.745105743408204	.0748229317804716	.838959137550544	.4989923858642578	.0167663680014021	.5773135602978878	.005155814841195	.3969666546964803				.074822932	.016766367	.0051558148				.83895916	.57731354	.39696667
-1	.7	10	10	1645	5.331851005554199	.0992556253251716	.9374251116140134	.4989923858642578	.0116076031811125	.6209957626135528	.0039531898610483	.464723109793557				.099255629	.011607603	.0039531901				.93742514	.62099576	.46472311
-1	.7999999999999999	10	10	1645	6.567586898803711	.0921521776687394	.9657495293043962	.4989923858642578	.0097883792655733	.684081399094028	.0037321630436544	.550008508036899				.092152178	.0097883791	.003732163				.9657495	.68408138	.55000854
-1	.8999999999999999	10	10	1645	6.999993324279785	.0693054802424194	.9721154217461406	.4989923858642578	.0097214417883694	.7572209827806626	.0041811900052606	.6456149309268142				.06930548	.0097214421	.0041811899				.9721154	.75722098	.64561492
-1	.9999999999999999	10	10	1645	6.999993324279785	.0358837771165695	.9528359066659319	.4989923858642578	.0077372013276323	.7889727568529719	.0035960921324262	.6968310590899565				.035883777	.0077372012	.0035960921				.95283592	.78897274	.69683105
0	.1	10	10	1645	2.611802101135254	.087757916063064	.2569748121482549	.4736144714355469	.087757916063064	.2569748121482549	6.94690894809e-07	.0000187554878472				.087757915	.087757915	6.9469087e-07				.25697482	.25697482	.000018755487
0	.2	10	10	1645	2.079400062561035	.0710366690689482	.444239587222821	.4989923858642578	.0710366690689482	.444239587222821	.0006825230226983	.027719658534256				.071036667	.071036667	.00068252301				.44423959	.44423959	.027719658
0	.3	10	10	1645	2.325727462768555	.0700804316039401	.6553052396507628	.4989923858642578	.0473844356435925	.5712646320841444	.0025630318298583	.1556820004769758				.070080429	.047384437	.0025630319				.65530527	.57126462	.155682
0	.4	10	10	1645	3.176254272460938	.0776322944905989	.8285579430000612	.4989923858642578	.0282132401332588	.6387982615142647	.0053762497147115	.3633085182447939				.077632293	.02821324	.0053762496				.82855797	.63879824	.36330852
0	.5	10	10	1645	4.743740081787109	.090118719707978	.9345169890664931	.4989923858642578	.0158867990741615	.6700145097992951	.0052047482881651	.4931447990327376				.090118721	.015886799	.0052047484				.93451697	.6700145	.49314481
0	.6	10	10	1645	6.615278244018555	.0865292827478817	.9721393420107126	.4989923858642578	.01200819240855	.7314689252428717	.0044318364416522	.5859806406503941				.086529285	.012008192	.0044318363				.97213936	.73146892	.58598065
0	.7	10	10	1645	6.999993324279785	.0533423880122551	.9695717829476159	.4989923858642578	.0087746138827074	.7706841312937573	.004874752926438	.6927579978483991				.053342387	.008774614	.0048747528				.96957177	.77068412	.69275802
0	.7999999999999999	10	10	1645	6.999993324279785	.0240393376754976	.9406164043751922	.4989923858642578	.0064515235495698	.7998426197691588	.0037637027503075	.7369421159780384				.024039337	.0064515234	.0037637027				.94061643	.7998426	.73694211
0	.8999999999999999	10	10	1645	6.999993324279785	.0139613362713915	.9270853713117277	.4989923858642578	.0038818507293999	.800891947654105	.0023118526183004	.7487065418759279				.013961337	.0038818507	.0023118525				.9270854	.80089194	.74870652
0	.9999999999999999	10	10	1645	6.999993324279785	.0073943644766097	.9052550832014727	.4989923858642578	.0025887487540155	.8113746493265549	.0015832679886947	.7683121655057955				.0073943646	.0025887487	.0015832679				.90525508	.81137466	.76831216
1	.1	10	10	1645	2.120609283447266	.0990021402153206	.4158937834474898	.4847539520263672	.0990021402153206	.4158937834474898	.0001958620512381	.0056282843478037				.099002138	.099002138	.00019586206				.41589379	.41589379	.0056282845
1	.2	10	10	1645	2.415616035461426	.096434955355306	.7359430318245009	.4989923858642578	.0463789981088897	.5738428007586482	.0036661750301396	.1821511701840244				.096434958	.046379	.0036661751				.73594302	.57384282	.18215117
1	.3	10	10	1645	3.738777160644531	.0950693117841431	.9063259748754343	.4989923858642578	.0226237242503062	.6561278329872436	.0059309631683681	.4271548340721579				.095069312	.022623723	.005930963				.906326	.65612781	.42715484
1	.4	10	10	1645	6.020277976989746	.0919209297319359	.9714173294794904	.4989923858642578	.0174347125075491	.7635953609681182	.0055412035378666	.5827904564536691				.091920927	.017434712	.0055412035				.97141731	.76359534	.58279043
1	.5	10	10	1645	6.999993324279785	.049891942522758	.9678836036354183	.4989923858642578	.0106729287705195	.7963886881532417	.0046759338774943	.6837700939967937				.049891941	.010672929	.0046759341				.96788359	.79638869	.68377012
1	.6	10	10	1645	6.999993324279785	.0226173227179486	.9447554522753883	.4989923858642578	.0067334158011026	.8178040069304254	.0038224116675442	.7518570792635068				.022617323	.0067334156	.0038224116				.94475543	.81780398	.7518571
1	.7	10	10	1645	6.999993324279785	.0110632593540908	.9222098697804032	.4989923858642578	.0038249217450075	.8204576730423156	.002208865397619	.7666934199936234				.011063259	.0038249218	.0022088655				.92220986	.8204577	.76669341
1	.7999999999999999	10	10	1645	6.999993324279785	.0060141797779384	.9082584060328804	.4989923858642578	.0024533145191047	.8327563166906438	.0014548744221703	.7890159690507464				.0060141799	.0024533146	.0014548744				.90825838	.83275634	.78901595
1	.8999999999999999	10	10	1645	6.999993324279785	.003312161961922	.8980070654568049	.4989923858642578	.0013603473462658	.8328289352892098	.0009731314421565	.8086645821758052				.0033121619	.0013603474	.00097313145				.89800709	.83282894	.80866456
1	.9999999999999999	10	10	1645	6.999993324279785	.0017495664369509	.8877381904490393	.4989923858642578	.0007203227393114	.8328481120953788	.0006114843171217	.8229537477260709				.0017495664	.00072032271	.00061148434				.88773817	.83284813	.82295376
-2	.1	20	10	1645	3.770760536193849	.0577192508482294	.1211367718877941	.4841524353027344	.0577192508482294	.1211367718877941	4.29412061465e-12	1.03434927290e-10				.057719249	.057719249	4.2941206e-12				.12113677	.12113677	1.0343493e-10
-2	.2	20	10	1645	3.085484504699707	.0633843906264063	.2322372487845284	.4989923858642578	.0633843906264063	.2322372487845284	3.74171099504e-06	.0001420715260575				.063384391	.063384391	3.7417110e-06				.23223725	.23223725	.00014207153
-2	.3	20	10	1645	3.306711196899414	.0738520503274268	.3922333200362391	.4989923858642578	.0738520503274268	.3922333200362391	.0001597693595232	.0085649671169791				.073852047	.073852047	.00015976936				.39223331	.39223331	.0085649667
-2	.4	20	10	1645	6.999993324279785	.0887729587287405	.5765994617319965	.4989923858642578	.0426707514192257	.4257456784870409	.0011896332652525	.0682964469822022				.08877296	.042670753	.0011896333				.57659948	.42574567	.068296447
-2	.5	20	10	1645	2.804336547851563	.0572898387866967	.6177850042848392	.4989923858642578	.0288936664083579	.4850542865217198	.0026833779554338	.1781606826579254				.057289839	.028893666	.0026833781				.61778498	.48505428	.17816068
-2	.6	20	10	1645	3.712541580200195	.0757234505268183	.7833727030621647	.4989923858642578	.0229184431126916	.5633323697209639	.0027065758202288	.2653919158950532				.075723447	.022918442	.0027065759				.7833727	.56333238	.26539192
-2	.7	20	10	1645	6.999993324279785	.0971355102265798	.8978266129910771	.4989923858642578	.0115837693104095	.5547078564699967	.0031530558487757	.374929372878961				.097135507	.01158377	.0031530559				.89782661	.55470788	.37492937
-2	.7999999999999999	20	10	1645	5.33030891418457	.0808888630685533	.9275953008949366	.4989923858642578	.0127043951246261	.6626440697268685	.0040967719384233	.4992855148186814				.08088886	.012704395	.0040967721				.92759532	.66264409	.49928552
-2	.8999999999999999	20	10	1645	6.435441017150879	.0733507755613512	.9547191571620126	.4989923858642578	.0094615648615505	.6981670836232134	.0033674380028762	.5591165146127779				.073350772	.0094615649	.003367438				.95471919	.69816709	.55911654
-2	.9999999999999999	20	10	1645	6.999993324279785	.0524211425288696	.9575282089807283	.4989923858642578	.0084046853807722	.7500014654959843	.0033374711613181	.6330240839194525				.052421141	.0084046852	.003337471				.95752823	.75000149	.6330241
-1	.1	20	10	1645	2.71193790435791	.07399988504667	.2029825745293952	.468459701538086	.07399988504667	.2029825745293952	5.36346940194e-08	1.44835924365e-06				.073999882	.073999882	5.3634693e-08				.20298257	.20298257	1.4483593e-06
-1	.2	20	10	1645	2.478341102600099	.0894085988199219	.4361293625037462	.4989923858642578	.0894085988199219	.4361293625037462	.000382016054422	.0137450992123322				.089408599	.089408599	.00038201606				.43612936	.43612936	.013745099
-1	.3	20	10	1645	2.368625640869141	.0743105901937045	.5975623500236971	.4989923858642578	.0463756675632346	.4963184611045672	.0025759306862851	.1217431459860723				.074310593	.046375666	.0025759307				.59756237	.49631846	.12174314
-1	.4	20	10	1645	2.790284156799316	.0713478721641578	.7517656015258221	.4989923858642578	.0311238452152133	.5868608757838518	.0041820625752624	.2737308300235789				.07134787	.031123845	.0041820626				.75176561	.5868609	.27373084
-1	.5	20	10	1645	3.750392913818359	.0752457149286954	.8712367978848033	.4989923858642578	.0175750278695387	.6207327407523389	.0045694231610725	.4097872855934865				.075245716	.017575027	.0045694234				.8712368	.62073272	.4097873
-1	.6	20	10	1645	5.344581604003906	.0833188736136049	.9460968858525253	.4989923858642578	.0129991076843631	.6837466034422226	.0059436939875043	.5632571205882061				.083318874	.012999108	.0059436942				.9460969	.68374658	.5632571
-1	.7	20	10	1645	6.999993324279785	.0759467394824322	.9724911536684366	.4989923858642578	.0119925989292561	.7618408401239254	.0041831635991073	.6143511120799302				.075946741	.011992599	.0041831634				.97249115	.76184082	.61435109
-1	.7999999999999999	20	10	1645	6.999993324279785	.042453670267012	.9613852049832237	.4989923858642578	.0073622399107431	.7686863340384211	.0038672926952513	.6877730507858668				.042453669	.00736224	.0038672928				.96138519	.76868635	.68777305
-1	.8999999999999999	20	10	1645	6.999993324279785	.024239332669577	.9477173501240923	.4989923858642578	.0059346711864539	.8041250551555069	.0033122112802719	.7388085715554963				.024239333	.005934671	.0033122113				.94771737	.80412507	.73880857
-1	.9999999999999999	20	10	1645	6.999993324279785	.0117666658560531	.9178473734518359	.4989923858642578	.0036547651417617	.8045892578889389	.0020879473102153	.7501458155682748				.011766666	.0036547652	.0020879472				.91784739	.80458927	.75014579
0	.1	20	10	1645	2.15567684173584	.0882356317604533	.3414711638792547	.4686881256103515	.0882356317604533	.3414711638792547	.0000390491996495	.0011514319269071				.088235632	.088235632	.000039049199				.34147117	.34147117	.0011514319
0	.2	20	10	1645	2.312576293945313	.0964815748135887	.6670449101641507	.4989923858642578	.0536734725969521	.53346089986733	.0025027992173423	.1162574031866688				.096481577	.053673472	.0025027993				.66704494	.53346092	.11625741
0	.3	20	10	1645	3.239640235900879	.0965903654172828	.8620762669376312	.4989923858642578	.0276894725515915	.6247241728627477	.005584336406648	.3533967391081115				.096590362	.027689472	.0055843364				.86207628	.62472415	.35339674
0	.4	20	10	1645	4.863322257995605	.0904195939576932	.9464117530219327	.4989923858642578	.0166333048664195	.6948146758876071	.0054085915033826	.5128165693945304				.09041959	.016633306	.0054085916				.94641173	.69481468	.51281655
0	.5	20	10	1645	6.999993324279785	.0818454676076574	.979558973415286	.4989923858642578	.0113427434728413	.7526943906267231	.0054120324832415	.644488299333404				.08184547	.011342743	.0054120324				.97955894	.75269437	.64448828
0	.6	20	10	1645	6.999993324279785	.0345730686177447	.9555032585205743	.4989923858642578	.0087149683738341	.8044900975737769	.0045013980244287	.7203866377666646				.034573067	.0087149683	.0045013982				.95550328	.80449009	.72038662
0	.7	20	10	1645	6.999993324279785	.017033280979787	.9335498316842437	.4989923858642578	.0051729721570173	.8113690901534785	.0027520821652312	.742939947411575				.017033281	.0051729721	.0027520822				.93354982	.81136906	.74293995
0	.7999999999999999	20	10	1645	6.999993324279785	.0099579401808243	.9235015904679068	.4989923858642578	.003110029995711	.8167722831841409	.0020902132137988	.7798430440917618				.0099579403	.00311003	.0020902131				.92350161	.81677228	.77984303
0	.8999999999999999	20	10	1645	6.999993324279785	.0053376820833552	.9069062547732266	.4989923858642578	.0019888961878671	.8267217038275902	.0013610393565869	.7962490163228502				.0053376821	.0019888962	.0013610394				.90690625	.82672173	.79624903
0	.9999999999999999	20	10	1645	6.999993324279785	.0027266763103375	.8904268552096923	.4989923858642578	.0012071470355296	.8325528810016448	.000838030385325	.8071801596625501				.0027266764	.001207147	.00083803036				.89042687	.83255291	.80718017
1	.1	20	10	1645	1.971827507019043	.0984506318811332	.5523581423533784	.4989923858642578	.0984506318811332	.5523581423533784	.0015014051695598	.0484668300541629				.098450631	.098450631	.0015014051				.55235815	.55235815	.048466831
1	.2	20	10	1645	3.055150032043457	.0935879741993552	.8663997013339643	.4989923858642578	.0308801865785776	.6528730551388595	.0058528542976162	.3595958646787079				.093587972	.030880187	.0058528543				.86639971	.65287304	.35959587
1	.3	20	10	1645	5.998274803161621	.099919835247793	.9758492426665188	.4989923858642578	.0176098568297579	.7567649472954848	.0074523023962848	.6155843286695355				.099919833	.017609857	.0074523026				.97584927	.75676495	.61558431
1	.4	20	10	1645	6.999993324279785	.0485514178155579	.9721677806984458	.4989923858642578	.0095686482282118	.7945242830778563	.0051130379266734	.7093716934648857				.048551418	.0095686484	.0051130378				.97216779	.79452431	.70937169
1	.5	20	10	1645	6.999993324279785	.0186302003429045	.9421552555367093	.4989923858642578	.0057877837912796	.8227643767638972	.0032234109089772	.7574276893500631				.018630201	.0057877838	.0032234108				.94215524	.8227644	.75742769
1	.6	20	10	1645	6.999993324279785	.0088982400440939	.9225544164614691	.4989923858642578	.0030661730230107	.8263023089147722	.0020057155752218	.7872947642392226				.0088982396	.0030661731	.0020057156				.92255443	.82630229	.78729475
1	.7	20	10	1645	6.999993324279785	.0045013494359906	.9083136305518592	.4989923858642578	.0017427045802331	.8346792160319274	.0013297557475832	.8137067255696252				.0045013493	.0017427045	.0013297558				.90831363	.83467919	.8137067
1	.7999999999999999	20	10	1645	6.999993324279785	.0020868621313417	.8915265835104946	.4989923858642578	.0009029121061938	.836712329179951	.0006910348168212	.8195603457208267				.0020868622	.00090291211	.00069103483				.89152658	.8367123	.81956035
1	.8999999999999999	20	10	1645	6.999993324279785	.000987988667595	.8806248242217267	.4989923858642578	.000473641614572	.8429934233330983	.0003617519805179	.8295789629571313				.00098798866	.00047364162	.00036175197				.88062483	.84299344	.82957894
1	.9999999999999999	20	10	1645	6.999993324279785	.0004564521417815	.8750089236110894	.4989923858642578	.0002099916157635	.8466807560848276	.0001827020982168	.8417532662866759				.00045645214	.00020999162	.0001827021				.87500894	.84668076	.84175324
-2	.1	100	10	1645	2.508708953857422	.0996241454963126	.3142979309801799	.4803149108886718	.0996241454963126	.3142979309801799	6.12118195253e-06	.0001649177304983				.099624142	.099624142	6.1211817e-06				.31429794	.31429794	.00016491773
-2	.2	100	10	1645	2.243148803710938	.0906027694777045	.5637748770605224	.4989923858642578	.0626245302387235	.4796065416963229	.001279356558607	.0553954704830869				.09060277	.062624529	.0012793565				.56377488	.47960654	.055395469
-2	.3	100	10	1645	2.860232353210449	.0979497100479902	.7919331613753029	.4989923858642578	.0378369642690271	.5957304630204769	.0051595022330553	.2683897529228459				.097949713	.037836965	.0051595024				.79193318	.59573048	.26838976
-2	.4	100	10	1645	3.881897926330566	.0900288860641231	.90041403273107	.4989923858642578	.0229549896707164	.6681787440782579	.0057055648194861	.4353416149799927				.090028889	.022954989	.0057055647				.90041405	.66817874	.43534163
-2	.5	100	10	1645	5.761967658996582	.0920104128812739	.9634073752443316	.4989923858642578	.0142973111278042	.7146893798255665	.0056655324178204	.5704003589517905				.092010416	.014297311	.0056655323				.9634074	.71468937	.57040036
-2	.6	100	10	1645	6.999993324279785	.0618641463233421	.9699451887537646	.4989923858642578	.0120250472542014	.785501206407026	.0053503325512783	.6717783961714558				.061864145	.012025047	.0053503327				.96994519	.78550118	.67177838
-2	.7	100	10	1645	6.999993324279785	.0320388677662936	.9545723616046167	.4989923858642578	.0064547159440111	.7798326110454756	.0038763533298615	.7176065027539409				.032038867	.006454716	.0038763534				.95457238	.7798326	.71760648
-2	.7999999999999999	100	10	1645	6.999993324279785	.0156247993303619	.9289893977492532	.4989923858642578	.0048845545110913	.8112239165728818	.0030629602793075	.7615839029680683				.0156248	.0048845545	.0030629602				.92898941	.81122392	.76158392
-2	.8999999999999999	100	10	1645	6.999993324279785	.0086065290172088	.9118243230168306	.4989923858642578	.0027034787168685	.8055096400714238	.0021601526000459	.7849721834238456				.0086065289	.0027034788	.0021601527				.91182435	.80550963	.78497219
-2	.9999999999999999	100	10	1645	6.999993324279785	.004669793935302	.8950480168053987	.4989923858642578	.001810116743629	.8178325277282807	.0011729073500363	.7835051458977467				.0046697939	.0018101167	.0011729073				.89504802	.81783253	.78350514
-1	.1	100	10	1645	2.032523155212402	.0994858986874628	.4732497605211077	.4955812530517578	.0994858986874628	.4732497605211077	.000627529574474	.0181491842288741				.099485897	.099485897	.00062752957				.47324976	.47324976	.018149184
-1	.2	100	10	1645	2.618744850158691	.0958452922727056	.7986582337495041	.4989923858642578	.0429528966959252	.6294579852784861	.0053957470014722	.2719872820473985				.09584529	.042952895	.0053957468				.79865825	.62945801	.27198729
-1	.3	100	10	1645	4.551839828491211	.0984380656287903	.9454153397383581	.4989923858642578	.0226938994489279	.7225576073040316	.0060509339388162	.4971348430538571				.098438069	.022693899	.0060509341				.94541532	.7225576	.49713483
-1	.4	100	10	1645	6.999993324279785	.0815037791314216	.980768020906049	.4989923858642578	.013613318536395	.7796890586953709	.0063494540470059	.6653073263484242				.081503779	.013613318	.0063494542				.98076802	.77968907	.66530734
-1	.5	100	10	1645	6.999993324279785	.0342526610049607	.961348703849481	.4989923858642578	.007689463544137	.8004930935194323	.0045321324354066	.7338141667648659				.034252662	.0076894634	.0045321323				.96134871	.80049312	.73381418
-1	.6	100	10	1645	6.999993324279785	.0147142048361762	.9328226315049044	.4989923858642578	.0049870364102038	.8253057060192778	.0030449992749797	.7731873887780967				.014714205	.0049870363	.0030449992				.93282264	.8253057	.7731874
-1	.7	100	10	1645	6.999993324279785	.0073291215901939	.9132890717129425	.4989923858642578	.002827010548783	.8293637587629255	.0017485915523895	.7869026167626978				.0073291217	.0028270106	.0017485915				.91328907	.82936376	.78690261
-1	.7999999999999999	100	10	1645	6.999993324279785	.0039175830193496	.9015948344965851	.4989923858642578	.0015087848537659	.8288236438745384	.0011064564363845	.805483422624045				.0039175828	.0015087848	.0011064564				.90159482	.82882363	.8054834
-1	.8999999999999999	100	10	1645	6.999993324279785	.0018936364916209	.8862819281548108	.4989923858642578	.0008363031840675	.8334603689137505	.000719935941446	.8239632894219976				.0018936365	.00083630317	.00071993592				.88628191	.83346039	.82396328
-1	.9999999999999999	100	10	1645	6.999993324279785	.0010344815980871	.8821615109190194	.4989923858642578	.0004548102159786	.8400068380978344	.0003914036496176	.8325121534681237				.0010344816	.00045481022	.00039140365				.8821615	.84000683	.83251214
0	.1	100	10	1645	1.986320495605469	.089345484421902	.6680880500077839	.4989923858642578	.0680992256109714	.6038197082146073	.0038738567030959	.1482075136560956				.089345485	.068099223	.0038738567				.66808808	.60381973	.14820752
0	.2	100	10	1645	4.522446632385254	.0988135953447216	.9514388384121899	.4989923858642578	.0232741061257866	.7330266047109696	.0075253923346649	.5336472518490359				.098813593	.023274107	.0075253923				.95143884	.73302662	.53364724
0	.3	100	10	1645	6.999993324279785	.0558993456869071	.974755664325111	.4989923858642578	.0122665881215787	.808116643205042	.0058864593134075	.7032724844171585				.055899344	.012266588	.0058864593				.97475564	.80811661	.70327246
0	.4	100	10	1645	6.999993324279785	.0196931426842697	.947194735896378	.4989923858642578	.0059800253646297	.8259430337824015	.0033446769501311	.7602830389903099				.019693142	.0059800255	.0033446769				.94719476	.82594305	.76028305
0	.5	100	10	1645	6.999993324279785	.0079149956253625	.9197308757466759	.4989923858642578	.0030635394306239	.8354975706503249	.0019530901620819	.7947768590109711				.0079149958	.0030635395	.0019530902				.9197309	.83549756	.79477686
0	.6	100	10	1645	6.999993324279785	.0037412809367837	.9062761770057244	.4989923858642578	.001576330059072	.841944212878145	.0011361149961314	.8175773138788934				.0037412809	.00157633	.0011361151				.90627617	.84194422	.8175773
0	.7	100	10	1645	6.999993324279785	.001639863672388	.8908407424610468	.4989923858642578	.0008305104082882	.8498023055912197	.0006008882254891	.8306385854576088				.0016398637	.0008305104	.00060088822				.89084077	.84980232	.83063859
0	.7999999999999999	100	10	1645	6.999993324279785	.0007447207309728	.8824927191821228	.4989923858642578	.0003622067764691	.8508364612489461	.0002893279455146	.8412646001976006				.00074472075	.00036220677	.00028932796				.88249272	.85083646	.84126461
0	.8999999999999999	100	10	1645	6.999993324279785	.0002507781072373	.8710846164260478	.4989923858642578	.0001429320704458	.8549297538922815	.0001126678602543	.8483242198371059				.0002507781	.00014293207	.00011266786				.87108463	.85492975	.84832424
0	.9999999999999999	100	10	1645	6.999993324279785	.0000694216285695	.8648211211938749	.4989923858642578	.0000376212560788	.8543146984576996	.0000291138231802	.8501485560748534				.000069421629	.000037621256	.000029113824				.86482114	.85431468	.85014856
1	.1	100	10	1645	3.039101600646974	.0963006459052197	.8857821416868611	.4989923858642578	.037929840370077	.7100454903815637	.007403202777051	.402275007659649				.096300647	.03792984	.0074032028				.88578212	.71004552	.402275
1	.2	100	10	1645	6.999993324279785	.0561043268236312	.9774226239825653	.4989923858642578	.0119009307026217	.807884252503837	.0062891835138046	.7160452823650791				.056104328	.011900931	.0062891836				.9774226	.80788428	.71604526
1	.3	100	10	1645	6.999993324279785	.0141103321156253	.9401716800097955	.4989923858642578	.0046119785532178	.8314720500222581	.0031461650906252	.7914041283890746				.014110332	.0046119788	.0031461651				.94017166	.83147204	.79140413
1	.4	100	10	1645	6.999993324279785	.004811403357291	.9129485764055405	.4989923858642578	.0020396330510558	.8453495013921601	.0015078006537091	.8212246955469974				.0048114033	.002039633	.0015078007				.91294855	.84534949	.82122469
1	.5	100	10	1645	6.999993324279785	.0018091967888548	.8961824956778519	.4989923858642578	.0009159095871935	.8544471163533245	.0006763913295919	.8361108254639807				.0018091968	.00091590959	.00067639136				.89618248	.85444713	.83611083
1	.6	100	10	1645	6.999993324279785	.0006894668237124	.8852832289519799	.4989923858642578	.0003526562966136	.8575202301097099	.0002765089125195	.8477774814585727				.00068946683	.00035265629	.00027650892				.88528323	.85752022	.84777749
1	.7	100	10	1645	6.999993324279785	.000196056958621	.8744795741683483	.4989923858642578	.0000998132255062	.8579735288913164	.0000834882069747	.8538257725961558				.00019605696	.000099813224	.000083488208				.87447959	.85797352	.85382575
1	.7999999999999999	100	10	1645	6.999993324279785	.0000352694939542	.8648981959954345	.4989923858642578	.000018170078434	.8563289893658198	.0000149187615547	.8539883629245908				.000035269495	.000018170078	.000014918762				.8648982	.85632896	.85398835
1	.8999999999999999	100	10	1645	6.999993324279785	3.12650514667e-06	.8563719994180928	.4989923858642578	1.65709280331e-06	.8526326458485315	1.33321947837e-06	.8514985076040422				3.1265051e-06	1.6570928e-06	1.3332195e-06				.856372	.85263264	.85149848
1	.9999999999999999	100	10	1645	6.999993324279785	.0090398051377271	.9999994405707286	.4989923858642578	.0089005186403005	.9999988089646682	.008878058172387	.9999986526332345				.0090398053	.0089005185	.0088780578				.99999946	.99999881	.99999863
-2	.1	5	10	1960	6.999993324279785	.0316842654812869	.0558082656880851	.4989923858642578	.0316842654812869	.0558082656880851	1.12132525487e-14	-5.10702591328e-15				.031684265	.031684265	1.1213253e-14				.055808265	.055808265	-5.1070259e-15
-2	.2	5	10	1960	6.999993324279785	.0335566883227936	.0966009783420341	.4989923858642578	.0335566883227936	.0966009783420341	5.16454656818e-11	3.00079150417e-09				.033556689	.033556689	5.1645466e-11				.09660098	.09660098	3.0007914e-09
-2	.3	5	10	1960	6.999993324279785	.0370181429253058	.1608470724990189	.4989923858642578	.0370181429253058	.1608470724990189	2.95236665893e-07	.0000214468981765				.037018143	.037018143	2.9523667e-07				.16084707	.16084707	.000021446898
-2	.4	5	10	1960	6.999993324279785	.0421807413402464	.2542115116852818	.4989923858642578	.0421807413402464	.2542115116852818	6.83750945574e-06	.0007464623062514				.042180743	.042180743	6.8375093e-06				.25421152	.25421152	.00074646232
-2	.5	5	10	1960	6.999993324279785	.0123069560239413	.1871682545428215	.4989923858642578	.0123069560239413	.1871682545428215	.0001066518193393	.0113244305112594				.012306956	.012306956	.00010665182				.18716826	.18716826	.011324431
-2	.6	5	10	1960	6.999993324279785	.0167326091942427	.3089912524647006	.4989923858642578	.0167326091942427	.3089912524647006	.0002441878896319	.0361356563413293				.016732609	.016732609	.00024418789				.30899125	.30899125	.036135655
-2	.7	5	10	1960	6.999993324279785	.0228671963726537	.4597802636663916	.4989923858642578	.0070953189457428	.2889421756920956	.0005564038551413	.0928798168556629				.022867197	.0070953188	.00055640383				.45978028	.28894219	.092879817
-2	.7999999999999999	5	10	1960	6.999993324279785	.0310166878006978	.6192026865177216	.4989923858642578	.0112145126294486	.44772089324756	.0003706176848172	.1219083693119069				.031016687	.011214512	.00037061769				.61920267	.44772089	.12190837
-2	.8999999999999999	5	10	1960	6.999993324279785	.0413329105360355	.7629728936258692	.4989923858642578	.0068894310206885	.4702262146543966	.0009305422954582	.2416446795108271				.041332912	.0068894308	.0009305423				.76297289	.47022623	.24164468
-2	.9999999999999999	5	10	1960	6.999993324279785	.0537119692682364	.8728604142718848	.4989923858642578	.0051897456947315	.5190800892265059	.0008611893200876	.3083165473879292				.053711969	.0051897457	.00086118933				.87286043	.5190801	.30831656
-1	.1	5	10	1960	4.353757858276367	.0403822392506258	.0870071420531665	.4899239501953125	.0403822392506258	.0870071420531665	1.13242748512e-14	2.88657986403e-15				.04038224	.04038224	1.1324275e-14				.087007143	.087007143	2.8865799e-15
-1	.2	5	10	1960	3.492449760437012	.0451454621622852	.1764152913307914	.4989923858642578	.0451454621622852	.1764152913307914	6.37283400495e-08	4.13157200874e-06				.045145463	.045145463	6.3728343e-08				.17641529	.17641529	4.1315720e-06
-1	.3	5	10	1960	3.597211837768555	.0536820003052842	.3186900065857674	.4989923858642578	.0536820003052842	.3186900065857674	.0000329957794136	.0023913662102759				.053681999	.053681999	.00003299578				.31869	.31869	.0023913663
-1	.4	5	10	1960	6.999993324279785	.066117945815831	.5025878557257726	.4989923858642578	.0269094797096495	.33634182232207	.0001058990045661	.0146077351964319				.066117942	.02690948	.000105899				.50258785	.33634183	.014607735
-1	.5	5	10	1960	6.999993324279785	.0823404209842682	.6906661870058448	.4989923858642578	.0165676110151525	.387812594349262	.0003404207525862	.0608202595586016				.082340419	.01656761	.00034042075				.6906662	.38781258	.060820259
-1	.6	5	10	1960	3.690825462341309	.0529230580338141	.7298234375596814	.4989923858642578	.012612678594222	.4687407717456106	.0010321729594197	.1734964689209376				.052923057	.012612679	.0010321729				.72982341	.46874076	.17349647
-1	.7	5	10	1960	6.999993324279785	.0712524215111565	.8735974349283864	.4989923858642578	.011542055628208	.5719419646661777	.0013137602667338	.2775804728207752				.071252421	.011542056	.0013137603				.87359744	.57194197	.27758047
-1	.7999999999999999	5	10	1960	6.999993324279785	.0919336895171581	.9546068005153993	.4989923858642578	.006841717405829	.5917547473528737	.0019193956980849	.4124738211287771				.09193369	.0068417173	.0019193958				.95460677	.59175473	.41247383
-1	.8999999999999999	5	10	1960	6.999993324279785	.076992207429856	.9736808485407965	.4989923858642578	.0052943934854732	.6456888968454914	.0017155203120872	.4911051913124157				.076992206	.0052943933	.0017155203				.97368085	.64568889	.4911052
-1	.9999999999999999	5	10	1960	6.999993324279785	.036387317000668	.9559685689352265	.4989923858642578	.0051148597597788	.7213446181703221	.0019310141899023	.590687332387234				.036387317	.0051148599	.0019310142				.95596856	.72134459	.59068733
0	.1	5	10	1960	3.442441940307617	.0716948653708336	.1882614272624072	.4856143493652344	.0716948653708336	.1882614272624072	2.56873411431e-11	1.27815846795e-09				.071694866	.071694866	2.5687341e-11				.18826143	.18826143	1.2781585e-09
0	.2	5	10	1960	3.073481559753419	.0856532162498739	.406616618964041	.4989923858642578	.0856532162498739	.406616618964041	.0000127648011838	.0009544832136544				.085653216	.085653216	.000012764801				.40661663	.40661663	.00095448323
0	.3	5	10	1960	2.687244415283204	.0635324729741301	.5487984076410541	.4989923858642578	.0355089135085588	.4296470754321883	.0004449665950275	.0396233500891768				.063532472	.035508912	.0004449666				.54879838	.42964709	.03962335
0	.4	5	10	1960	3.584160804748535	.0894341147379054	.7942907934840792	.4989923858642578	.0201751409030526	.5018145806771181	.0008665535656442	.1255685448384417				.089434117	.02017514	.00086655357				.79429078	.5018146	.12556854
0	.5	5	10	1960	4.381649017333984	.0834964795752259	.8956772213818628	.4989923858642578	.0155909155299867	.6092111566105254	.0019008037528668	.2923783188514694				.083496481	.015590915	.0019008038				.89567721	.60921115	.29237831
0	.6	5	10	1960	5.955877304077148	.0847822939258611	.9592157635874202	.4989923858642578	.0102113783835458	.6633495572580472	.002641091542271	.4517195228019254				.084782295	.010211378	.0026410916				.95921576	.66334957	.45171952
0	.7	5	10	1960	6.999993324279785	.0546350690559767	.9663980094987398	.4989923858642578	.0062555132934472	.6906653073803375	.0018477270678454	.5151360861436417				.05463507	.0062555135	.0018477271				.966398	.6906653	.51513606
0	.7999999999999999	5	10	1960	6.999993324279785	.0278165950071148	.952902909442405	.4989923858642578	.0053420718876107	.7556768024740393	.0026919817325695	.6610943399924603				.027816596	.0053420719	.0026919818				.95290291	.75567681	.66109437
0	.8999999999999999	5	10	1960	6.999993324279785	.0232671511250581	.9695757758176234	.4989923858642578	.005914949191096	.8377341647710538	.0033555510219041	.7674303378870606				.023267152	.0059149493	.003355551				.96957576	.83773416	.76743037
0	.9999999999999999	5	10	1960	6.999993324279785	.0195890679715356	.980121724494409	.4989923858642578	.0077782277312423	.9151886272951452	.004990614103153	.8706936195255297				.019589068	.0077782278	.004990614				.98012173	.91518861	.87069362
1	.1	5	10	1960	2.499049186706544	.0708729344229911	.2798794165310575	.4721068725585937	.0708729344229911	.2798794165310575	2.51702293341e-07	.0000142858307571				.070872933	.070872933	2.5170229e-07				.27987942	.27987942	.000014285831
1	.2	5	10	1960	2.441925048828125	.0728514455404645	.5826868089563908	.4989923858642578	.0503581655992367	.5005250402621286	.0003493228053398	.0309216341294919				.072851449	.050358165	.0003493228				.58268678	.50052506	.030921634
1	.3	5	10	1960	3.459478378295899	.0888016455359972	.847485048100683	.4989923858642578	.0263323483131503	.6114971920541642	.0016072600808293	.194105733504387				.088801645	.026332349	.0016072601				.84748507	.61149716	.19410573
1	.4	5	10	1960	5.236481666564941	.0904959700417458	.9539631082411821	.4989923858642578	.0119609585490932	.6452746716775161	.0021623408924079	.373270686021381				.090495966	.011960958	.0021623408				.9539631	.6452747	.37327069
1	.5	5	10	1960	6.999993324279785	.0713256346420463	.9811109653688497	.4989923858642578	.0088727455222385	.7327796359220606	.0028312590821313	.5534849602168233				.071325637	.0088727456	.002831259				.98111099	.73277962	.55348498
1	.6	5	10	1960	6.999993324279785	.0328962396779939	.9698779089530901	.4989923858642578	.0060408333513678	.7783551902665915	.0028830975198343	.6736286360428062				.032896239	.0060408334	.0028830976				.9698779	.77835518	.67362863
1	.7	5	10	1960	6.999993324279785	.021883702263418	.9738383370885665	.4989923858642578	.0073655225486861	.8781710114569502	.0041134219957931	.8083217696379043				.021883702	.0073655224	.0041134218				.97383833	.87817103	.80832177
1	.7999999999999999	5	10	1960	6.999993324279785	.0214947636189973	.9898619440742217	.4989923858642578	.0092878084140712	.9452496464787142	.0069602373160458	.9210306201340901				.021494763	.0092878081	.0069602374				.98986197	.94524962	.92103064
1	.8999999999999999	5	10	1960	6.999993324279785	.0188495581866034	.9950256582142456	.4989923858642578	.010719808181134	.9777661197963834	.0086183452562538	.9665764536463151				.018849557	.010719808	.0086183455				.99502563	.9777661	.96657646
1	.9999999999999999	5	10	1960	6.999993324279785	.0183967364328564	.9984921295641052	.4989923858642578	.0129808122831078	.9941224831894593	.0111078771054466	.9906028949531808				.018396737	.012980812	.011107877				.99849212	.99412251	.99060291
-2	.1	10	10	1960	6.064384460449219	.0493874526010898	.0950121872578363	.4989923858642578	.0493874526010898	.0950121872578363	1.12132525487e-14	-5.10702591328e-15				.049387451	.049387451	1.1213253e-14				.095012188	.095012188	-5.1070259e-15
-2	.2	10	10	1960	6.999993324279785	.0533780762233089	.1746749059218943	.4989923858642578	.0533780762233089	.1746749059218943	1.25717468658e-08	7.41161400253e-07				.053378075	.053378075	1.2571747e-08				.17467491	.17467491	7.4116139e-07
-2	.3	10	10	1960	6.999993324279785	.0605623264751071	.2959621081854316	.4989923858642578	.0605623264751071	.2959621081854316	2.19979210581e-06	.0002296290249494				.060562328	.060562328	2.1997921e-06				.2959621	.2959621	.00022962902
-2	.4	10	10	1960	6.999993324279785	.0709789491402131	.4540210232523341	.4989923858642578	.0248127954644222	.2727300373791004	.0000368961664459	.0053147311707135				.070978947	.024812795	.000036896166				.45402104	.27273002	.005314731
-2	.5	10	10	1960	6.999993324279785	.033512137015872	.4430752514857348	.4989923858642578	.0123373791118254	.2856692153763698	.0004105938292069	.0497502333554756				.033512138	.012337379	.00041059384				.44307524	.28566921	.049750235
-2	.6	10	10	1960	3.689069747924805	.0452646897367306	.6282805693806095	.4989923858642578	.019222637614238	.4705077487967982	.0010518386678996	.1377835386482921				.045264691	.019222638	.0010518386				.62828058	.47050774	.13778354
-2	.7	10	10	1960	6.999993324279785	.060090153017258	.7900285239722925	.4989923858642578	.013561029299712	.5282128571368536	.0010196832660463	.2061918284383083				.060090154	.013561029	.0010196833				.79002851	.52821285	.20619182
-2	.7999999999999999	10	10	1960	6.999993324279785	.0775067306861792	.9028593881669764	.4989923858642578	.0115117881117701	.608197841146523	.0011924706883417	.3016072847177583				.077506728	.011511788	.0011924707				.90285939	.60819787	.30160728
-2	.8999999999999999	10	10	1960	6.999993324279785	.0965796922835618	.9646524803295446	.4989923858642578	.0061807364595267	.6046246038408709	.001615217274334	.421704916954404				.096579693	.0061807362	.0016152173				.96465248	.60462463	.42170492
-2	.9999999999999999	10	10	1960	6.999993324279785	.0497559179312985	.9522485158256262	.4989923858642578	.0043601804470539	.639052783383198	.0013033348709515	.4826344823765365				.04975592	.0043601803	.0013033348				.95224851	.63905281	.48263448
-1	.1	10	10	1960	4.253488540649414	.0825810869283116	.1891787462755695	.4989923858642578	.0825810869283116	.1891787462755695	1.88848936489e-13	9.61974944147e-12				.082581088	.082581088	1.8884894e-13				.18917875	.18917875	9.6197494e-12
-1	.2	10	10	1960	3.851156234741211	.0937126223377844	.3751262720518435	.4989923858642578	.0937126223377844	.3751262720518435	2.89278807586e-06	.0002096864673763				.09371262	.09371262	2.8927882e-06				.37512627	.37512627	.00020968646
-1	.3	10	10	1960	2.747359275817871	.059136634036468	.4643366821852967	.4989923858642578	.0292862082557435	.3330231268759773	.0001416307286057	.0140669808820126				.059136633	.029286208	.00014163074				.46433669	.33302313	.014066981
-1	.4	10	10	1960	3.440332412719727	.079943884137591	.7030763129525441	.4989923858642578	.0239897335931004	.4613997984890217	.0005616202723032	.0768144123346911				.07994388	.023989733	.00056162028				.7030763	.46139979	.076814413
-1	.5	10	10	1960	3.662927627563477	.0661331728584214	.8042729294069336	.4989923858642578	.0134453413095071	.5088949051087254	.0009881440378912	.1820312172438974				.066133171	.013445341	.00098814408				.80427295	.50889492	.18203121
-1	.6	10	10	1960	5.293452262878418	.0919404968906165	.9351199188132501	.4989923858642578	.0101708954987547	.5930016912935726	.0019368554704046	.3486925270168042				.0919405	.010170896	.0019368555				.93511993	.59300166	.34869254
-1	.7	10	10	1960	6.860677719116211	.0874432717870396	.9726677657234537	.4989923858642578	.0062786562381258	.6268668806001958	.0023904493098184	.4842285264581374				.08744327	.0062786564	.0023904494				.97266775	.62686688	.48422852
-1	.7999999999999999	10	10	1960	6.999993324279785	.0519266187956892	.9717274063376447	.4989923858642578	.005268405060649	.6964600424591233	.0022691988221784	.5772891513463178				.05192662	.0052684052	.0022691989				.97172743	.69646007	.57728916
-1	.8999999999999999	10	10	1960	6.999993324279785	.0239356080930925	.9499989936175013	.4989923858642578	.0056398736370433	.7846905764815054	.0027786005925927	.6901833956332016				.023935609	.0056398734	.0027786007				.94999897	.78469056	.6901834
-1	.9999999999999999	10	10	1960	6.999993324279785	.0230251073709388	.9735386926360522	.4989923858642578	.0054320117594614	.8412338877053637	.0040526729086919	.8063846010427377				.023025107	.0054320116	.004052673				.9735387	.84123391	.80638462
0	.1	10	10	1960	2.963131904602051	.0912565145674402	.2896609015232893	.4895432434082031	.0912565145674402	.2896609015232893	3.74204638387e-08	1.89790118688e-06				.091256514	.091256514	3.7420463e-08				.2896609	.2896609	1.8979011e-06
0	.2	10	10	1960	2.532761573791504	.0784628703368705	.5276331415277643	.4989923858642578	.0505215766816587	.4318669598606879	.0002413014714968	.0174349937817665				.078462869	.050521575	.00024130147				.52763313	.43186697	.017434994
0	.3	10	10	1960	3.076786041259766	.0821617028008463	.7690649580776332	.4989923858642578	.0264699785576923	.5357846116177774	.0014685786562636	.1454086363442743				.082161702	.026469979	.0014685787				.76906496	.5357846	.14540863
0	.4	10	10	1960	4.499882698059082	.0944336384092034	.9238476169648459	.4989923858642578	.0145249399781735	.6085830863404242	.0018519850264818	.2933413334006568				.094433635	.01452494	.001851985				.92384762	.60858309	.29334134
0	.5	10	10	1960	6.510663032531738	.0898749918903168	.9756263568951854	.4989923858642578	.0087178596271825	.6652601655475137	.0021087865013543	.4459035422312272				.08987499	.0087178592	.0021087865				.97562635	.66526014	.44590354
0	.6	10	10	1960	6.999993324279785	.0462527379368098	.9710776748013094	.4989923858642578	.0077206714008965	.7596668203455721	.0023325171204651	.582648357415043				.046252739	.0077206716	.0023325172				.97107768	.7596668	.58264834
0	.7	10	10	1960	6.999993324279785	.0277093037025304	.9702121843341994	.4989923858642578	.0057137979200333	.8033687623770304	.0034622232428594	.7361102125739084				.027709303	.0057137981	.0034622233				.97021216	.80336875	.73611021
0	.7999999999999999	10	10	1960	6.999993324279785	.0221448645855216	.9808468371370065	.4989923858642578	.0072542783797626	.8942303854144323	.0048975509897373	.8509337307600884				.022144865	.0072542783	.0048975511				.98084682	.89423037	.85093373
0	.8999999999999999	10	10	1960	6.999993324279785	.0194693668837379	.9897966026963531	.4989923858642578	.0091455019572722	.9523788717927378	.0067786824385138	.9291522263762723				.019469367	.009145502	.0067786826				.98979658	.95237887	.92915225
0	.9999999999999999	10	10	1960	6.999993324279785	.0185662238944572	.995910685737928	.4989923858642578	.0114738433796253	.983763639614802	.0092088341160966	.9743317835095816				.018566225	.011473844	.0092088338				.9959107	.98376364	.9743318
1	.1	10	10	1960	2.272401809692384	.0796433286560246	.4124260154426017	.4881041717529297	.0796433286560246	.4124260154426017	.0000282254634661	.0015902078581604				.079643331	.079643331	.000028225464				.41242602	.41242602	.0015902078
1	.2	10	10	1960	2.934613227844239	.0893309557769633	.7927631095654466	.4989923858642578	.0344428726409992	.5908402599537125	.0013888084212444	.134824370435813				.089330956	.034442872	.0013888084				.79276311	.59084028	.13482437
1	.3	10	10	1960	5.066658020019531	.0981928570441533	.9578020295228978	.4989923858642578	.0147971783742057	.6671868818916467	.0031252717561923	.4017372517302807				.098192856	.014797178	.0031252718				.95780206	.66718686	.40173724
1	.4	10	10	1960	6.999993324279785	.0637444097645345	.9804038700339427	.4989923858642578	.0080348392033164	.7268647195581833	.0033369143516437	.586393111000477				.063744411	.0080348393	.0033369143				.98040384	.7268647	.58639312
1	.5	10	10	1960	6.999993324279785	.0297011331498875	.9729780462673399	.4989923858642578	.0063568050538407	.8076432152312263	.0036776673829279	.7311718382240948				.029701132	.0063568051	.0036776674				.97297806	.80764323	.73117185
1	.6	10	10	1960	6.999993324279785	.0232287212664313	.9853647203762416	.4989923858642578	.0087404604628477	.9176368218439713	.0058269448642687	.8750476416055586				.023228722	.0087404605	.005826945				.98536474	.91763681	.87504762
1	.7	10	10	1960	6.999993324279785	.0203201317955845	.9937385341601873	.4989923858642578	.0104066762452336	.9679156000861098	.0085449439729951	.9554372600465801				.020320132	.010406677	.0085449442				.99373853	.96791559	.95543724
1	.7999999999999999	10	10	1960	6.999993324279785	.0194137219870451	.9982034633743955	.4989923858642578	.0126197672577097	.9913947677299617	.0109786330994738	.9874084639114022				.019413723	.012619767	.010978634				.99820346	.99139476	.98740846
1	.8999999999999999	10	10	1960	6.999993324279785	.0181599426654525	.9995543117563523	.4989923858642578	.0139171264539025	.9980963337513643	.0126089813781326	.9970745383987817				.018159943	.013917127	.012608982				.99955434	.99809635	.99707454
1	.9999999999999999	10	10	1960	6.999993324279785	.0174895199520341	.9999299007568906	.4989923858642578	.0150027385107828	.999738245831621	.0140015361209873	.9995747733637623				.017489521	.015002739	.014001536				.9999299	.99973822	.99957478
-2	.1	20	10	1960	4.195910453796387	.0590503108855946	.1326108547003074	.4922386474609375	.0590503108855946	.1326108547003074	2.34257058196e-14	5.74984504453e-13				.05905031	.05905031	2.3425706e-14				.13261086	.13261086	5.7498450e-13
-2	.2	20	10	1960	3.530200958251954	.0667602258604991	.2693476397578702	.4989923858642578	.0667602258604991	.2693476397578702	1.15581443971e-06	.0000700211240424				.066760227	.066760227	1.1558144e-06				.26934764	.26934764	.000070021124
-2	.3	20	10	1960	6.999993324279785	.0801452583866258	.465019647833387	.4989923858642578	.0359818621805662	.3129959613139505	.0000716784061626	.0063514661152932				.080145255	.035981864	.000071678405				.46501964	.31299597	.0063514663
-2	.4	20	10	1960	6.999993324279785	.0987246719229153	.676063219522665	.4989923858642578	.0236841547577711	.3911758069844901	.000260402046797	.0374978219038936				.098724671	.023684155	.00026040204				.67606324	.39117581	.037497822
-2	.5	20	10	1960	3.656418800354004	.0684340357703244	.7433748985831514	.4989923858642578	.0192032624371073	.4999955967257619	.0009002202042886	.1369333353832577				.068434037	.019203262	.00090022018				.74337488	.49999559	.13693334
-2	.6	20	10	1960	6.999993324279785	.0910662265255134	.8922938897833493	.4989923858642578	.0102212812740515	.5224557562439752	.0013626543486783	.254838662843043				.091066226	.010221281	.0013626544				.89229387	.52245575	.25483868
-2	.7	20	10	1960	5.609487533569336	.0772142252544679	.9367986334948974	.4989923858642578	.0073207385229649	.5839901653202293	.0023102367158933	.4152070188185459				.077214226	.0073207384	.0023102367				.93679863	.58399016	.41520703
-2	.7999999999999999	20	10	1960	6.999993324279785	.0720899634134082	.9698147778880488	.4989923858642578	.0067018648683029	.6713013531951805	.0024761677575281	.5253331671954257				.072089963	.0067018648	.0024761679				.96981478	.67130136	.52533317
-2	.8999999999999999	20	10	1960	6.999993324279785	.0404393694487812	.9633936482055512	.4989923858642578	.0049436144099926	.7119564712353628	.0020355617475789	.5908223972987708				.040439371	.0049436144	.0020355617				.96339363	.7119565	.5908224
-2	.9999999999999999	20	10	1960	6.999993324279785	.0222527698821877	.9511578843665396	.4989923858642578	.0047374768421909	.778282578579782	.0022076514536796	.6806280627056409				.02225277	.0047374768	.0022076515				.95115787	.77828258	.68062806
-1	.1	20	10	1960	3.061972618103027	.0766634766137133	.2280200592580557	.4824240264892578	.0766634766137133	.2280200592580557	1.55107759969e-09	7.99486901126e-08				.076663479	.076663479	1.5510776e-09				.22802006	.22802006	7.9948691e-08
-1	.2	20	10	1960	2.912109375	.0964439332895215	.5082974149745745	.4989923858642578	.058027606488756	.397288919912123	.0000985191388236	.0066938792905604				.096443936	.058027606	.000098519136				.50829744	.39728892	.0066938791
-1	.3	20	10	1960	2.992752075195313	.0849685542480143	.7048897772988665	.4989923858642578	.0344762289989695	.513505469239422	.0005597066254669	.0665119514777922				.084968552	.034476228	.00055970665				.70488977	.51350546	.066511951
-1	.4	20	10	1960	3.823592185974121	.0859149458413032	.863722122858779	.4989923858642578	.0183859786997754	.5785213800220785	.0015625591511033	.22209643070886				.085914947	.018385978	.0015625592				.86372215	.57852137	.22209643
-1	.5	20	10	1960	5.481974601745605	.0934975847729308	.9549968808809733	.4989923858642578	.0097019303770154	.6146436993761857	.0027571024726118	.4160250634720557				.093497582	.00970193	.0027571025				.95499688	.61464369	.41602507
-1	.6	20	10	1960	6.999993324279785	.0841706073396546	.9835432158555443	.4989923858642578	.0075426279936597	.6956416164151347	.0025434010757631	.5297061275311554				.08417061	.0075426279	.002543401				.98354322	.69564164	.52970612
-1	.7	20	10	1960	6.999993324279785	.0326975068046943	.9604724081039261	.4989923858642578	.0059238513341889	.7564326793295091	.0022985557063403	.623142736175767				.032697506	.0059238514	.0022985558				.9604724	.75643265	.62314272
-1	.7999999999999999	20	10	1960	6.999993324279785	.021863979826616	.9640339620708104	.4989923858642578	.0063063738759199	.8394102149230757	.0037948777816074	.775110066784758				.02186398	.006306374	.0037948778				.96403396	.83941019	.77511007
-1	.8999999999999999	20	10	1960	6.999993324279785	.0217748089042485	.9842655208431899	.4989923858642578	.0082165531428314	.9188657847523819	.0055386243763376	.8795282547475004				.02177481	.0082165534	.0055386242				.98426551	.9188658	.87952828
-1	.9999999999999999	20	10	1960	6.999993324279785	.0193896769149891	.9916383181824138	.4989923858642578	.0101979543190465	.9650280279075961	.0075518165130627	.9449759191178533				.019389678	.010197954	.0075518163				.9916383	.96502805	.94497591
0	.1	20	10	1960	2.514022827148438	.0934140835448258	.3926193695655288	.4951396331787109	.0934140835448258	.3926193695655288	3.20675221621e-06	.0001932353878049				.093414083	.093414083	3.2067521e-06				.39261937	.39261937	.00019323539
0	.2	20	10	1960	2.659927368164063	.0834219719372579	.7074997340533432	.4989923858642578	.0344492230003262	.5136725023096642	.0010173560131366	.0863740452510453				.083421975	.034449223	.0010173561				.70749974	.51367253	.086374044
0	.3	20	10	1960	4.188827514648438	.0938818436850931	.9188741942431472	.4989923858642578	.0180273300089392	.6317514537359621	.0027537143704033	.3200014057175352				.093881845	.01802733	.0027537143				.9188742	.63175148	.32000139
0	.4	20	10	1960	6.865757942199707	.0961518622614184	.9838809233793796	.4989923858642578	.0099468922439983	.6989938227580981	.0026015497066384	.482060072756276				.096151859	.009946892	.0026015497				.98388094	.6989938	.48206007
0	.5	20	10	1960	6.999993324279785	.0395317544378417	.97177380850442	.4989923858642578	.0073321278403885	.7761492287012304	.002982836675106	.6423222882285737				.039531756	.007332128	.0029828367				.9717738	.77614921	.6423223
0	.6	20	10	1960	6.999993324279785	.0247285870603722	.9752889791103722	.4989923858642578	.0068460725685842	.8547069259405959	.0039659445982525	.7851953088396575				.024728587	.0068460726	.0039659445				.97528899	.85470694	.78519529
0	.7	20	10	1960	6.999993324279785	.0213150506639826	.9879981611050618	.4989923858642578	.0087635634354103	.9350693223445394	.006696526484643	.9106311015777205				.021315051	.0087635638	.0066965264				.98799819	.93506932	.91063112
0	.7999999999999999	20	10	1960	6.999993324279785	.0193849989915273	.9950776730687999	.4989923858642578	.0106861554455484	.9761677632489225	.0087631369973046	.9655914076502263				.019384999	.010686155	.0087631373				.99507767	.97616774	.96559143
0	.8999999999999999	20	10	1960	6.999993324279785	.0186154113157275	.9985494787486305	.4989923858642578	.012776104857852	.9936757930812125	.0110946119738125	.9903584365141975				.018615412	.012776105	.011094612				.99854946	.99367577	.99035841
0	.9999999999999999	20	10	1960	6.999993324279785	.0179773185867935	.9996848784247017	.4989923858642578	.0143705738838593	.9987939280623974	.0130157150715637	.998047394162153				.017977318	.014370574	.013015715				.99968487	.9987939	.99804741
1	.1	20	10	1960	2.290966987609864	.0898192284719994	.5919300724125163	.4989923858642578	.0741431450838458	.5457979728350044	.0003828422685869	.0239380891735228				.08981923	.074143142	.00038284226				.59193009	.54579794	.02393809
1	.2	20	10	1960	4.133465766906738	.0985613405875825	.9299079519899723	.4989923858642578	.022351882031787	.6746738937635492	.0028588828263105	.3182736893413556				.098561339	.022351881	.0028588828				.92990798	.67467391	.31827369
1	.3	20	10	1960	6.999993324279785	.0732245260230864	.9847195739073418	.4989923858642578	.0097530546386204	.743698547946305	.0035379195005975	.5759877734709002				.07322453	.0097530549	.0035379196				.98471957	.74369854	.57598776
1	.4	20	10	1960	6.999993324279785	.0275613088015543	.9726867363962318	.4989923858642578	.00696214137641	.8283470794814547	.0040142546558599	.7518289908784639				.027561309	.0069621415	.0040142545				.97268671	.82834709	.75182897
1	.5	20	10	1960	6.999993324279785	.0224802666130679	.9888632350182364	.4989923858642578	.009421263065904	.9370730205820554	.0070396668792354	.9099760111835893				.022480266	.0094212629	.0070396671				.98886323	.93707299	.90997601
1	.6	20	10	1960	6.999993324279785	.0197898388605174	.9962523173480641	.4989923858642578	.0117171957731177	.9822556784363311	.0102494394602437	.9762718268483646				.019789839	.011717196	.01024944				.9962523	.9822557	.97627181
1	.7	20	10	1960	6.999993324279785	.0186803965925693	.9991872712463734	.4989923858642578	.0140468627213882	.9968402256163866	.0122593931563413	.9947296283673156				.018680397	.014046863	.012259393				.99918729	.99684024	.99472964
1	.7999999999999999	20	10	1960	6.999993324279785	.0182749292427975	.9999063088552871	.4989923858642578	.0151000591708712	.9995719024836233	.0142106934090069	.9993638383878919				.018274929	.015100059	.014210694				.9999063	.99957192	.99936384
1	.8999999999999999	20	10	1960	6.999993324279785	.0177496291276675	.9999929068958474	.4989923858642578	.0162703708456083	.9999764310375097	.0156400522204375	.9999628605560906				.01774963	.016270371	.015640052				.99999291	.99997646	.99996287
1	.9999999999999999	20	10	1960	6.999993324279785	.017987944160305	.9999998424960694	.4989923858642578	.0170302677757997	.9999994120690237	.016587309240275	.9999990257734117				.017987944	.017030267	.01658731				.99999982	.9999994	.99999905
-2	.1	100	10	1960	2.478594779968262	.0687218425535826	.2738782854514642	.4701348114013672	.0687218425535826	.2738782854514642	2.28000220037e-07	.0000130697446139				.068721846	.068721846	2.2800022e-07				.27387828	.27387828	.000013069744
-2	.2	100	10	1960	2.418586730957031	.0708569589445814	.5753145412168719	.4989923858642578	.0488405873279195	.4929624821814033	.0003278668318316	.0295821359266248				.070856959	.048840586	.00032786684				.57531452	.49296248	.029582135
-2	.3	100	10	1960	3.426039695739746	.0867812972083755	.8427822703291525	.4989923858642578	.0254904835197254	.6038650301577941	.0015237185468102	.1888079082304128				.086781301	.025490483	.0015237186				.84278226	.60386503	.1888079
-2	.4	100	10	1960	5.18549919128418	.0887209168249525	.9519004581185989	.4989923858642578	.0115304424003781	.6376008091530765	.0029948512906249	.4161123057448938				.088720918	.011530442	.0029948512				.95190048	.63760078	.4161123
-2	.5	100	10	1960	6.999993324279785	.069992906869659	.9800448102744638	.4989923858642578	.0085415330108746	.7257091736712067	.0026953366917609	.545474738525748				.069992907	.0085415328	.0026953367				.98004478	.7257092	.54547477
-2	.6	100	10	1960	6.999993324279785	.0321479997762283	.9681930684687425	.4989923858642578	.0057959213478564	.7717072088135598	.002743532410819	.6659812446482507				.032148	.0057959212	.0027435324				.96819305	.77170724	.66598123
-2	.7	100	10	1960	6.999993324279785	.0243533287625997	.979045386781059	.4989923858642578	.0070872208090098	.8732361670297673	.0048253034624175	.8273540079414907				.024353329	.0070872209	.0048253033				.97904539	.87323618	.82735401
-2	.7999999999999999	100	10	1960	6.999993324279785	.0209988938224883	.9890723201361716	.4989923858642578	.0089729597203464	.9422293327235909	.0066965035450177	.9171296347426604				.020998893	.0089729596	.0066965036				.98907232	.94222933	.91712964
-2	.8999999999999999	100	10	1960	6.999993324279785	.0184193862131914	.9945618792098151	.4989923858642578	.0115354303117134	.9808071081386884	.0093241714104274	.9706978653413647				.018419387	.01153543	.0093241716				.99456185	.98080713	.97069788
-2	.9999999999999999	100	10	1960	6.999993324279785	.0180111988434881	.99831384730526	.4989923858642578	.0126481263126108	.9935428986842801	.0107939908170428	.9897453358977486				.018011199	.012648126	.01079399				.99831384	.99354291	.98974532
-1	.1	100	10	1960	2.252821922302246	.0848019669195077	.4884561292835425	.4989923858642578	.0848019669195077	.4884561292835425	.000089225036383	.0054622609784966				.084801964	.084801964	.000089225039				.48845613	.48845613	.0054622609
-1	.2	100	10	1960	3.345897674560547	.0943058140546006	.8635747404600469	.4989923858642578	.0294389419208195	.6344634005447247	.0021179564542702	.2123145298788851				.094305813	.029438943	.0021179565				.86357474	.63446343	.21231453
-1	.3	100	10	1960	6.061433792114258	.0942688937860618	.9771710015389585	.4989923858642578	.013096157965747	.7132176496710219	.0028814057025782	.4571470525055276				.094268896	.013096158	.0028814056				.977171	.71321768	.45714706
-1	.4	100	10	1960	6.999993324279785	.0405989519228088	.9730287314037439	.4989923858642578	.0069596081069356	.7623786345326647	.0033555438145035	.6511564602691515				.040598951	.0069596083	.0033555438				.97302872	.76237863	.65115649
-1	.5	100	10	1960	6.999993324279785	.0235074289707823	.9759877903255374	.4989923858642578	.0077023579642476	.8757923855134921	.0043628085975791	.8049020987277202				.023507429	.0077023581	.0043628085				.97598779	.87579238	.80490208
-1	.6	100	10	1960	6.999993324279785	.0217616962852411	.9916870585311982	.4989923858642578	.0103233163328809	.9561569436423321	.0076409905753517	.9326027067411137				.021761697	.010323317	.0076409904				.99168706	.95615697	.9326027
-1	.7	100	10	1960	6.999993324279785	.0196706275844573	.9971926183508256	.4989923858642578	.0119671777616652	.9862547722361912	.0103799755890261	.9808050917157055				.019670628	.011967178	.010379976				.99719262	.98625475	.9808051
-1	.7999999999999999	100	10	1960	6.999993324279785	.0181547365917517	.99925320485086	.4989923858642578	.0139069354032393	.9972465356773729	.0126105045209493	.9959414637782085				.018154737	.013906935	.012610504				.99925321	.99724656	.99594146
-1	.8999999999999999	100	10	1960	6.999993324279785	.0181253048767825	.9999133698664951	.4989923858642578	.0151359157290419	.9996278043082338	.0141560068316879	.999419813635592				.018125305	.015135916	.014156007				.99991339	.99962783	.99941981
-1	.9999999999999999	100	10	1960	6.999993324279785	.0176276772266494	.9999922102592907	.4989923858642578	.0159487862442592	.9999708729133159	.0152282462868625	.9999521726824294				.017627677	.015948785	.015228246				.99999219	.99997085	.9999522
0	.1	100	10	1960	2.52119255065918	.0898360586353469	.7396392063037938	.4989923858642578	.0455787840985294	.5850307160507155	.0012435296669266	.0939347722413357				.089836061	.045578785	.0012435297				.73963922	.58503073	.093934774
0	.2	100	10	1960	6.04594612121582	.0962937755317997	.9805814050348411	.4989923858642578	.0137879756482723	.7222347122739845	.0033253490223629	.4735232778057863				.096293777	.013787976	.003325349				.9805814	.72223473	.47352329
0	.3	100	10	1960	6.999993324279785	.0328693165938769	.9752057803982659	.4989923858642578	.0077812290561081	.8188858324567412	.0039371667474154	.7187834868605822				.032869317	.007781229	.0039371666				.97520578	.8188858	.7187835
0	.4	100	10	1960	6.999993324279785	.0228297219704121	.9889524884220198	.4989923858642578	.0100830534324529	.9408451935188282	.0068135321362841	.90378850973792				.022829723	.010083053	.0068135322				.98895252	.94084519	.90378851
0	.5	100	10	1960	6.999993324279785	.0202192340982791	.9972154547649763	.4989923858642578	.0123670038813971	.9861854681979461	.010593959312825	.9800468737693858				.020219235	.012367004	.010593959				.99721545	.98618549	.98004687
0	.6	100	10	1960	6.999993324279785	.0187884780060832	.9995501068644533	.4989923858642578	.0143351430969894	.9979953106683637	.0129649747055413	.9968806881432635				.018788477	.014335143	.012964975				.9995501	.99799532	.99688071
0	.7	100	10	1960	6.999993324279785	.0182472137829686	.9999673779439622	.4989923858642578	.0157008225782268	.9998502941743722	.015053885949638	.9997868848588151				.018247213	.015700823	.015053886				.9999674	.99985027	.99978691
0	.7999999999999999	100	10	1960	6.999993324279785	.0180538563487105	.999998997470295	.4989923858642578	.0168947309641773	.9999963582841975	.0162442649464455	.9999932795311806				.018053856	.016894732	.016244264				.99999899	.99999636	.99999326
0	.8999999999999999	100	10	1960	6.999993324279785	.0184342997647425	.9999999941613112	.4989923858642578	.0177579625139356	.9999999753646808	.0174863046928627	.9999999608365692				.018434299	.017757963	.017486304				1	1	.99999994
0	.9999999999999999	100	10	1960	6.999993324279785	.0187988505434016	.9999999999942721	.4989923858642578	.0184141847469722	.9999999999721014	.0183348492486252	.9999999999638967				.01879885	.018414184	.018334849				1	1	1
1	.1	100	10	1960	4.069111824035645	.0970340521522419	.9373916054710623	.4989923858642578	.0223079838643367	.6834988333235827	.003353531654979	.3406175619948524				.097034052	.022307985	.0033535317				.93739158	.68349886	.34061757
1	.2	100	10	1960	6.999993324279785	.0338001301104156	.9776664995254152	.4989923858642578	.008067242714589	.823490665187444	.0041076095898116	.72298941139604				.033800129	.0080672428	.0041076094				.9776665	.82349068	.72298944
1	.3	100	10	1960	6.999993324279785	.0216802443059287	.9932019882972708	.4989923858642578	.0114616095342063	.9663584756554645	.0087311075896811	.9470797763822616				.021680245	.01146161	.0087311072				.99320197	.96635848	.94707978
1	.4	100	10	1960	6.999993324279785	.0194903048607399	.9992132889179911	.4989923858642578	.0143234188509228	.9965306267136466	.0125392579942567	.9942800651480859				.019490305	.014323419	.012539258				.99921328	.99653065	.99428004
1	.5	100	10	1960	6.999993324279785	.0184957628465585	.9999650027889603	.4989923858642578	.0159340973789185	.9998402089896143	.015227761641171	.9997654471493934				.018495763	.015934097	.015227762				.99996501	.9998402	.99976546
1	.6	100	10	1960	6.999993324279785	.0183084620054202	.9999996078726562	.4989923858642578	.0171845314266037	.9999983016862848	.0167574990203496	.9999972932856321				.018308463	.017184531	.016757499				.99999958	.99999833	.99999732
1	.7	100	10	1960	6.999993324279785	.018657739512033	.999999999452777	.4989923858642578	.0182187571591363	.9999999979573511	.0179878102917536	.9999999964649871				.01865774	.018218758	.01798781				1	1	1
1	.7999999999999999	100	10	1960	6.999993324279785	.0190373785176036	.9999999999999606	.4989923858642578	.0188698512288473	.9999999999998581	.0187631869278287	.9999999999997341				.019037379	.018869851	.018763186				1	1	1
1	.8999999999999999	100	10	1960	6.999993324279785	.0192471580582925	1	.4989923858642578	.0191849657602914	1	.0191584636043359	1				.019247157	.019184966	.019158464				1	1	1
1	.9999999999999999	100	10	1960	6.999993324279785	.0448288385882586	1	.4989923858642578	.0433046574949655	1	.0430316753374282	1				.04482884	.043304656	.043031674				1	1	1
-2	.1	5	10	2330	6.999993324279785	.0320067340474164	.060339413115493	.4989923858642578	.0320067340474164	.060339413115493	2.02060590482e-14	-4.66293670343e-15				.032006733	.032006733	2.0206059e-14				.060339414	.060339414	-4.6629367e-15
-2	.2	5	10	2330	6.999993324279785	.0343681420045803	.1115684890330774	.4989923858642578	.0343681420045803	.1115684890330774	3.45390382961e-13	4.94547736096e-11				.034368142	.034368142	3.4539038e-13				.11156849	.11156849	4.9454774e-11
-2	.3	5	10	2330	6.999993324279785	.0385610339071493	.1953377450096833	.4989923858642578	.0385610339071493	.1953377450096833	4.59193427726e-09	1.13108919408e-06				.038561035	.038561035	4.5919344e-09				.19533774	.19533774	1.1310892e-06
-2	.4	5	10	2330	6.999993324279785	.0447719723487865	.3183326394935534	.4989923858642578	.0102638429495722	.1427557228720833	1.55198164165e-06	.000388978163828				.044771973	.010263843	1.5519817e-06				.31833264	.14275572	.00038897817
-2	.5	5	10	2330	6.999993324279785	.014187386571097	.2656985301374708	.4989923858642578	.014187386571097	.2656985301374708	6.19892882847e-06	.0029613726470678				.014187386	.014187386	6.1989290e-06				.26569852	.26569852	.0029613727
-2	.6	5	10	2330	6.999993324279785	.0199252233102561	.4352746549180659	.4989923858642578	.0058741170486131	.2614773861558604	.0001068056338167	.034633307083037				.019925224	.0058741169	.00010680564				.43527466	.26147738	.034633309
-2	.7	5	10	2330	6.999993324279785	.0278775418903872	.6248195219344812	.4989923858642578	.0098100636508118	.4471321294298135	.0000947390632553	.0612305420354813				.027877541	.009810064	.000094739065				.62481952	.44713214	.06123054
-2	.7999999999999999	5	10	2330	6.999993324279785	.0382414892635689	.7934220726215941	.4989923858642578	.0064169385370512	.4997009723082509	.0003323690679194	.1679357023973576				.038241491	.0064169387	.00033236906				.79342204	.49970096	.1679357
-2	.8999999999999999	5	10	2330	6.999993324279785	.0508628053094994	.9101500045816179	.4989923858642578	.0024105189945138	.4605865506187946	.0004243825623536	.2613121935187319				.050862804	.0024105189	.00042438257				.91014999	.46058655	.26131219
-2	.9999999999999999	5	10	2330	6.999993324279785	.035185834354913	.9325638339265726	.4989923858642578	.0027927862217748	.5838481737710384	.0006476729074248	.3894371688208976				.035185833	.0027927861	.00064767292				.93256384	.58384818	.38943717
-1	.1	5	10	2330	4.832253456115723	.0409980779210126	.0965046483688454	.4970812377929688	.0409980779210126	.0965046483688454	2.02060590482e-14	-4.66293670343e-15				.040998079	.040998079	2.0206059e-14				.096504651	.096504651	-4.6629367e-15
-1	.2	5	10	2330	3.977974891662599	.0468094079329436	.210144893496509	.4989923858642578	.0468094079329436	.210144893496509	2.31376295901e-09	3.75132809149e-07				.046809409	.046809409	2.3137630e-09				.21014489	.21014489	3.7513280e-07
-1	.3	5	10	2330	4.522219657897949	.0569861558083892	.3922847033660828	.4989923858642578	.0211285862792853	.2350925967160884	2.71762453863e-06	.0005817361055499				.056986157	.021128586	2.7176245e-06				.39228469	.2350926	.00058173609
-1	.4	5	10	2330	6.999993324279785	.0716561863161039	.6141733579684761	.4989923858642578	.0122081329527147	.2985588431734406	.000055299641031	.0143394415012257				.07165619	.012208133	.000055299643				.61417335	.29855883	.014339441
-1	.5	5	10	2330	6.999993324279785	.0441404997501939	.6840746038846104	.4989923858642578	.0093132464462331	.4039250860595708	.0002498013711445	.0745876861198552				.044140499	.0093132462	.00024980138				.68407458	.40392509	.074587688
-1	.6	5	10	2330	6.999993324279785	.0618647996975111	.8676087330263644	.4989923858642578	.0090201121220592	.546007691554499	.0004371299646235	.1700275382059948				.061864801	.0090201125	.00043712996				.86760873	.54600769	.17002754
-1	.7	5	10	2330	6.999993324279785	.0825955146706668	.9625083461734757	.4989923858642578	.0058747921552035	.6061527202732202	.0004374600019462	.2585246459172341				.082595512	.0058747921	.00043746				.96250832	.60615271	.25852466
-1	.7999999999999999	5	10	2330	6.999993324279785	.0464598152689146	.9676822994919055	.4989923858642578	.0032042765112202	.6226498656070469	.0006031625024557	.3903765129865585				.046459816	.0032042766	.00060316251				.9676823	.62264985	.39037651
-1	.8999999999999999	5	10	2330	6.999993324279785	.0245213515186091	.9649699451517286	.4989923858642578	.002612153129174	.6918785642904748	.0010391444078234	.5590773492251331				.024521351	.0026121531	.0010391444				.96496993	.69187856	.55907732
-1	.9999999999999999	5	10	2330	6.999993324279785	.010315651635279	.9391386688603975	.4989923858642578	.0028990078065309	.7902474646662294	.0009081650320695	.6330771175021153				.010315652	.0028990079	.00090816501				.93913865	.79024744	.63307714
0	.1	5	10	2330	3.855782508850099	.0732262420337323	.2128335812693051	.4952538452148437	.0732262420337323	.2128335812693051	7.03881397612e-14	6.47815134869e-12				.073226243	.073226243	7.0388140e-14				.21283358	.21283358	6.4781513e-12
0	.2	5	10	2330	3.57005500793457	.0898035961327351	.4808972095736147	.4989923858642578	.0480403523826248	.3529796557556263	2.05699796441e-06	.0003459643492655				.089803599	.048040353	2.0569980e-06				.48089722	.35297966	.00034596436
0	.3	5	10	2330	3.325790405273438	.06975383880552	.6664635263285266	.4989923858642578	.0224135980758721	.438399998166766	.0000585753833615	.0165660299516991				.069753841	.022413598	.000058575384				.66646355	.4384	.016566031
0	.4	5	10	2330	4.668691635131836	.0991511387700295	.8971768905308207	.4989923858642578	.009338675338782	.4824547257624846	.0004608430965375	.1286344703267376				.099151142	.0093386751	.00046084309				.89717686	.48245472	.12863447
0	.5	5	10	2330	6.112629890441895	.0951464133870394	.9689027680700449	.4989923858642578	.0065255317751627	.5909105626271729	.00052901830851	.2412408151561928				.09514641	.0065255319	.00052901829				.96890277	.59091055	.24124081
0	.6	5	10	2330	6.999993324279785	.0571208120973252	.9806509685835043	.4989923858642578	.0046259386227974	.6735213952503102	.0008896613180083	.4205087366253816				.057120811	.0046259388	.00088966131				.98065096	.6735214	.42050874
0	.7	5	10	2330	6.999993324279785	.0181993856180079	.9520337465811392	.4989923858642578	.0035713683754777	.7458604448117534	.000893520574542	.5404386076708299				.018199386	.0035713683	.0008935206				.95203376	.74586046	.54043859
0	.7999999999999999	5	10	2330	6.999993324279785	.0098742004716859	.9466228872381834	.4989923858642578	.0023995456129968	.7792579182410293	.001352211170341	.6999304258277737				.0098742004	.0023995456	.0013522112				.94662291	.77925789	.69993043
0	.8999999999999999	5	10	2330	6.999993324279785	.0056804522029471	.9404482801692194	.4989923858642578	.0020439451596741	.8317419580671238	.0012598283283839	.7726422827936079				.0056804521	.0020439452	.0012598283				.94044828	.83174193	.77264225
0	.9999999999999999	5	10	2330	6.999993324279785	.0042952717589391	.9524773163098418	.4989923858642578	.0018106088470551	.8749092743538206	.0012050933015317	.8319413021649151				.0042952718	.0018106089	.0012050933				.95247734	.87490928	.83194131
1	.1	5	10	2330	2.881955146789551	.0735739005589415	.3284195769366147	.491652359008789	.0735739005589415	.3284195769366147	7.78390596423e-09	1.06775749520e-06				.073573902	.073573902	7.7839060e-09				.32841957	.32841957	1.0677575e-06
1	.2	5	10	2330	3.062252998352051	.0795046663341371	.6946257090312845	.4989923858642578	.0261620118582987	.4597408030809855	.000093125140684	.0187363613038224				.079504669	.026162012	.000093125142				.69462574	.45974082	.018736361
1	.3	5	10	2330	4.663838386535645	.0994894987266444	.9353545698783472	.4989923858642578	.0130635328464164	.597833478489221	.0005516669558658	.1591465156203614				.099489495	.013063533	.00055166695				.93535459	.59783345	.15914652
1	.4	5	10	2330	6.999993324279785	.0856534665700693	.9870338131823628	.4989923858642578	.0052417148253684	.63106311439444	.0010449757573155	.3740224982405306				.085653469	.0052417149	.0010449757				.98703378	.6310631	.37402248
1	.5	5	10	2330	6.999993324279785	.0251699441441553	.9678159816020027	.4989923858642578	.0042578963322621	.7469255116710121	.0011524068395649	.5406876052123883				.025169944	.0042578964	.0011524068				.967816	.74692553	.54068762
1	.6	5	10	2330	6.999993324279785	.0119799750567701	.9608506407444074	.4989923858642578	.0031088429042408	.8087737954575985	.001316223368235	.6862705963213312				.011979975	.003108843	.0013162234				.96085066	.80877382	.68627059
1	.7	5	10	2330	6.999993324279785	.0065932543007095	.9563180932206876	.4989923858642578	.0023651054080385	.8538760612920212	.0013852601641163	.7884196919047413				.0065932544	.0023651053	.0013852601				.95631808	.85387605	.78841966
1	.7999999999999999	5	10	2330	6.999993324279785	.0038957810568598	.9525314960149035	.4989923858642578	.001791921249964	.8839710076305153	.001129489488686	.8360639017874656				.003895781	.0017919212	.0011294895				.95253152	.88397104	.83606392
1	.8999999999999999	5	10	2330	6.999993324279785	.0026939676267475	.9565785966233918	.4989923858642578	.0015292797714145	.915461636687224	.0010341537148686	.8824292244096278				.0026939677	.0015292797	.0010341537				.95657861	.91546166	.88242924
1	.9999999999999999	5	10	2330	6.999993324279785	.0019123443027297	.9604511985090062	.4989923858642578	.0012863023137217	.936562746164716	.0009251775777306	.9139909861599217				.0019123442	.0012863023	.00092517759				.96045119	.93656272	.91399097
-2	.1	10	10	2330	6.78060245513916	.049994999791649	.1038141531828538	.4989923858642578	.049994999791649	.1038141531828538	2.02060590482e-14	-4.66293670343e-15				.049995001	.049995001	2.0206059e-14				.10381415	.10381415	-4.6629367e-15
-2	.2	10	10	2330	6.999993324279785	.0549363003059087	.2037730267571801	.4989923858642578	.0549363003059087	.2037730267571801	2.75590217313e-10	4.13834724267e-08				.054936301	.054936301	2.7559022e-10				.20377302	.20377302	4.1383473e-08
-2	.3	10	10	2330	6.999993324279785	.0635278847066763	.3582788246655854	.4989923858642578	.0202985217529942	.1913593949057865	6.19506368427e-07	.0001303542912948				.063527882	.020298522	6.1950635e-07				.35827881	.1913594	.0001303543
-2	.4	10	10	2330	6.999993324279785	.0758326034458083	.5526128998513467	.4989923858642578	.0276880640198608	.3631536114188811	.000015260595134	.0044323977805899				.075832605	.027688064	.000015260595				.5526129	.36315361	.0044323979
-2	.5	10	10	2330	6.999993324279785	.0384031828194931	.5783536210970919	.4989923858642578	.0152346515993765	.412631205077487	.0000694974279135	.0278852827307479				.038403183	.015234652	.00006949743				.57835364	.41263121	.027885282
-2	.6	10	10	2330	6.999993324279785	.0526497536076572	.7785965480006256	.4989923858642578	.0109105616415386	.5013600651762435	.000291755059006	.1105169301721372				.052649755	.010910561	.00029175504				.77859652	.50136006	.11051693
-2	.7	10	10	2330	6.999993324279785	.0699850023923023	.9133667857934124	.4989923858642578	.0048685160228017	.5001869067587001	.0004682099212487	.21446377130483				.069985002	.0048685162	.00046820991				.91336679	.50018692	.21446377
-2	.7999999999999999	10	10	2330	6.999993324279785	.0529594798504204	.947670740716419	.4989923858642578	.0032436650796707	.5544406811442855	.0004253871694545	.2952476423215139				.052959479	.003243665	.00042538717				.94767076	.55444068	.29524764
-2	.8999999999999999	10	10	2330	6.999993324279785	.0303035949988595	.9521658701512041	.4989923858642578	.0029810212740822	.6476974719149637	.0009819589648764	.4870072264173019				.030303596	.0029810213	.00098195893				.95216584	.64769745	.48700723
-2	.9999999999999999	10	10	2330	6.999993324279785	.0161236763086358	.9458590525489389	.4989923858642578	.0022439001425115	.697333615269613	.0008586938737727	.5646807964265178				.016123677	.0022439002	.00085869385				.94585907	.69733363	.56468081
-1	.1	10	10	2330	4.749294281005859	.0839934400520522	.2104555659031689	.4989923858642578	.0839934400520522	.2104555659031689	2.08721928630e-14	9.63673585375e-14				.083993442	.083993442	2.0872193e-14				.21045557	.21045557	9.6367359e-14
-1	.2	10	10	2330	4.588890075683594	.0973693784674168	.4384748016286677	.4989923858642578	.0470381864413988	.2971042518436219	3.05339932560e-07	.0000519010475769				.09736938	.047038186	3.0533994e-07				.4384748	.29710424	.000051901046
-1	.3	10	10	2330	3.323574066162109	.0642491887941049	.5708184389304723	.4989923858642578	.0328862578700869	.4360674722437234	.0000304273841311	.0075185583964521				.064249188	.032886259	.000030427384				.57081842	.43606746	.0075185583
-1	.4	10	10	2330	4.435702323913574	.0882648667735356	.8209682011737447	.4989923858642578	.0159324258875503	.5002877275015527	.0002111421233704	.0652446614443768				.088264868	.015932426	.00021114212				.82096821	.50028771	.06524466
-1	.5	10	10	2330	5.023199081420898	.0762615240918604	.916766977133338	.4989923858642578	.0067481188487677	.5194608398837351	.0006114430516466	.2043402430908071				.07626152	.0067481189	.00061144307				.916767	.51946086	.20434025
-1	.6	10	10	2330	6.726529121398926	.0738077609655813	.972883514583346	.4989923858642578	.0046751028455579	.6034706921178234	.0006118645283808	.3138370416941706				.073807761	.0046751029	.00061186455				.97288352	.60347068	.31383705
-1	.7	10	10	2330	6.999993324279785	.0328252886397371	.9661218182306777	.4989923858642578	.0031999123552695	.6645889211891747	.0008957639134001	.4752200838367648				.032825287	.0031999124	.00089576392				.96612179	.66458893	.47522008
-1	.7999999999999999	10	10	2330	6.999993324279785	.0170444829906299	.9615410508817585	.4989923858642578	.0032616741388102	.7686350132776365	.0011548798701038	.6178720458584321				.017044483	.0032616742	.0011548799				.96154106	.76863503	.61787206
-1	.8999999999999999	10	10	2330	6.999993324279785	.0085670638042226	.9478774267872332	.4989923858642578	.0025862416502903	.8156982118365025	.0010694294560425	.6997406627057745				.0085670641	.0025862416	.0010694294				.94787741	.81569821	.69974065
-1	.9999999999999999	10	10	2330	6.999993324279785	.0054405387508207	.9474052369466466	.4989923858642578	.0019077411903279	.8424166365153636	.0011575575187127	.7841478607652674				.0054405387	.0019077412	.0011575575				.94740522	.84241664	.78414786
0	.1	10	10	2330	3.357626914978027	.093858044302333	.3319822828882876	.4989923858642578	.093858044302333	.3319822828882876	5.58700308240e-10	7.02850088130e-08				.093858041	.093858041	5.5870031e-10				.33198228	.33198228	7.0285012e-08
0	.2	10	10	2330	3.070197105407715	.0842971556122719	.6289790612797386	.4989923858642578	.0352284236932682	.442180852809418	.000042027183722	.0076176935920017				.084297158	.035228424	.000042027183				.62897909	.44218084	.0076176934
0	.3	10	10	2330	4.0357666015625	.0915553345723583	.8769177943902545	.4989923858642578	.0150253002452614	.5424828604518829	.0003102401561977	.0907733099126043				.091555335	.0150253	.00031024017				.87691778	.54248285	.090773307
0	.4	10	10	2330	5.850748062133789	.0835468808215986	.9674584661661315	.4989923858642578	.0083236715425541	.64015729603325	.0008207638169132	.2828057122859222				.083546884	.0083236713	.00082076382				.96745849	.64015728	.28280571
0	.5	10	10	2330	6.999993324279785	.0393476477803609	.9719525151282153	.4989923858642578	.0044832039428747	.6900353434102697	.0008880428379701	.4370953240835672				.039347649	.0044832039	.00088804285				.9719525	.69003534	.43709531
0	.6	10	10	2330	6.999993324279785	.0171553023456981	.9625687483766828	.4989923858642578	.0033384114619431	.764937847427779	.001157297109162	.6060048260595843				.017155303	.0033384115	.0011572971				.96256876	.76493782	.60600483
0	.7	10	10	2330	6.999993324279785	.0078519286809734	.945835082125096	.4989923858642578	.002692481697757	.8262196963123104	.0011108791983437	.7082960200090718				.0078519285	.0026924817	.0011108792				.94583505	.82621968	.708296
0	.7999999999999999	10	10	2330	6.999993324279785	.0052832260244252	.9532190807776997	.4989923858642578	.0021138728630101	.8656130838253027	.0012168098720253	.8022109406442415				.0052832258	.0021138729	.0012168098				.95321906	.8656131	.80221093
0	.8999999999999999	10	10	2330	6.999993324279785	.0035205073376225	.9555961298579236	.4989923858642578	.0015692743408791	.888322845848514	.0011438801982709	.857596701079971				.0035205074	.0015692743	.0011438802				.95559615	.88832283	.8575967
0	.9999999999999999	10	10	2330	6.999993324279785	.0023126237303969	.9547492274488797	.4989923858642578	.001438420886396	.9219802489579001	.0009609437903616	.8900530546207215				.0023126237	.0014384208	.00096094381				.95474923	.92198026	.89005303
1	.1	10	10	2330	2.705816268920899	.0839561026915435	.4884862561766725	.4989923858642578	.0839561026915435	.4884862561766725	1.98279584307e-06	.0002825161560911				.0839561	.0839561	1.9827958e-06				.48848626	.48848626	.00028251615
1	.2	10	10	2330	3.887712478637695	.099067743425497	.8915019250003504	.4989923858642578	.019568049339473	.5872476600411746	.0003823307631624	.0921615429219019				.09906774	.019568048	.00038233076				.8915019	.58724767	.092161544
1	.3	10	10	2330	6.858501434326172	.0965555895923609	.9886621290074984	.4989923858642578	.00672337591042	.6495900442782794	.0011282464628808	.3552060197819813				.096555591	.006723376	.0011282464				.98866212	.64959002	.35520601
1	.4	10	10	2330	6.999993324279785	.0250296031978836	.9707236492779958	.4989923858642578	.0039778306271557	.7391317610048691	.0011411492888044	.5398494474733192				.025029603	.0039778305	.0011411493				.97072363	.73913175	.53984946
1	.5	10	10	2330	6.999993324279785	.0099384227524951	.95576491195378	.4989923858642578	.0030321975462193	.8212000878028409	.0013108544289481	.7029816513828122				.0099384226	.0030321975	.0013108545				.95576489	.82120007	.70298165
1	.6	10	10	2330	6.999993324279785	.0057242372672253	.957544497077443	.4989923858642578	.0023164632206086	.8712321797585358	.0013338071916779	.8064212661641166				.0057242373	.0023164633	.0013338072				.95754451	.87123215	.80642128
1	.7	10	10	2330	6.999993324279785	.0033108347598115	.9541576725984697	.4989923858642578	.0018189589720869	.9054658009098129	.0011375154051221	.860536150942389				.0033108348	.001818959	.0011375154				.95415765	.90546578	.86053616
1	.7999999999999999	10	10	2330	6.999993324279785	.0023477325590294	.9609352679150468	.4989923858642578	.0013798797074467	.9260015964790292	.0010213607477039	.9030989851684537				.0023477327	.0013798797	.0010213607				.96093529	.92600161	.903099
1	.8999999999999999	10	10	2330	6.999993324279785	.0017507096335302	.9679216505541124	.4989923858642578	.0012065323692587	.9477697368579755	.000944179320041	.9326719765918893				.0017507096	.0012065324	.00094417931				.96792167	.94776976	.93267196
1	.9999999999999999	10	10	2330	6.999993324279785	.001349897685713	.9732967904459958	.4989923858642578	.0009952087818164	.9581351269693646	.0008708780538847	.9508610651444259				.0013498977	.00099520874	.00087087805				.97329676	.95813513	.95086104
-2	.1	20	10	2330	4.67002010345459	.0600222984187943	.1475578547170628	.4989923858642578	.0600222984187943	.1475578547170628	2.02060590482e-14	-4.66293670343e-15				.060022298	.060022298	2.0206059e-14				.14755785	.14755785	-4.6629367e-15
-2	.2	20	10	2330	4.065980911254883	.0693536025958856	.3188601504168509	.4989923858642578	.0693536025958856	.3188601504168509	1.64241217293e-08	3.23743501329e-06				.069353603	.069353603	1.6424123e-08				.31886014	.31886014	3.2374351e-06
-2	.3	20	10	2330	6.999993324279785	.0850893363812956	.5573639959072643	.4989923858642578	.0393269535640589	.4007982964660243	.0000102392050353	.0024584909020435				.085089333	.039326955	.000010239205				.55736399	.40079829	.0024584909
-2	.4	20	10	2330	3.563833236694336	.0558187676651447	.6616858805773118	.4989923858642578	.0133915192672981	.3941606488973888	.0001805656142817	.0437645569553778				.055818766	.013391519	.00018056562				.66168588	.39416066	.043764558
-2	.5	20	10	2330	5.022217750549316	.0774908017526312	.866673403734463	.4989923858642578	.0070596240438828	.4508581554532395	.0003834225135448	.130139998154353				.077490799	.007059624	.00038342251				.86667341	.45085815	.13013999
-2	.6	20	10	2330	5.613165855407715	.0657039139591801	.9351461833488524	.4989923858642578	.0055250699579925	.5575298680593836	.0004754042927297	.2343942639213235				.065703914	.0055250698	.00047540429				.93514621	.55752987	.23439427
-2	.7	20	10	2330	6.999993324279785	.0625496908772664	.9772638136500897	.4989923858642578	.0036645087714547	.6179101778269144	.000786562623214	.3939524282326892				.062549688	.0036645087	.00078656262				.97726381	.61791021	.39395243
-2	.7999999999999999	20	10	2330	6.999993324279785	.0266607841804345	.9660161214830616	.4989923858642578	.0035219061249555	.7208039632404524	.0009868760673435	.532311365131938				.026660785	.0035219062	.00098687608				.96601611	.72080398	.53231138
-2	.8999999999999999	20	10	2330	6.999993324279785	.0132867430815391	.9554959450484296	.4989923858642578	.0022902186639263	.7471811940924954	.0011095514111544	.6464703567147617				.013286743	.0022902186	.0011095514				.95549595	.74718118	.64647037
-2	.9999999999999999	20	10	2330	6.999993324279785	.0078407845048131	.9511311874776363	.4989923858642578	.002264410556821	.8195040456052272	.0012442535663731	.7438936962674412				.0078407843	.0022644105	.0012442536				.95113117	.81950402	.74389368
-1	.1	20	10	2330	3.453577041625977	.0786434792404515	.2607680470508185	.4944848175048828	.0786434792404515	.2607680470508185	9.75497460587e-12	1.26999477601e-09				.078643478	.078643478	9.7549746e-12				.26076806	.26076806	1.2699948e-09
-1	.2	20	10	2330	2.847782135009766	.0623089758478941	.4863640440523742	.4989923858642578	.0365961718378534	.3799137262936187	.0000104974301814	.0019422848385474				.062308975	.036596172	.000010497431				.48636404	.37991372	.0019422849
-1	.3	20	10	2330	3.777990341186524	.0932953884794399	.8173019316716907	.4989923858642578	.0158062401925494	.4710559050278857	.0002682522978744	.0618763534037466				.093295388	.015806241	.0002682523				.81730193	.4710559	.061876353
-1	.4	20	10	2330	5.198710441589355	.0969247433565478	.9485535822693454	.4989923858642578	.0076813622689391	.5464759355036941	.0007216669577434	.2157980587416932				.096924745	.0076813623	.00072166696				.94855356	.54647595	.21579807
-1	.5	20	10	2330	6.999993324279785	.0834161612862818	.9863656867855914	.4989923858642578	.004515289073834	.6201290499427052	.0009397497050176	.3785183569369533				.083416164	.0045152889	.00093974971				.98636568	.62012905	.37851834
-1	.6	20	10	2330	6.999993324279785	.0245122706226366	.9624652525098405	.4989923858642578	.0032593149257359	.6998783693918391	.0012371043912419	.5498125365560129				.02451227	.0032593149	.0012371044				.96246523	.69987839	.54981256
-1	.7	20	10	2330	6.999993324279785	.0127464752750406	.9582438443746261	.4989923858642578	.0028946035047821	.7860659411321613	.0013028782964625	.6718814154613475				.012746476	.0028946034	.0013028783				.95824385	.78606594	.67188144
-1	.7999999999999999	20	10	2330	6.999993324279785	.0063961206236491	.9442208969012332	.4989923858642578	.0020667878659071	.8212514980412218	.0013168219961965	.7643926524086515				.0063961204	.0020667878	.001316822				.9442209	.82125151	.76439267
-1	.8999999999999999	20	10	2330	6.999993324279785	.0045149651601176	.9526153615583438	.4989923858642578	.001718932411082	.8627530826722376	.0011717120095649	.8209877259241968				.0045149652	.0017189324	.0011717121				.95261538	.86275309	.8209877
-1	.9999999999999999	20	10	2330	6.999993324279785	.0030168226142723	.9534162666896856	.4989923858642578	.0014921898048532	.8975725563771723	.0010773950671125	.8677982016299806				.0030168225	.0014921898	.001077395				.95341629	.89757258	.86779821
0	.1	20	10	2330	2.920687675476074	.097325275059855	.4576487757137473	.4989923858642578	.097325275059855	.4576487757137473	2.30109490351e-07	.0000320871577375				.097325273	.097325273	2.3010949e-07				.45764878	.45764878	.000032087159
0	.2	20	10	2330	3.434678077697754	.0918338081831449	.817749123368638	.4989923858642578	.0218330085323026	.5254362694028749	.0002727126814522	.0558139272699643				.091833808	.021833008	.00027271267				.81774914	.52543628	.055813927
0	.3	20	10	2330	5.519031524658203	.0881721798730498	.9664401848772779	.4989923858642578	.0094876906473279	.6375694549313526	.0007937329964737	.252743873664848				.088172182	.0094876904	.00079373299				.9664402	.63756943	.25274387
0	.4	20	10	2330	6.999993324279785	.0412557339262438	.9779749946715536	.4989923858642578	.0045374625705144	.6956755506028434	.0013014044707823	.4903295298811539				.041255735	.0045374627	.0013014044				.97797501	.69567555	.49032953
0	.5	20	10	2330	6.999993324279785	.0150144596236604	.9624463952555478	.4989923858642578	.003067916918877	.7701334227682486	.001347995868766	.6462382934117838				.015014459	.003067917	.0013479958				.96244639	.77013344	.64623827
0	.6	20	10	2330	6.999993324279785	.0072656837668338	.9530170593762323	.4989923858642578	.0024177716581228	.8351954919571537	.001219288772747	.7464452395322926				.0072656837	.0024177716	.0012192888				.95301706	.83519548	.74644524
0	.7	20	10	2330	6.999993324279785	.0041885547938609	.9504404417184191	.4989923858642578	.0020541096054378	.885467609889001	.0011644747536721	.8240819252678081				.0041885548	.0020541097	.0011644748				.95044047	.88546759	.8240819
0	.7999999999999999	20	10	2330	6.999993324279785	.0030555366046161	.9600606610764687	.4989923858642578	.0016505232335517	.9146579577177715	.0011539147976828	.8835110483626305				.0030555367	.0016505233	.0011539148				.96006066	.91465795	.88351107
0	.8999999999999999	20	10	2330	6.999993324279785	.002090949816637	.9625799620396743	.4989923858642578	.0013261329131702	.934838258880208	.0009774138963196	.9134419073358619				.0020909498	.0013261329	.00097741385				.96257997	.93483824	.9134419
0	.9999999999999999	20	10	2330	6.999993324279785	.0015615962787791	.9681487554669915	.4989923858642578	.0010634929413575	.9475755355791899	.0008992625327832	.9375802274998226				.0015615963	.001063493	.00089926255				.96814877	.94757551	.93758023
1	.1	20	10	2330	2.851373672485352	.0964752698000516	.6918128360281575	.4989923858642578	.0442169720876411	.5137748181969279	.0000430888688036	.0073491690379565				.096475273	.044216972	.000043088869				.69181281	.51377481	.0073491689
1	.2	20	10	2330	5.535573959350586	.0988292654473847	.9748862601691399	.4989923858642578	.0097988345826198	.6349158975179507	.0009713448333264	.2614752414203514				.098829262	.009798835	.00097134482				.97488624	.63491589	.26147524
1	.3	20	10	2330	6.999993324279785	.0284971504884864	.9728992831218134	.4989923858642578	.0048065891728287	.7478227992977511	.0012988556646376	.5308132564307102				.02849715	.0048065893	.0012988556				.97289926	.74782282	.53081328
1	.4	20	10	2330	6.999993324279785	.0102654927499936	.9605226416527015	.4989923858642578	.0030034584005003	.8224890918541115	.0013597339678542	.7098533827783003				.010265493	.0030034585	.001359734				.96052265	.82248908	.70985341
1	.5	20	10	2330	6.999993324279785	.0049404845476765	.9541239209726841	.4989923858642578	.0022118496322808	.8778746399051442	.0012868795514098	.8157266464517003				.0049404847	.0022118497	.0012868795				.95412391	.87787461	.81572664
1	.6	20	10	2330	6.999993324279785	.0030519289162322	.9582575646385872	.4989923858642578	.0017744685902777	.9173970220805591	.001239878704663	.8856711433432656				.0030519289	.0017744686	.0012398787				.95825756	.91739702	.88567114
1	.7	20	10	2330	6.999993324279785	.0021263409644092	.9654095630949716	.4989923858642578	.0013175600585468	.9367708194823323	.0010486180677545	.9210130567528142				.002126341	.0013175601	.0010486181				.96540958	.9367708	.92101306
1	.7999999999999999	20	10	2330	6.999993324279785	.0015230528884868	.9708685777604784	.4989923858642578	.0011517581814857	.9566046715015303	.000960512445184	.9462844161657803				.0015230529	.0011517581	.00096051244				.97086859	.95660466	.94628441
1	.8999999999999999	20	10	2330	6.999993324279785	.001233597187689	.9775410915148597	.4989923858642578	.0009842979581416	.9671489911793872	.0008918997198838	.9622440456127597				.0012335972	.00098429795	.00089189975				.97754109	.96714902	.96224403
1	.9999999999999999	20	10	2330	6.999993324279785	.0011041875435643	.9845480118074739	.4989923858642578	.0009088896222261	.9774870875143242	.0008340615253407	.974108188500741				.0011041876	.00090888963	.00083406153				.98454803	.97748709	.97410816
-2	.1	100	10	2330	2.860686302185059	.071369433048584	.3218864303923344	.4899087219238281	.071369433048584	.3218864303923344	6.95003066209e-09	9.63286122313e-07				.071369432	.071369432	6.9500308e-09				.32188642	.32188642	9.6328608e-07
-2	.2	100	10	2330	3.038307189941406	.0774228575411191	.687786690042075	.4989923858642578	.0252709315203258	.4519098431583951	.0000868092429134	.0178228180928722				.077422857	.025270931	.000086809239				.6877867	.45190984	.017822819
-2	.3	100	10	2330	4.627415657043457	.0974078544296896	.9326913768957598	.4989923858642578	.0126023589804023	.5896637416695489	.0005199051284278	.1542164796762229				.097407855	.012602359	.00051990512				.9326914	.58966374	.15421648
-2	.4	100	10	2330	6.999993324279785	.0840640913844241	.986259601162653	.4989923858642578	.0067053470573319	.6748385469283087	.0009892355613612	.3660210603027505				.084064089	.006705347	.00098923559				.98625958	.67483854	.36602107
-2	.5	100	10	2330	6.999993324279785	.0245707624727985	.9659870066311878	.4989923858642578	.0040861462409292	.739335444107068	.0010910007637145	.5318958937271487				.024570763	.0040861461	.0010910007				.96598703	.73933542	.53189588
-2	.6	100	10	2330	6.999993324279785	.0116485646060759	.9585212668715853	.4989923858642578	.0029752750056002	.8018735296982846	.0012464970903426	.6778303442623583				.011648565	.002975275	.001246497				.95852125	.80187351	.67783034
-2	.7	100	10	2330	6.999993324279785	.0063796753612623	.9535726476258148	.4989923858642578	.0022557705131828	.8476440831519485	.0013111417693829	.7809340763358588				.0063796756	.0022557706	.0013111418				.95357263	.84764409	.7809341
-2	.7999999999999999	100	10	2330	6.999993324279785	.0037467920369626	.9493894785434115	.4989923858642578	.0017009967629666	.8782354661786137	.0012515053906066	.8463707964242984				.003746792	.0017009968	.0012515053				.94938946	.87823546	.84637082
-2	.8999999999999999	100	10	2330	6.999993324279785	.0025751702934668	.9534444758226193	.4989923858642578	.0014459277579334	.9105234470143253	.0011136400055411	.8884414522087384				.0025751702	.0014459278	.00111364				.95344448	.91052347	.88844144
-2	.9999999999999999	100	10	2330	6.999993324279785	.00199364265888	.962476542999783	.4989923858642578	.0012112292481055	.9323025430271302	.0009712437188579	.9171084345554387				.0019936427	.0012112292	.00097124372				.96247655	.93230253	.91710842
-1	.1	100	10	2330	2.729087829589844	.0900735360064864	.5766835099644756	.4989923858642578	.0709148734696787	.5204264246895738	.000011329255282	.001650243886126				.090073533	.070914872	.000011329255				.57668352	.52042645	.0016502439
-1	.2	100	10	2330	4.330900192260742	.089742601992873	.9268216673848989	.4989923858642578	.0130313043046795	.5875998170986224	.0006610803150765	.1611331319585144				.089742601	.013031304	.0006610803				.92682165	.58759981	.16113313
-1	.3	100	10	2330	6.999993324279785	.06165872826435	.9866806327174048	.4989923858642578	.0058909037863376	.6977214533561402	.0010846765581265	.41605845348425				.061658729	.005890904	.0010846766				.98668063	.69772148	.41605845
-1	.4	100	10	2330	6.999993324279785	.016446988717974	.9652958713425182	.4989923858642578	.0035310389221722	.7790999534154703	.0012704762165719	.6214546567708035				.016446989	.003531039	.0012704763				.96529585	.77909994	.62145466
-1	.5	100	10	2330	6.999993324279785	.0074372051003475	.9566507163644898	.4989923858642578	.0024327538903262	.8379230852767567	.0013956747000917	.7655077641028242				.0074372049	.0024327538	.0013956747				.95665073	.83792311	.76550776
-1	.6	100	10	2330	6.999993324279785	.0040920078282659	.9539863983794893	.4989923858642578	.0018764141543197	.8838978131515002	.0013281050755291	.8472811719590136				.0040920079	.0018764142	.0013281051				.95398641	.88389784	.84728116
-1	.7	100	10	2330	6.999993324279785	.0027189460144769	.9592254831755442	.4989923858642578	.0016388900726844	.9235055888136907	.0011116239632266	.8913841432799211				.002718946	.0016388901	.0011116239				.95922548	.9235056	.89138412
-1	.7999999999999999	100	10	2330	6.999993324279785	.0018929438985927	.9644123418872872	.4989923858642578	.0013105123274307	.9432985006002026	.0010292716664513	.9275661295810778				.0018929439	.0013105123	.0010292716				.96441233	.94329852	.92756611
-1	.8999999999999999	100	10	2330	6.999993324279785	.0014369140789239	.9710667427024074	.4989923858642578	.0010623825107382	.9556373235708124	.0009322008696859	.9482967624488962				.0014369141	.0010623825	.00093220087				.97106671	.95563734	.94829679
-1	.9999999999999999	100	10	2330	6.999993324279785	.0011785788048801	.9770879282024938	.4989923858642578	.0009684650379495	.9681433810600629	.000823166832933	.9601300375665597				.0011785788	.00096846506	.00082316686				.97708791	.9681434	.96013004
0	.1	100	10	2330	3.314221382141114	.0987162462063492	.8422754907466931	.4989923858642578	.0296464415550931	.5929495794241733	.0003078786738989	.0554158389403895				.098716244	.029646441	.00030787868				.8422755	.59294957	.055415839
0	.2	100	10	2330	6.999993324279785	.0624733842808018	.9875779950507434	.4989923858642578	.0069271190842509	.7188362502653285	.0012717362248078	.4252614506520805				.062473383	.0069271191	.0012717362				.98757797	.71883625	.42526144
0	.3	100	10	2330	6.999993324279785	.0133096433008926	.9660845268074028	.4989923858642578	.0035036197826712	.8124016048146173	.0014481767220926	.679221785922515				.013309644	.0035036197	.0014481767				.96608454	.81240159	.67922181
0	.4	100	10	2330	6.999993324279785	.0053564954450337	.9559113990864019	.4989923858642578	.0024056771681192	.8792034637069501	.0014142058649985	.8167591588706768				.0053564953	.0024056772	.0014142059				.9559114	.87920344	.81675917
0	.5	100	10	2330	6.999993324279785	.0031226490157311	.9607055798576336	.4989923858642578	.0017654099472616	.9181603149494805	.0012191196378178	.8853525894972152				.0031226489	.00176541	.0012191196				.96070558	.91816032	.88535261
0	.6	100	10	2330	6.999993324279785	.0021178613529513	.9685645387304334	.4989923858642578	.0013633275763723	.943515000534197	.0010671402997012	.9272784294593046				.0021178613	.0013633276	.0010671403				.96856451	.943515	.92727846
0	.7	100	10	2330	6.999993324279785	.001486723650034	.9740726367221448	.4989923858642578	.0011393433705807	.9609919850146735	.0009385998974157	.9503059903121014				.0014867237	.0011393434	.00093859987				.97407264	.96099198	.950306
0	.7999999999999999	100	10	2330	6.999993324279785	.0012284233806272	.9813472954009664	.4989923858642578	.0009918087444981	.9722231260026947	.0008808184268467	.966689586170618				.0012284233	.00099180872	.00088081841				.98134732	.9722231	.96668959
0	.8999999999999999	100	10	2330	6.999993324279785	.0039057192796426	.9999940828948704	.4989923858642578	.0034528829152602	.999985475675964	.0033846018011072	.9999832081625603				.0039057194	.0034528829	.0033846018				.9999941	.99998546	.99998319
0	.9999999999999999	100	10	2330	6.999993324279785	.0133328310062358	1	.4989923858642578	.0122315303168526	1	.0120663770119491	1				.013332831	.012231531	.012066377				1	1	1
1	.1	100	10	2330	5.48391056060791	.0985261457686127	.9785976846602605	.4989923858642578	.0120587055151297	.6772244784125168	.0011285606178134	.2721077845018852				.098526143	.012058705	.0011285606				.9785977	.67722446	.27210778
1	.2	100	10	2330	6.999993324279785	.013922713250747	.967623074879865	.4989923858642578	.0036448025977314	.8114257682156067	.0016076341294172	.6851406691327071				.013922714	.0036448026	.0016076341				.96762305	.81142575	.68514067
1	.3	100	10	2330	6.999993324279785	.0046827099006691	.959634161363075	.4989923858642578	.0022788691535622	.895397329393403	.0014311617780078	.8443628028335297				.0046827099	.002278869	.0014311618				.95963418	.89539731	.8443628
1	.4	100	10	2330	6.999993324279785	.0026643822859935	.9680658127310513	.4989923858642578	.0016133105692655	.9366638339795185	.0012113754625147	.9152626237620751				.0026643823	.0016133105	.0012113755				.9680658	.93666381	.91526264
1	.5	100	10	2330	6.999993324279785	.0017205988810506	.9756737726486426	.4989923858642578	.0012220635386412	.9588365268425557	.001052624984106	.9504121147374197				.0017205989	.0012220636	.001052625				.97567379	.95883656	.95041209
1	.6	100	10	2330	6.999993324279785	.001303765314435	.9827414116305678	.4989923858642578	.0010857404203849	.9751256281947334	.0009678173268731	.9698550639502347				.0013037653	.0010857404	.00096781732				.98274142	.97512561	.96985507
1	.7	100	10	2330	6.999993324279785	.0029840025144806	.9999715521359049	.4989923858642578	.0026639380492385	.9999282521523661	.0026329602543266	.9999207758419488				.0029840025	.0026639381	.0026329602				.99997157	.99992824	.99992079
1	.7999999999999999	100	10	2330	6.999993324279785	.019600275442163	1	.4989923858642578	.018223931910074	1	.0180468525219177	1				.019600276	.018223932	.018046852				1	1	1
1	.8999999999999999	100	10	2330	6.999993324279785	.0251959058104777	1	.4989923858642578	.0251833368877191	1	.0251818399434319	1				.025195906	.025183337	.025181839				1	1	1
1	.9999999999999999	100	10	2330	6.999993324279785	.0611026879365303	1	.4989923858642578	.0610849328332741	1	.0610809947372282	1				.061102688	.061084934	.061080996				1	1	1
