# Supplementary material for: Improved prediction and flagging of extreme random effects for non-Gaussian outcomes using weighted methods
Source: Biometrics. 2025 Jul 26;81(3):ujaf094. doi: 10.1093/biomtc/ujaf094 (PMC12309285; doi:10.1093/biomtc/ujaf094)
Supplement: ujaf094_Supplemental_Files — Web Appendices, Tables, and Figures referenced in Sections 2.2, 4.1, 4.2, and 5, as well as data and code to implement the algorithms in Section 3 are available with this paper at the Biometrics website on Oxford Academic. [file ujaf094_supplemental_files.zip › Supplemental_data_asthma_example/BIOM2024617M.Poisson_MSE_differences.csv]

n	mu	sigma	tau	MSEP_SQ_0	MSEP_SQ_10	MSEP_SQ_20	MSEP_SQ_30	MSEP_SQ_40	MSEP_SQ_45	MSEP_AB_10	MSEP_AB_12	MSEP_AB_14	MSEP_AB_16	MSEP_AB_18	MSEP_AB_20	diff_MSE_SQ20_BP	diff_MSE_SQ30_BP	diff_MSE_SQ40_BP	diff_MSE_AB12_BP	diff_MSE_AB16_BP	diff_MSE_AB20_BP
5	-2	.1	0	.9932454830516114	.9936604419479581	.9961792933746099	1.007926179669617	1.093997398526223	1.456064448414959	1.003852002527266	1.011721768167744	1.023553994271333	1.040696984131698	1.064737230875112	1.097466758150806	.0029338102	.014680697	.10075191	.018476285	.0474515	.10422128
5	-1	.1	0	.9818510155872066	.9829338963596578	.9894335685416288	1.019073858856615	1.22339456064658	1.988634827102981	1.008976940891707	1.028742843442491	1.058121034874457	1.100155891258975	1.158317204460391	1.236384820105745	.0075825527	.037222844	.24154355	.046891827	.11830488	.2545338
5	-2	.1	1.28	3.207746247644577	3.200724132903465	3.190953317532641	3.178512357329385	3.195075881194958	3.433518786845046	3.180960958517737	3.176978430061614	3.175139256802653	3.176692406107676	3.183170888820616	3.196362002939134	-.016792931	-.02923389	-.012670366	-.030767817	-.031053841	-.011384245
5	-1	.1	1.28	3.145826381561881	3.127471030195995	3.102216197683498	3.070675889038369	3.108510185421187	3.606837004610614	3.076653755566439	3.066602013993269	3.06195875183818	3.065650604530379	3.081153317135748	3.112375070602217	-.043610185	-.07515049	-.037316196	-.07922437	-.08017578	-.033451311
5	-2	.1	1.645	4.340839377466374	4.329992061371872	4.313900324867308	4.289019536867368	4.269840663940449	4.444746932232312	4.294829482378178	4.284755507212176	4.27589128994737	4.269435276741559	4.266893573056342	4.270051639604613	-.026939053	-.051819842	-.070998713	-.056083869	-.071404099	-.070787735
5	-1	.1	1.645	4.252934184139581	4.224582821969785	4.182999870375121	4.120006170826219	4.072292970434035	4.433672727487	4.134302771933114	4.108953473044006	4.086864786608662	4.070905762010904	4.064557939109304	4.071797741789894	-.069934316	-.13292801	-.18064122	-.14398071	-.18202843	-.18113644
5	-2	.1	1.96	5.513472810388063	5.498651839015344	5.4759940012406	5.438191360232052	5.381889247755086	5.490829727634006	5.447497975061313	5.431099707941812	5.41494292004695	5.400174007832979	5.388271582564635	5.381019643887877	-.037478808	-.075281449	-.13158356	-.082373105	-.1132988	-.13245317
5	-1	.1	1.96	5.398575336521307	5.359841451527327	5.301300137456266	5.205643199498001	5.069125426650727	5.28849870117581	5.228620286350044	5.187409374058732	5.147238728628479	5.11091981808511	5.081942252703628	5.064355015302858	-.097275198	-.19293214	-.32944992	-.21116596	-.28765553	-.33422032
5	-2	.1	2.33	7.126628726232509	7.106316160023066	7.074584186115437	7.018924810068566	6.911328965813742	6.929166598938921	7.033072100505906	7.007939690845499	6.981713223900655	6.955467893259319	6.930645081288395	6.909027522261217	-.052044541	-.10770392	-.21529976	-.11868904	-.17116083	-.21760121
5	-1	.1	2.33	6.974430461055503	6.921350324637847	6.839378335307988	6.698599032026852	6.439459342044063	6.463010777655445	6.733639014187705	6.670557688004076	6.605466541726948	6.541101233242285	6.480965963411726	6.4292127718217	-.13505213	-.27583143	-.53497112	-.30387276	-.43332922	-.54521769
5	-2	.2	0	.9731428033975237	.9747046053824934	.9839785607999811	1.025328778504567	1.292290924365123	2.181732229547945	1.010922578355424	1.037918176993864	1.077613171054346	1.133821290672644	1.210841450766516	1.313326554396728	.010835757	.052185975	.31914812	.06477537	.16067849	.34018376
5	-1	.2	0	.9302768639684285	.9338820082941085	.9543833524255323	1.038609529112251	1.490366496140251	2.670779732749113	1.013032075297667	1.069389930985947	1.150021017462759	1.261001118206465	1.408696810413465	1.59943383914833	.024106488	.10833266	.56008965	.13911307	.33072424	.66915697
5	-2	.2	1.28	3.098851693447982	3.072559145052365	3.037011807015086	2.994407521537777	3.048257144705236	3.629754270488892	3.002001401561223	2.988488635142966	2.982466355294572	2.987679162408273	3.008492379112674	3.049749352938365	-.061839886	-.10444417	-.05059455	-.11036306	-.11117253	-.04910234
5	-1	.2	1.28	2.872882361296111	2.811680328549457	2.732212699947031	2.642217441099048	2.710690841093885	3.426897802367401	2.653379236199836	2.624025600445978	2.610161201113341	2.618214414446788	2.655163273326939	2.728155614811334	-.14066966	-.23066492	-.16219153	-.24885677	-.25466794	-.14472675
5	-2	.2	1.645	4.185365094813225	4.144546081018412	4.085636431632279	3.999320071903663	3.942558372796547	4.365277933135849	4.018645076277206	3.984189805507807	3.9545695205113	3.933501769568827	3.925393575986197	3.935192118574315	-.099728666	-.18604502	-.24280672	-.20117529	-.25186333	-.25017297
5	-1	.2	1.645	3.864038726731072	3.76916391646505	3.637851069748576	3.457825374402575	3.329898896090644	3.811126033799203	3.489472695036716	3.416509347663206	3.354705428491177	3.310683277526028	3.291738767274818	3.305436572848861	-.22618766	-.40621334	-.53413981	-.44752938	-.55335546	-.55860215
5	-2	.2	1.96	5.308923912582909	5.252864116282041	5.169453032785294	5.037329732120683	4.864922039790058	5.122439700691286	5.069164574166664	5.012878623887604	4.958688222948813	4.910289218241455	4.872137550090024	4.84929253185047	-.13947088	-.27159417	-.44400188	-.2960453	-.3986347	-.45963138
5	-1	.2	1.96	4.887653526720811	4.757545502139658	4.572059049266581	4.298206144459393	3.966858303012911	4.206859185105438	4.352395915344005	4.234516229040337	4.123441776125157	4.026004709395138	3.949832392496667	3.902916932536591	-.31559446	-.58944738	-.9207952	-.65313733	-.8616488	-.98473662
5	-2	.2	2.33	6.853100328741959	6.775724382545357	6.658061519270423	6.46196479874444	6.12850214651055	6.157317146900174	6.51164885754816	6.425074548284996	6.336844048216739	6.25063395614221	6.170977085982662	6.103094659553574	-.19503881	-.39113554	-.72459817	-.42802578	-.60246634	-.75000566
5	-1	.2	2.33	6.2922194363078	6.112995968746813	5.852117710672285	5.448108640519671	4.836710506566104	4.748205062211222	5.535673290475332	5.356409259391007	5.178176703825034	5.008109850820225	4.854294535879015	4.725302586273664	-.44010171	-.84411079	-1.4555089	-.93581015	-1.2841096	-1.5669168
5	-2	.3	0	.9402762954493858	.943413638419994	.9613009971384795	1.034956352907446	1.431993522804616	2.518896625510135	1.011661519972233	1.060690708459078	1.131375526220801	1.229630816198496	1.361986930770408	1.535364493193884	.021024702	.094680056	.49171722	.12041441	.28935453	.59508818
5	-1	.3	0	.8533718552635139	.8593194213396335	.8905873336169582	1.00346138028289	1.496442627668182	2.595586845334072	.9808650973438127	1.062461070883179	1.175663908808222	1.326943985640593	1.522711380571615	1.768970459378647	.037215479	.15008953	.64307076	.20908922	.47357213	.91559863
5	-2	.3	1.28	2.924806561220748	2.872215066576322	2.804311058430382	2.72888903579278	2.7950972830885	3.449577823734435	2.737401988971964	2.712498083300521	2.701112103861985	2.709151394042003	2.743319500392034	2.810881264077822	-.12049551	-.19591753	-.12970927	-.21230848	-.21565516	-.1139253
5	-1	.3	1.28	2.488899926120982	2.386581863218443	2.262775195370558	2.131995949546976	2.156006449954735	2.739085925658006	2.131766647998547	2.085731237324346	2.061447895573715	2.066099019817313	2.107033503857677	2.19134178735117	-.22612473	-.35690397	-.33289349	-.40316868	-.4228009	-.29755813
5	-2	.3	1.645	3.934661795586118	3.852512603072651	3.739257547256889	3.585528375612194	3.480411440431769	3.915062598914712	3.612378658393073	3.549376453847911	3.49586295804069	3.457759228718138	3.441867349942542	3.455630018505513	-.19540425	-.34913343	-.45425037	-.38528535	-.47690257	-.47903177
5	-1	.3	1.645	3.315079766397182	3.156554950262423	2.952984199806663	2.698665982148814	2.490051104870306	2.821935010869073	2.715287511547505	2.606509686151909	2.514993602713758	2.448267795182847	2.414123929033059	2.420154823366878	-.36209556	-.61641377	-.82502866	-.70857006	-.86681199	-.89492494
5	-2	.3	1.96	4.975513447032103	4.86198876275293	4.700711839369759	4.464451684749849	4.180650608673603	4.38911394382523	4.51195445336345	4.409382705163081	4.312239678995172	4.22647249191377	4.158991039628662	4.117421665326714	-.27480161	-.51106179	-.79486287	-.56613076	-.74904096	-.85809177
5	-1	.3	1.96	4.162066034968656	3.9448152453046	3.658477226438234	3.277318054796289	2.833603047942399	2.914870973338713	3.315828274155622	3.144184702698571	2.985556600352378	2.847812722050685	2.739172513459853	2.667708792376173	-.5035888	-.88474798	-1.328463	-1.0178813	-1.3142533	-1.4943572
5	-2	.3	2.33	6.400174639422711	6.242165541272493	6.013009866676464	5.660768488684394	5.129094449382892	5.028959014833721	5.739689100495669	5.582538509402449	5.42542786138281	5.274357781401291	5.136393670209673	5.019411174588699	-.38716477	-.73940617	-1.2710801	-.81763613	-1.1258168	-1.3807634
5	-1	.3	2.33	5.313781973340395	5.014889971182541	4.61446953631954	4.060750691194149	3.303245121732798	3.054903798267159	4.13731635494227	3.882816273045461	3.636129754719803	3.405557683537324	3.199854697480261	3.027688371715203	-.69931245	-1.2530313	-2.0105369	-1.4309657	-1.9082243	-2.2860937
5	-2	.4	0	.8959340217505396	.900600549019868	.9257580106087272	1.020253930160578	1.468585850076696	2.627925334272681	.9978079946381464	1.065583341040732	1.161956607909807	1.294270385699478	1.470477298760235	1.698746159559345	.029823989	.12431991	.5726518	.16964932	.39833635	.80281216
5	-1	.4	0	.7627218882990604	.7697237921258806	.8040887506451164	.9180374600175842	1.37648305880379	2.353793236668035	.9100694659782649	1.000324911960967	1.123067758384007	1.284115224229526	1.489105626772268	1.743238785282371	.041366864	.15531558	.61376119	.23760302	.52139336	.98051691
5	-2	.4	1.28	2.698309190851012	2.619693312588865	2.52311471842811	2.419871327868262	2.454615429000171	3.067737711608917	2.422021122064534	2.385635959100272	2.367343416466941	2.374425317463754	2.415043415195707	2.497875208275007	-.17519447	-.27843785	-.24369377	-.31267324	-.32388386	-.20043398
5	-1	.4	1.28	2.072097894292932	1.947430773123821	1.803248076206518	1.651542188579146	1.623059835154632	2.094555423065606	1.634385003326092	1.57725363709849	1.542997960590049	1.538067287150418	1.568853113946406	1.641353466736504	-.26884982	-.42055571	-.44903806	-.49484426	-.53403062	-.43074444
5	-2	.4	1.645	3.60534648373434	3.48218420536281	3.321187262500227	3.115092819226311	2.940580619460765	3.284329022687288	3.13401764724843	3.044975621393688	2.969045517643726	2.913482163284181	2.886540376191241	2.897126276239849	-.28415921	-.49025366	-.66476583	-.56037086	-.69186431	-.70822018
5	-1	.4	1.645	2.721657363767454	2.530919300521937	2.298856695417476	2.019374754094436	1.76232168298327	1.999627367039956	2.007497912503419	1.882416431721834	1.776236884664141	1.695682033474393	1.647460737734507	1.637895986276561	-.42280066	-.70228261	-.95933568	-.83924091	-1.0259753	-1.0837613
5	-2	.4	1.96	4.532471506868551	4.361816780069041	4.13269433083848	3.819221307446981	3.430630927126018	3.503768217407647	3.859059102266658	3.716262756958639	3.581734519213656	3.462698943709781	3.367491886226092	3.305228565965988	-.39977717	-.71325022	-1.1018406	-.81620872	-1.0697726	-1.2272429
5	-1	.4	1.96	3.379116511766664	3.121243347591625	2.801136821439522	2.395687125609677	1.916689426467322	1.927891918698269	2.397359808390757	2.207586859426599	2.033212695827066	1.881207751083422	1.758567093631789	1.671902642956181	-.57797968	-.98342937	-1.4624271	-1.1715297	-1.4979087	-1.7072139
5	-2	.4	2.33	5.78827558920409	5.550058945083116	5.225005138123541	4.762747459611429	4.084849465545894	3.800112134400385	4.837892717707185	4.622764263511715	4.409772735366968	4.206089158883663	4.020128833230451	3.861244218468218	-.56327045	-1.0255281	-1.7034261	-1.1655114	-1.5821865	-1.9270314
5	-1	.4	2.33	4.259736955470543	3.911975468188492	3.476001396907408	2.907863482624701	2.146588921684188	1.870840928217079	2.941758881522008	2.672145191628142	2.413954831560102	2.174446392652318	1.960952650017854	1.780425692357728	-.78373557	-1.3518735	-2.113148	-1.5875918	-2.0852907	-2.4793112
5	-2	.5	0	.8424406477612685	.8481504167171542	.8773205546504185	.9800423579135674	1.446059984046252	2.642173799869171	.9665495622396454	1.04744818415007	1.161520302437785	1.316858630530601	1.521935185520952	1.784975307096174	.034879908	.1376017	.60361934	.20500754	.47441798	.94253469
5	-1	.5	0	.6702612127208647	.677218925148901	.710182318466925	.8161356585725461	1.233411535962248	2.11003036830938	.819451890902147	.9084291895688202	1.028028098715951	1.183329900558934	1.379259604209904	1.620404733785926	.039921105	.14587444	.56315035	.23816797	.51306868	.95014352
5	-2	.5	1.28	2.438106710866479	2.339661271106952	2.222543131012362	2.09515789887358	2.079743778689525	2.624548157132021	2.088143523271698	2.040638106357942	2.013666794856408	2.015240399889699	2.054201260275109	2.139660387663131	-.21556358	-.34294882	-.35836294	-.3974686	-.42286631	-.29844633
5	-1	.5	1.28	1.686010785775858	1.556322149914408	1.408348425995406	1.250101695628479	1.195947255327279	1.612837208923442	1.220462799601719	1.157750076380714	1.116376827021568	1.101774868446712	1.119232491524951	1.173659400804584	-.27766237	-.43590909	-.49006352	-.52826071	-.58423591	-.51235139
5	-2	.5	1.645	3.22524083951665	3.071869093134927	2.879219074070901	2.636275015808967	2.387337548237881	2.625140738708184	2.638595616455905	2.52858904606751	2.433370902483333	2.360878842298941	2.320080904796889	2.320442345290931	-.34602177	-.58896583	-.83790332	-.69665182	-.864362	-.90479851
5	-1	.5	1.645	2.182527806873226	1.989023877252099	1.758386579196686	1.481840695207868	1.219371559857489	1.43231452150687	1.451190539522101	1.324464634507744	1.215618126626938	1.130243152224367	1.073782574955223	1.051265275095491	-.42414123	-.70068711	-.96315622	-.85806316	-1.0522846	-1.1312625
5	-2	.5	1.96	4.017939240421208	3.806880248277842	3.536162956853353	3.17620985144652	2.69650795797028	2.636596346861591	3.193478366074677	3.021792477881886	2.859485733030215	2.714390493440739	2.595554902622529	2.512739304425797	-.4817763	-.8417294	-1.3214313	-.99614674	-1.3035487	-1.5051999
5	-1	.5	1.96	2.68148665828394	2.426764993846891	2.117910448884825	1.730549688323152	1.273183121112637	1.292795966274177	1.710452094334278	1.526661315285575	1.35786804885851	1.209830575899709	1.088152763538835	.9979875289993521	-.56357622	-.95093697	-1.4083035	-1.1548253	-1.4716561	-1.6834991
5	-2	.5	2.33	5.072063536006487	4.780854955595424	4.403858015388717	3.888614175091901	3.111221173958814	2.674934078340832	3.936128317681209	3.685343307944676	3.437351351570718	3.199785536350838	2.981722635968838	2.793218988076971	-.6682055	-1.1834494	-1.9608424	-1.3867202	-1.872278	-2.2788446
5	-1	.5	2.33	3.346762560123715	3.016051973489756	2.611413444010374	2.089210747343631	1.392831198633681	1.169419713913737	2.100065384805816	1.850929134045872	1.613607167154399	1.394104185639049	1.198271411443377	1.031464372412491	-.73534912	-1.2575518	-1.9539313	-1.4958334	-1.9526584	-2.3152981
5	-2	.6	0	.7832165336176207	.7893707946984971	.8197911584838953	.9243354642214859	1.397412441873206	2.605769086228706	.9211949853459895	1.010215001345109	1.135081030952305	1.304038071859011	1.525318159154837	1.806363606806098	.036574624	.14111893	.61419588	.22699846	.52082151	1.0231471
5	-1	.6	0	.5848171490076871	.5913112786810709	.6217983456443031	.7193163298301248	1.101934852057616	1.904401684365993	.7277230877945369	.8115570949314919	.9234279172837481	1.067782485805217	1.248965295200101	1.471094124258241	.036981195	.13449918	.51711768	.22673994	.48296535	.88627696
5	-2	.6	1.28	2.166212823511434	2.055730293836851	1.925128779284615	1.776876150790136	1.711591567483373	2.181341036036566	1.761584821531333	1.703796772299021	1.667320389472063	1.660453305183308	1.692126137630442	1.771165404546376	-.24108404	-.38933668	-.45462126	-.46241605	-.50575954	-.39504743
5	-1	.6	1.28	1.363740672079215	1.238134021542303	1.094673001372764	.9399710080604418	.883667672671504	1.286136727919436	.903790610275333	.8402819147191196	.7959756830535348	.7754028490273279	.782920763388403	.8225548836806319	-.26906767	-.42376965	-.480073	-.52345878	-.58833784	-.5411858
5	-2	.6	1.645	2.830187684850908	2.660914259868794	2.45145285113755	2.183296201299177	1.871506329601905	2.013404776358311	2.169604342531755	2.044220331478249	1.933786714743875	1.846555483302754	1.791684282034623	1.778511867316672	-.37873483	-.64689147	-.95868134	-.78596735	-.98363221	-1.0516758
5	-1	.6	1.645	1.748944922537035	1.567040836435759	1.350434410021725	1.090351542239467	.8490268553806715	1.076052680249286	1.0539808172061	.9341706877028301	.8306443375247491	.7480394139000832	.6907799103148949	.6628959532711647	-.39851052	-.65859336	-.89991808	-.81477422	-1.0009055	-1.086049
5	-2	.6	1.96	3.486485715548028	3.258029599723796	2.97084874807368	2.587097318170493	2.042710700180431	1.880704929828843	2.582011281984765	2.393132939576388	2.213364721206899	2.050863805106447	1.914943395685885	1.815357569624609	-.51563698	-.89938837	-1.4437751	-1.0933528	-1.4356219	-1.6711282
5	-1	.6	1.96	2.142594428893193	1.910155418302196	1.62799086359489	1.272856571741379	.8611347332018923	.9196323273140995	1.249861140533985	1.082698112424654	.9294926730038821	.7950478673019929	.683918777213289	.6002079336093568	-.51460356	-.86973786	-1.2814597	-1.0598963	-1.3475466	-1.5423865
5	-2	.6	2.33	4.34119302697671	4.035524696174206	3.649543448394387	3.122420101224892	2.295240364769922	1.76918952379076	3.141182353109762	2.876261276362643	2.613488497691905	2.360831155886368	2.127719729819157	1.924341695937984	-.69164956	-1.2187729	-2.0459526	-1.4649317	-1.9803618	-2.4168513
5	-1	.6	2.33	2.681995906939335	2.391434079617889	2.033230797015396	1.565731902786784	.9453150894844782	.7860511820258057	1.575243079267958	1.355972193555747	1.148065038082875	.9566340195537764	.7865077918706269	.6419914089486463	-.64876509	-1.116264	-1.7366809	-1.3260237	-1.7253619	-2.0400045
5	-2	.7	0	.7222138917167812	.7284132408315055	.7587549434012003	.8630963682043712	1.338061304200789	2.541798647130975	.8681128289113261	.9617814071838902	1.092582394203762	1.26847604408011	1.497023499897695	1.784620163941327	.036541052	.14088248	.61584741	.23956752	.54626215	1.0624063
5	-1	.7	0	.5107070158604788	.5167124228250858	.544948423197558	.6354661889352123	.9910880148503441	1.741970711162996	.6449093994073977	.7227189266906867	.8260164799901113	.95872600519658	1.124719644960488	1.327731563309157	.034241408	.12475917	.48038101	.2120119	.448019	.81702453
5	-2	.7	1.28	1.902972130590636	1.786512076699393	1.64732471597786	1.482500352398223	1.375013460190398	1.775089078040169	1.460865860056948	1.394399893862063	1.349077648064025	1.3331499395889	1.355217386560649	1.423419007335476	-.25564742	-.42047179	-.52795869	-.50857222	-.56982219	-.47955313
5	-1	.7	1.28	1.112111898434095	.9937922151290565	.8582632816229804	.7125510792380615	.6670482423164941	1.076581722397006	.674833172105638	.6139676292680376	.5704617674420198	.5481564379063076	.5507175418919754	.5815292493483075	-.25384861	-.39956081	-.44506365	-.49814427	-.56395549	-.53058267
5	-2	.7	1.645	2.454914040208152	2.281059971610716	2.064878937256296	1.781372680281876	1.425288266199513	1.493850598329988	1.756105609385029	1.620903678907829	1.500143824156501	1.402118912311257	1.335764778788537	1.309818815876354	-.39003509	-.67354137	-1.0296258	-.83401036	-1.0527952	-1.1450952
5	-1	.7	1.645	1.427549078234642	1.260525260613597	1.060660106539345	.8209021910103946	.6092776249201507	.8629195131814216	.7877368678422979	.678486358523966	.5842520105565379	.5089853206742626	.4564080494985	.4298907951087389	-.36688897	-.6066469	-.81827146	-.74906272	-.91856378	-.99765831
5	-2	.7	1.96	2.993334404203342	2.765528356480823	2.478334932110224	2.087067483175834	1.508362716336664	1.284712361661655	2.066649341364664	1.870618732043626	1.683036875553035	1.512197495546523	1.367298581692152	1.2575692939018	-.51499945	-.90626693	-1.4849716	-1.1227157	-1.4811369	-1.7357651
5	-1	.7	1.96	1.764913518363609	1.556000753819074	1.299922533871159	.9760299329323724	.6095163671349563	.7069845469377415	.9602521777837703	.8112458262206311	.6754237611823468	.5569346262769866	.459651716613555	.3870354512411596	-.46499097	-.78888357	-1.1553972	-.9536677	-1.2079788	-1.3778781
5	-2	.7	2.33	3.689484278595976	3.397977995463096	3.028433194523127	2.513346268682618	1.679455847202218	1.123148237600406	2.512603351331802	2.248980928048574	1.986786399074231	1.73429902084269	1.501019179205212	1.296753987112521	-.66105109	-1.176138	-2.0100284	-1.4405034	-1.9551853	-2.3927302
5	-1	.7	2.33	2.251167108974248	1.995146462519659	1.673960833656625	1.249200915335499	.6879245506241419	.5751937645244148	1.264944351913236	1.071112263566721	.8883562531434989	.7211736034799321	.5737337761055145	.4497180597517125	-.57720625	-1.0019662	-1.5632426	-1.1800549	-1.5299935	-1.8014491
5	-2	.7999999999999999	0	.6629509065528232	.6690368407329028	.6989336375939804	.802591590992116	1.275796868967948	2.465412325797523	.8131642229523228	.9092212116817332	1.042712937043644	1.22108071958582	1.451096291542557	1.738220755463864	.035982732	.13964069	.61284596	.2462703	.55812979	1.0752698
5	-1	.7999999999999999	0	.4487301555052489	.4543315907209624	.4807636913873351	.5657499201211331	.9009986835513463	1.617327013587314	.5741949499834168	.6462639670971312	.7415631425175715	.8635982301094189	1.015864050654168	1.201782055136531	.032033537	.11701977	.45226854	.19753382	.41486809	.75305188
5	-2	.7999999999999999	1.28	1.663051198410868	1.544294735661495	1.399935364363024	1.223282097030323	1.083654820165086	1.426693158366886	1.197305167410097	1.124336131099608	1.071907949310301	1.047981007808369	1.060579951240173	1.116999040203996	-.26311582	-.43976909	-.57939637	-.53871506	-.61507016	-.54605216
5	-1	.7999999999999999	1.28	.9235114860680536	.8128552408104119	.6860171959247056	.5510620415545563	.52098195044156	.9462183870018696	.5153757579965049	.4590539957607784	.418760663179167	.3978566745178668	.3995453737410046	.426798029997175	-.23749429	-.37244946	-.40252954	-.46445748	-.52565479	-.49671346
5	-2	.7999999999999999	1.645	2.124203367671949	1.952304428067902	1.735550331602157	1.445084446413357	1.063743366875614	1.085268782940793	1.412993013490769	1.273103725707528	1.147069630722909	1.042994951939671	.9693092264961142	.9338982399494444	-.38865304	-.67911893	-1.06046	-.85109967	-1.0812085	-1.1903051
5	-1	.7999999999999999	1.645	1.200818082157156	1.047073218496469	.8622504861777912	.6412169618293559	.4570968227906472	.7361230357935611	.615476689323441	.5170564387862839	.4328322348324837	.3663035671759973	.3207574663739681	.2991850485654209	-.33856758	-.55960113	-.74372125	-.68376166	-.8345145	-.90163302
5	-2	.7999999999999999	1.96	2.576579872267813	2.358709756541853	2.079837916943163	1.692045133349679	1.10481648680275	.8559846528147256	1.663482293657103	1.467865293104563	1.28032334600942	1.109094473247826	.9629706611255241	.8503606878537475	-.49674195	-.88453472	-1.4717634	-1.1087146	-1.4674854	-1.7262192
5	-1	.7999999999999999	1.96	1.514280486571696	1.323537686110843	1.087591332757995	.7881687724863552	.4562623883452426	.5817277205396847	.7819821438486799	.6481957358839801	.5271307629283718	.4225021114608746	.3377670594396155	.2760321031076592	-.42668915	-.72611171	-1.0580181	-.86608475	-1.0917784	-1.2382483
5	-2	.7999999999999999	2.33	3.175265618087844	2.908816843940232	2.563811346932682	2.07068087129185	1.256726848062919	.7095201054797418	2.058690375385934	1.804568681951634	1.551899150235781	1.309148066264351	1.085616502341053	.8904251298805457	-.61145425	-1.1045847	-1.9185388	-1.3706969	-1.8661176	-2.2848406
5	-1	.7999999999999999	2.33	1.985927115917916	1.752178687378248	1.455008997447111	1.058729026320149	.5360371218134118	.4494284175833977	1.080511278112255	.9045017926988829	.7394422889310698	.5893775492419386	.4580408292281194	.3487465740237834	-.53091812	-.92719811	-1.44989	-1.0814253	-1.3965496	-1.6371806
5	-2	.8999999999999999	0	.607842397181165	.6137915970730824	.6432400885932004	.746056373197317	1.214990830257269	2.386211080239312	.7602133356008451	.8571601961670129	.991188859547626	1.169153605230914	1.397097335782259	1.679771147176356	.03539769	.13821398	.60714841	.2493178	.56131119	1.0719287
5	-1	.8999999999999999	0	.3978411894666552	.4031241812326684	.4281374129059031	.5087895683929398	.8289350451891937	1.522937916043703	.5153687211980827	.5823708680581513	.6707026143901719	.7835441988488888	.9240960552802271	1.095530408934848	.030296223	.11094838	.43109384	.18452968	.385703	.69768924
5	-2	.8999999999999999	1.28	1.454303058186499	1.335253357828763	1.188224700631688	1.004187834870162	.8425788153696504	1.1436427327941	.9756548851699235	.8985056086101467	.8411622127905759	.8111552744175132	.8158402337378672	.8616676873220671	-.26607835	-.45011523	-.61172426	-.55579746	-.64314777	-.59263539
5	-1	.8999999999999999	1.28	.7854101690843065	.6816687888564628	.562919513886756	.4382524595826	.4233558816195298	.8657631492066065	.4067303645844151	.3555728890906316	.3195643636102951	.3017579357507564	.3050772261920507	.3322607938559815	-.22249065	-.34715772	-.36205429	-.42983729	-.48365223	-.45314938
5	-2	.8999999999999999	1.645	1.849817442487273	1.682760038502477	1.468945536311733	1.177960441589588	.7872309869904968	.7850570372502691	1.142838890399538	1.002471522091582	.8755664941717759	.7698910084754739	.6932430450038344	.652617812197107	-.38087189	-.671857	-1.0625864	-.84734595	-1.0799265	-1.1971996
5	-1	.8999999999999999	1.645	1.044651482793028	.9012774941586297	.7284265485192264	.5224059622282441	.3595013322898669	.6576998191528931	.5049310748391035	.4158241559363988	.3404032889092552	.2818858499714597	.2433118040951006	.2274828582931883	-.31622493	-.52224553	-.68515015	-.62882733	-.76276565	-.81716865
5	-2	.8999999999999999	1.96	2.250408985532085	2.04492419124498	1.777200609260507	1.398968083279936	.8202228751658283	.5713555957358272	1.367132774980178	1.176663319060616	.9943833086728099	.8283274876204565	.6867462891008302	.5771851273818798	-.47320837	-.85144091	-1.4301862	-1.0737456	-1.4220815	-1.6732239
5	-1	.8999999999999999	1.96	1.35093056890674	1.172626344657597	.9507884483044798	.6687125890496707	.3599117519190558	.501728616213309	.6708980494914448	.5483474814630118	.4382088657571286	.3439094969698401	.2686595623066176	.2153852393677882	-.40014213	-.68221796	-.99101883	-.8025831	-1.0070211	-1.1355454
5	-2	.8999999999999999	2.33	2.807694192285576	2.564371117032585	2.241486035845087	1.770578956963857	.9861451422511985	.464750492405325	1.751243265800876	1.508854397984858	1.268733274004727	1.039356709576744	.8296554492073888	.6480001098107472	-.56620818	-1.0371152	-1.8215491	-1.2988398	-1.7683375	-2.1596942
5	-1	.8999999999999999	2.33	1.821701476336739	1.601030666066213	1.318666463624164	.9406220564989446	.4411592477166593	.3657682749136433	.9674511262388089	.8032095876998009	.6497789716601241	.5108716848669371	.3899358216465783	.2900786763710128	-.50303501	-.88107944	-1.3805423	-1.0184919	-1.3108298	-1.5316228
5	-2	.9999999999999999	0	.5581242632689605	.5639574114193696	.5930213859008733	.6948657110729731	1.158035977180092	2.309726691708162	.7112725784554957	.8081018955317614	.9412701205762328	1.117073686225286	1.340949631112395	1.617138404834596	.034897123	.13674144	.59991169	.24997763	.55894941	1.0590142
5	-1	.9999999999999999	0	.3563523492984606	.361382672467493	.3852712572983211	.4625281345164183	.7716196712249429	1.451907816412753	.4669681036634615	.529660007536274	.6121296048749951	.717310426526194	.8481797052354006	1.007717872299823	.028918909	.10617579	.41526732	.17330766	.36095807	.65136552
5	-2	.9999999999999999	1.28	1.278931441968238	1.160677834148677	1.012865178421027	.8251982390467475	.6505858284426802	.9239141579852852	.7955725753646761	.7163801831591379	.6562984844066938	.6223841318897956	.6213411213493518	.6588700892768509	-.26606625	-.45373321	-.62834561	-.56255126	-.65654731	-.62006134
5	-1	.9999999999999999	1.28	.6855488629223535	.5876328627186015	.4758005767674041	.3599107225640811	.3577394096345141	.8154391388892748	.333492312933824	.2872841780477114	.2556680868325437	.2415154843255293	.2476005474576197	.2765547040957627	-.20974828	-.32563815	-.32780945	-.39826468	-.44403338	-.40899417
5	-2	.9999999999999999	1.645	1.632617655269359	1.471190905782252	1.262094394694218	.9748601700197403	.5858924793414314	.577137764185457	.9392991301273385	.8014303985214912	.676889950665564	.5730520141958843	.4970924380710176	.4552229287671253	-.37052327	-.65775746	-1.0467252	-.83118725	-1.0595657	-1.1773947
5	-1	.9999999999999999	1.645	.9375629213118664	.8018306328558839	.6379284193658991	.4430091832873452	.2946391877858551	.6052329521315226	.4329891402770341	.3511152563337935	.2825804417713921	.2304331752369855	.1975857244123181	.1867650882654967	-.29963452	-.49455374	-.64292371	-.58644766	-.70712972	-.75079781
5	-2	.9999999999999999	1.96	2.009611514436605	1.815269039610303	1.558335820847732	1.19173054089017	.6296088347324456	.3937331852107966	1.159038368527465	.9758122636381845	.8012731264251762	.6431750524028013	.5092240445552034	.4062214655124306	-.45127571	-.81788099	-1.3800027	-1.0337993	-1.3664365	-1.6033901
5	-1	.9999999999999999	1.96	1.243413947564296	1.073400073432432	.8612571540293369	.5910864148635679	.2964795415372948	.4457209058095173	.5997650404056062	.4850784106664644	.3825389373084639	.2953870830388035	.2266946553212134	.1793112043574288	-.38215679	-.65232754	-.9469344	-.75833553	-.94802684	-1.0641028
5	-2	.9999999999999999	2.33	2.561368614082702	2.334271165838546	2.027320121576737	1.574371510398623	.8182645993019267	.3244045533460092	1.548529630075954	1.316645611572649	1.088266517533362	.8717225084900582	.6754997969486614	.5072889137191599	-.5340485	-.98699713	-1.743104	-1.244723	-1.6896461	-2.0540798
5	-1	.9999999999999999	2.33	1.716716230436998	1.504042694969858	1.231294537685279	.8653148662072832	.3792761620932117	.3056567472359512	.8969006504592079	.7405516185713854	.5947823551517425	.4630757065452427	.3487086432238477	.2546909862697928	-.48542169	-.85140139	-1.33744	-.97616464	-1.2536405	-1.4620253
7	-2	.1	0	.9905692840442647	.9911447055383413	.9946283265317226	1.01078838083891	1.127462968092218	1.604176723293355	1.005206042898782	1.01601877804847	1.032230167315505	1.05564583512849	1.088374108421629	1.132775910577237	.0040590423	.020219097	.13689369	.025449494	.065076552	.14220662
7	-1	.1	0	.9747754590778167	.9762532853463841	.9850622990607766	1.024690536841859	1.288269762754363	2.214904498463573	1.011356584980533	1.037731635863947	1.076676396522611	1.132007572517874	1.207996687102845	1.309201374358048	.01028684	.049915079	.31349429	.062956177	.15723212	.33442593
7	-2	.1	1.28	3.193150516798652	3.183409202068534	3.169890693923247	3.152756866599543	3.175010151451521	3.488110646375772	3.156101836917589	3.150624064662698	3.148094780834081	3.150201678918815	3.1589996736473	3.176863583468702	-.023259822	-.040393651	-.018140364	-.042526454	-.042948838	-.016286934
7	-1	.1	1.28	3.107671579936417	3.082595854461525	3.048332204720809	3.006039103130873	3.053668113056686	3.653133202868402	3.013835897987085	3.000377461214899	2.994151767615981	2.998906417949583	3.019009982413413	3.05927507720669	-.059339374	-.10163248	-.054003466	-.10729412	-.10876516	-.048396502
7	-2	.1	1.645	4.320113018626912	4.305065597299709	4.282802910344006	4.248547444449889	4.222255108369934	4.451299719877877	4.256496782334886	4.242649782261195	4.230495035198238	4.221660605563845	4.218174982553434	4.222421116737103	-.037310109	-.071565576	-.097857907	-.077463239	-.098452412	-.097691901
7	-1	.1	1.645	4.198797486264353	4.16006846941566	4.103660708045274	4.019262161839011	3.955984031858299	4.387762877037397	4.038032047255109	4.004163572503166	3.97480972958442	3.953687393286331	3.945219163385879	3.954351800672766	-.095136777	-.17953533	-.24281345	-.19463392	-.24511009	-.24444568
7	-2	.1	1.96	5.486377965784984	5.465818681911351	5.43447301360735	5.382433548721272	5.305726081691017	5.44752626023379	5.395175613551076	5.37264192881648	5.350498534147024	5.330312327800347	5.31408513783182	5.304209104603411	-.051904954	-.10394441	-.18065189	-.11373603	-.15606564	-.18216886
7	-1	.1	1.96	5.327839111826782	5.274930185907059	5.195526436815533	5.067411101031046	4.889046152468884	5.147077457690556	5.097660225360859	5.0426490306996	4.989349279970676	4.941449538361664	4.903431593993648	4.880383763993435	-.13231267	-.26042801	-.43879297	-.28519008	-.38638958	-.44745535
7	-2	.1	2.33	7.090732744086582	7.062556349704415	7.018658926976228	6.942045533019291	6.795688772986116	6.817041384613732	6.96142759802269	6.926901372121834	6.890971247980937	6.855120903951346	6.821316653768415	6.791964586274898	-.072073817	-.14868721	-.29504398	-.16383137	-.23561184	-.29876816
7	-1	.1	2.33	6.880758083715797	6.808257999130556	6.697086446784048	6.508592773497712	6.171387539837252	6.190053020649033	6.554843546729864	6.470714078670356	6.38445659331085	6.299726570257358	6.221092687754916	6.153842523472676	-.18367164	-.37216532	-.70937055	-.41004401	-.5810315	-.72691554
7	-2	.2	0	.9628075501392699	.9649105400766447	.977264917609137	1.031207999904107	1.361985867940963	2.385744200019989	1.012995426775383	1.048423216480523	1.100153793834562	1.172873714202066	1.271771845759066	1.402344494963892	.014457367	.06840045	.39917833	.085615665	.21006617	.43953696
7	-1	.2	0	.9050871652467029	.9096608937641839	.9350546868658905	1.035034122060226	1.528380767845957	2.698157807618788	1.007326660238022	1.075233700064943	1.171071967820826	1.301182755411419	1.471990900728882	1.689648536927815	.029967522	.12994696	.62329358	.17014654	.3960956	.7845614
7	-2	.2	1.28	3.043598928250242	3.008125368492626	2.960646886631412	2.904584225095972	2.967032974426726	3.622252272982194	2.913845219606274	2.895936921412646	2.887830515264655	2.894208448412181	2.920434213899736	2.97234136296349	-.082952045	-.13901471	-.076565951	-.14766201	-.14939047	-.071257569
7	-1	.2	1.28	2.744007975084772	2.665967892385276	2.566853769711584	2.457753496016766	2.520423614676611	3.210583519495181	2.467674357813178	2.431478794576384	2.413849471118561	2.421744448946732	2.462460079747372	2.543202266466293	-.1771542	-.28625447	-.22358435	-.31252918	-.32226354	-.20080571
7	-2	.2	1.645	4.106692615150156	4.051638084693407	3.973006916288575	3.85976376339671	3.783374255284557	4.249532529606277	3.88380211297278	3.838425077040508	3.799562323676158	3.77190558322166	3.760916806811325	3.772608028134872	-.13368569	-.24692886	-.32331836	-.26826754	-.33478704	-.3340846
7	-1	.2	1.645	3.681316884051748	3.560463290818348	3.397000902570126	3.180383092875335	3.023890105876178	3.473111142064607	3.212232412683148	3.123597252396835	3.049017578453093	2.995777238981638	2.971615691087454	2.984262900645346	-.28431597	-.50093377	-.65742677	-.55771965	-.68553966	-.69705397
7	-2	.2	1.96	5.205684192686031	5.130097846077901	5.018821053746388	4.845729966294908	4.624511938746472	4.89468579329032	4.885626229051762	4.811697731098715	4.740912518168162	4.677980392563424	4.628471822958261	4.598587689037861	-.18686314	-.35995424	-.58117223	-.39398646	-.52770382	-.60709649
7	-1	.2	1.96	4.648608219926137	4.483042087643835	4.252511843246028	3.924242728205238	3.541896586830416	3.745126749965566	3.980913172142218	3.838670626058057	3.706026071130396	3.590605926215559	3.500604107502725	3.444280093182472	-.39609638	-.72436547	-1.1067116	-.8099376	-1.0580024	-1.2043282
7	-2	.2	2.33	6.715507159352059	6.61122498768076	6.454355670532001	6.197806077761381	5.775452696481454	5.775536684025595	6.260502528490406	6.147103692316588	6.032266715402413	5.920740278688106	5.818254869111372	5.73127757740691	-.26115149	-.51770109	-.94005448	-.56840348	-.7947669	-.98422956
7	-1	.2	2.33	5.974691565069767	5.74694083088607	5.423364705125615	4.940894727958257	4.249539718509705	4.119989860630351	5.035450123137565	4.820629333843382	4.60962511309215	4.410540765248355	4.23218556107234	4.083523812306043	-.55132687	-1.0337968	-1.7251519	-1.1540623	-1.5641508	-1.8911678
7	-2	.3	0	.9184243762612252	.9224424507847656	.9448434808868379	1.033566338768178	1.480660717763181	2.63141766172141	1.008328185129108	1.068925053179526	1.155374480040314	1.27421808983457	1.432423865192545	1.637041201006593	.026419105	.11514197	.56223637	.15050067	.35579371	.71861684
7	-1	.3	0	.8065440957996431	.8133487654186642	.8478516908987473	.9660055212033221	1.443167080254793	2.415177575599226	.9488120541378566	1.036980066574241	1.157351550394222	1.315752285346304	1.517794274768884	1.768604326048084	.041307595	.15946142	.63662297	.23043597	.5092082	.96206021
7	-2	.3	1.28	2.811928557368178	2.744142242210161	2.658199873687856	2.564151126359947	2.621959690266485	3.282018517364092	2.571802748645499	2.540115260186751	2.524954725497743	2.533060509360756	2.571855291119948	2.649084866709627	-.15372868	-.24777743	-.18996887	-.2718133	-.27886805	-.16284369
7	-1	.3	1.28	2.268255141972353	2.149542378947141	2.010000006452247	1.866186221526706	1.873168722979654	2.38670636519497	1.857131000301722	1.804859515438146	1.775735021820964	1.776390627637831	1.813376753305396	1.892809707023796	-.25825512	-.40206891	-.39508641	-.46339563	-.4918645	-.37544543
7	-2	.3	1.645	3.773557857100048	3.667869671688635	3.52501939893929	3.335818350782279	3.194529637990097	3.608691805181107	3.363105033637432	3.284427810577534	3.217748600949533	3.169917845200684	3.148587027693029	3.161840863918636	-.24853846	-.43773949	-.57902825	-.48913005	-.60364002	-.61171699
7	-1	.3	1.645	3.004409976371434	2.821398887838134	2.593719508863439	2.319348666633425	2.09668572062398	2.388954562423911	2.322675213861376	2.2032248104403	2.103041710185038	2.029139049424824	1.988493528542841	1.987657386145899	-.41069046	-.68506134	-.90772426	-.80118519	-.97527093	-1.0167526
7	-2	.3	1.96	4.763257819634877	4.617478492890413	4.414652303348741	4.125826712452539	3.77878986545998	3.942573162394243	4.175740022102567	4.048703036689639	3.929168234612849	3.824106081642923	3.741399711668736	3.689469704081539	-.34860551	-.63743109	-.98446798	-.71455479	-.93915176	-1.0737882
7	-1	.3	1.96	3.757500718924895	3.507973261590263	3.189888153963854	2.78314818680877	2.330894183712184	2.403502440467653	2.805828341537418	2.620414865683522	2.450766450732245	2.304260914356131	2.188275941693361	2.109766355185314	-.56761259	-.97435254	-1.4266065	-1.1370858	-1.4532398	-1.6477344
7	-2	.3	2.33	6.11546424536538	5.91309056637689	5.625982060075991	5.19829579677432	4.569068427699199	4.395577217521695	5.283503643751938	5.090536816529869	4.899218356248039	4.716688529819956	4.551137078357445	4.411419065877545	-.48948219	-.91716844	-1.5463958	-1.0249274	-1.3987757	-1.7040452
7	-1	.3	2.33	4.778965839604997	4.438104091058644	3.997181132631789	3.413120384755687	2.658292041052051	2.44336187799879	3.47367127073012	3.203444388028281	2.944930367002832	2.705957309424456	2.494389587370379	2.317662253646811	-.78178471	-1.3658454	-2.1206739	-1.5755215	-2.0730085	-2.4613035
7	-2	.4	0	.8605726736259331	.8661653160791671	.8954234925799953	1.000830479833795	1.475703282410263	2.641310431379396	.9814193315268422	1.059954937531361	1.170122076366329	1.319149312095175	1.514444092481149	1.763123852691862	.034850817	.14025781	.6151306	.19938226	.45857665	.90255117
7	-1	.4	0	.6983019818029749	.7055613350319561	.7400426815271615	.849560124881567	1.260926819763249	2.059728912640379	.848539005974173	.9375436598715371	1.056706328409055	1.210824653503161	1.40450384346576	1.641995203791969	.041740701	.15125814	.56262481	.23924167	.5125227	.94369322
7	-2	.4	1.28	2.524260311448129	2.428574639235805	2.313203985956728	2.189754559556615	2.199746440235113	2.77796220211924	2.187694402024007	2.143313787038661	2.119556272722723	2.123991519134869	2.16472605704389	2.249911672109695	-.21105632	-.33450577	-.32451388	-.38094652	-.40026879	-.27434865
7	-1	.4	1.28	1.797586872866723	1.665462586804991	1.516529296671395	1.364291723510422	1.336497442979943	1.757298739685066	1.334918514636565	1.275086649609992	1.237353413656644	1.227000904436971	1.249121602274973	1.308405004869307	-.28105757	-.43329516	-.46108943	-.52250022	-.57058597	-.48918188
7	-2	.4	1.645	3.357350943652059	3.208351303333115	3.017921817976414	2.778156583301318	2.558832192157424	2.854740663280155	2.790199149667882	2.685165100211367	2.595678943659641	2.529453135235178	2.494893185060493	2.500597360842983	-.33942914	-.57919437	-.79851878	-.67218584	-.82789779	-.85675359
7	-1	.4	1.645	2.342575819551425	2.142643896582463	1.906122343205557	1.631179926583188	1.399868551363783	1.643270471562985	1.603178351749145	1.478015647458467	1.371964242632094	1.290514959833484	1.238956338116644	1.222137440875069	-.43645346	-.71139592	-.94270724	-.86456019	-1.0520608	-1.1204383
7	-2	.4	1.96	4.20582047112255	4.000660307194414	3.732005002440431	3.37288334417318	2.923260661600506	2.940644783059749	3.404006990174314	3.238209709821677	3.083127907003953	2.946594359734191	2.837279396333579	2.764184220207751	-.47381547	-.83293712	-1.2825598	-.96761078	-1.2592261	-1.4416362
7	-1	.4	1.96	2.89443736964046	2.627157103685803	2.3047489850444	1.91087080946285	1.483094246394281	1.552743378607292	1.895875192593699	1.710575793149657	1.541941443277279	1.395656040287209	1.277185351882966	1.191516443556567	-.58968836	-.98356658	-1.4113431	-1.1838616	-1.4987813	-1.7029209
7	-2	.4	2.33	5.350046598083011	5.06619714506721	4.689400907777902	4.168437778379922	3.414548598694693	3.071306085194256	4.234038783571775	3.988430001036321	3.74757484860777	3.519421109835648	3.312929289620326	3.137561798887855	-.66064566	-1.1816088	-1.935498	-1.3616166	-1.8306255	-2.2124848
7	-1	.4	2.33	3.634790433269588	3.279825039416179	2.847231557098111	2.30254927953186	1.625692279615861	1.470050319224403	2.322971296189587	2.066124333336929	1.823356395867825	1.600590927670491	1.403514085933383	1.237282884003611	-.78755885	-1.3322412	-2.0090981	-1.5686661	-2.0341995	-2.3975077
7	-2	.5	0	.7939218008389305	.8003154916955002	.8321211214180984	.9407885290287463	1.414967219850217	2.566389505281157	.9330147578430015	1.021293284651843	1.143761421196029	1.30760108909403	1.51990943928647	1.787234393190889	.03819932	.14686672	.62104541	.22737148	.51367927	.9933126
7	-1	.5	0	.5959732459272947	.6027141665884082	.6338738253410922	.7304800277348283	1.085902049123721	1.766876573290997	.7378394148593023	.8196872887701961	.9280874331380672	1.067013240008239	1.240339405743017	1.451745894973141	.037900578	.13450678	.48992881	.22371404	.47103998	.85577267
7	-2	.5	1.28	2.212971439865033	2.099787186464039	1.966629491185953	1.820334245618072	1.776641794156437	2.269616240677074	1.807617109766761	1.752345650002297	1.719109020070041	1.715547593091555	1.749627132163925	1.829084283282097	-.24634194	-.39263719	-.43632963	-.4606258	-.49742386	-.38388714
7	-1	.5	1.28	1.401634614668277	1.273616720414585	1.131285261296839	.9863707670093261	.9585141638607116	1.35669551491322	.9448146762617747	.8843397877112548	.8432046975906776	.8255079045181553	.8351684256520412	.8758053302095528	-.27034935	-.41526386	-.44312045	-.51729482	-.57612669	-.52582926
7	-2	.5	1.645	2.907715178224723	2.733646113125443	2.518510842354309	2.249157533472996	1.963797451095849	2.158075746847449	2.241330258635231	2.118848511210095	2.013055535350873	1.931739866194446	1.883190087511862	1.875602241289524	-.38920432	-.65855765	-.94391775	-.78886664	-.97597533	-1.032113
7	-1	.5	1.645	1.802337407631077	1.613900078632901	1.394802562928827	1.143598802887508	.9441230407850075	1.205389788695779	1.102302211327681	.9856160674365673	.8859756462323836	.8075681994730131	.7543578833762878	.7299520899668228	-.40753484	-.65873861	-.85821438	-.81672132	-.99476922	-1.0723853
7	-2	.5	1.96	3.603975150580045	3.367658084198689	3.070210442276363	2.679839175695311	2.161963758433466	2.073566463086256	2.683608531103198	2.496765900713582	2.321691847477382	2.166272357116608	2.039057039143136	1.948632645148214	-.53376472	-.92413598	-1.4420114	-1.1072092	-1.4377028	-1.6553425
7	-1	.5	1.96	2.211080581945061	1.966164481376467	1.675663653634883	1.325314828484244	.962321031732848	1.085260923540003	1.299591211654654	1.134512842460494	.9847176763637998	.8545102263370811	.747931885727136	.6686131716932104	-.5354169	-.88576573	-1.2487595	-1.0765678	-1.3565704	-1.5424674
7	-2	.5	2.33	4.525171723012034	4.205305041208518	3.799830710032457	3.254497979863735	2.445679391754475	2.008794201902164	3.285792731971735	3.019461400250131	2.759036125109239	2.512459059071301	2.288544133701517	2.096311765014232	-.72534102	-1.2706738	-2.0794923	-1.5057104	-2.0127127	-2.4288599
7	-1	.5	2.33	2.767084889035138	2.453868462611843	2.077045799242754	1.605542542690988	1.036141094558074	.9723522094903717	1.619177954508013	1.399872145915783	1.193968890462303	1.005979879636237	.8401075072630622	.7000771313646531	-.6900391	-1.1615423	-1.7309438	-1.3672128	-1.7611051	-2.0670078
7	-2	.6	0	.7240163690999973	.7305536450993936	.7623134698657225	.8692971770915294	1.335414594756551	2.45935119120549	.8714032373069089	.9636730950564044	1.090727632827414	1.259363785994281	1.476131268318237	1.746989967846989	.038297102	.14528081	.61139822	.23965673	.5353474	1.0229737
7	-1	.6	0	.5077536483017853	.5138040988507199	.5416141330156824	.6274778194691998	.9421876939187808	1.548378460196099	.6366926889448926	.7098561788310952	.8061181766985409	.9288314117088392	1.081324671853741	1.266843445715992	.033860486	.11972417	.43443406	.20210253	.42107776	.75908977
7	-2	.6	1.28	1.908777806634221	1.787668317566866	1.645145502461707	1.482484975404676	1.396188108460243	1.818589838020374	1.461637092800697	1.397886212443567	1.355946094059906	1.34313253689201	1.366854577861023	1.434084187353776	-.2636323	-.42629284	-.51258969	-.51089162	-.56564528	-.47469363
7	-1	.6	1.28	1.09904033134049	.9813653786600202	.851230587092541	.7209901592303836	.7113660308572105	1.121258572294473	.6752210918813066	.61873033590515	.5790757926197229	.5595270187735604	.5632075300511233	.5930265773773293	-.24780974	-.37805018	-.3876743	-.48030999	-.53951329	-.50601375
7	-2	.6	1.645	2.474879358505417	2.293000203256075	2.069837815138569	1.786022291927541	1.459136096527544	1.584945779496542	1.763365701647559	1.631549769137046	1.516101142699664	1.424493977738631	1.364438275954851	1.343272086784159	-.40504155	-.68885708	-1.0157433	-.84332961	-1.0503854	-1.1316073
7	-1	.6	1.645	1.408498056554774	1.239570398245444	1.04373217481302	.8218448900544151	.6654899606336543	.9650464958986656	.7820078595732622	.6791499146774375	.5914309630710562	.5221837892188783	.4745434799242192	.4513725155180506	-.36476588	-.58665317	-.74300808	-.72934812	-.88631427	-.95712554
7	-2	.6	1.96	3.03431992464864	2.79386174021149	2.494450173799181	2.098046348387193	1.550826738962228	1.408373352756354	2.082085669369492	1.888805795666123	1.707025387748617	1.544340003363583	1.408720241521171	1.307834615415292	-.53986973	-.93627357	-1.4834932	-1.1455141	-1.4899799	-1.7264853
7	-1	.6	1.96	1.73690923856566	1.522191013475235	1.266916865725225	.960188197070366	.661027195449591	.8400643450250036	.9419538774650003	.8004889300612084	.6728739935996039	.5625641935131903	.4727723739153409	.4063871556386549	-.46999237	-.77672106	-1.0758821	-.93642032	-1.174345	-1.3305221
7	-2	.6	2.33	3.765639408622739	3.452829819363447	3.061186845218304	2.530622851630318	1.722649612288361	1.26394878142603	2.537384919328328	2.273633325988172	2.015680291095395	1.771262717820846	1.548683188025707	1.356050966795393	-.70445257	-1.2350166	-2.0429897	-1.4920061	-1.9943767	-2.4095883
7	-1	.6	2.33	2.205022043061075	1.936930284499738	1.610768281311394	1.199513344831998	.7144564374288103	.7199947128340952	1.222943247565845	1.03785886246198	.8651490282577838	.7084967205656049	.5712887086143738	.4565246247038853	-.59425378	-1.0055087	-1.4905657	-1.1671631	-1.4965253	-1.7484974
7	-2	.7	0	.6559215305221375	.6622938657640363	.6931524514431707	.7974413310375829	1.253042618013913	2.345250533464701	.8057848372028813	.8987768132200586	1.026077720511845	1.193981263408825	1.408478163571908	1.675059070577277	.03723092	.1415198	.59712106	.24285528	.53805971	1.0191375
7	-1	.7	0	.4354850335353143	.4409530702449712	.466119903265237	.543928109493471	.8302531329820014	1.391047402399178	.5517936253589342	.6170218954849065	.7024601304548019	.8109951265872536	.9455391257095288	1.108991864267454	.030634869	.10844307	.39476809	.18153687	.3755101	.67350686
7	-2	.7	1.28	1.63363554032622	1.510613230641078	1.364095503108534	1.191637800578323	1.077120888809751	1.449106439669535	1.165638257773973	1.096281757321965	1.047798204709288	1.026971858769993	1.04046808338045	1.094376017896469	-.26954004	-.44199774	-.55651468	-.53735375	-.6066637	-.53925949
7	-1	.7	1.28	.879883524583943	.7731321614230992	.6557430362737504	.5414923429496582	.5549171552263191	.9888663399020566	.4971483407975276	.446854098630237	.4116136918708051	.3941734106500584	.3971729184521391	.4231040592484211	-.2241405	-.33839118	-.32496637	-.43302941	-.48571011	-.45677948
7	-2	.7	1.645	2.095216383642067	1.916007314191498	1.694346858217437	1.407304376354668	1.062670395307507	1.152621227139879	1.376724494181427	1.242214530287461	1.123283034061068	1.026894812187781	.959978574506305	.9288684916148593	-.40086952	-.68791199	-1.032546	-.85300183	-1.0683216	-1.1663479
7	-1	.7	1.645	1.139097066422135	.9879920508617693	.8127607164823398	.6167178066996184	.4983452982868836	.8347182029647978	.585426997897163	.4963607101890306	.4211264176236713	.3625522063403634	.3233135753192051	.3058893082548943	-.32633635	-.52237928	-.64075178	-.64273638	-.77654487	-.83320779
7	-2	.7	1.96	2.552437464830831	2.323092446274392	2.035101988233953	1.647488122849893	1.101396374278393	.9457785165863893	1.622368752384528	1.432541518524102	1.253720273847112	1.093067253268359	.9578020674125296	.8545548011256694	-.51733547	-.90494937	-1.4510411	-1.1198959	-1.4593703	-1.6978827
7	-1	.7	1.96	1.430644654976567	1.240100914709513	1.01208273973926	.7386549554228597	.4866826516538605	.7069658814045281	.7330448142994513	.6110231646993555	.5018439151906418	.408469324481527	.3336701653643009	.2799792802015369	-.41856191	-.69198972	-.94396198	-.8196215	-1.0221753	-1.1506654
7	-2	.7	2.33	3.159110198236219	2.873844200467245	2.511970434692772	2.01136122149417	1.235362488524676	.7965908170243909	2.006588392551001	1.75706134975508	1.513273550704995	1.282718418396934	1.073092125495207	.8915433167958259	-.64713979	-1.1477489	-1.9237477	-1.4020488	-1.8763918	-2.2675669
7	-1	.7	2.33	1.867574229744691	1.630074629032731	1.337304071571321	.965540938003655	.5337090083820003	.5793871012510188	.9999350417214206	.8384539967008463	.6885948520321262	.553528891972382	.436187197037208	.3392122708230888	-.53027016	-.90203327	-1.3338652	-1.0291202	-1.3140453	-1.5283619
7	-2	.7999999999999999	0	.5931048504090441	.5992445022478095	.6291305146576867	.7307612968589837	1.175097909370436	2.236587531379401	.7424698391721092	.8344542061789365	.9597182417332031	1.124043370636542	1.33291342292198	1.591428427212469	.036025666	.13765645	.58199304	.24134935	.53093851	.99832356
7	-1	.7999999999999999	0	.3776941933111918	.382716131198241	.4058966082768479	.4777872535459151	.7447254490024181	1.279464424030274	.4830842424226729	.5416785532054005	.618188076998108	.7151547704963369	.8351776164273963	.980887144171776	.028202415	.10009306	.36703125	.16398436	.33746058	.60319293
7	-2	.7999999999999999	1.28	1.398608418004712	1.276748473256124	1.129662538411123	.9530124804023814	.8231073168299026	1.163855329869775	.9244828886343935	.8523567860411276	.7999979364438404	.7735908907328333	.7790382572418093	.8215858528099614	-.26894587	-.44559595	-.57550108	-.54625165	-.62501752	-.57702255
7	-1	.7999999999999999	1.28	.7253192054056322	.6280508471803175	.5218358972213243	.4217597139291676	.4562985038406161	.9160618524343795	.3819942353725802	.3382701211780532	.3084465090205608	.2949657354086656	.3002043548886745	.3264447896613928	-.20348331	-.30355948	-.26902071	-.38704908	-.43035346	-.3988744
7	-2	.7999999999999999	1.645	1.785390026433459	1.613317474237544	1.397834155215472	1.115033390137472	.7700349139347773	.8485611527600548	1.082140660208922	.949763466198779	.8322658875646953	.7360533863179662	.6672791090625629	.6313639678588436	-.38755587	-.67035663	-1.0153551	-.83562654	-1.0493367	-1.154026
7	-1	.7999999999999999	1.645	.9598168480453825	.8223177270718204	.6628407349062428	.4864284578833682	.3959637267388734	.7609014820321784	.4652189839203157	.3874758728396693	.3227210772242244	.2735003154401024	.2422579451666259	.2313077207806515	-.29697612	-.4733884	-.56385314	-.57234097	-.68631655	-.72850913
7	-2	.7999999999999999	1.96	2.179840034674971	1.966126616993526	1.693629515024025	1.321498262576496	.7935287938937541	.6480625290991885	1.294730450080417	1.113640489234135	.9433761747890999	.7906411953926007	.6619422981778013	.5630188993381208	-.48621053	-.85834175	-1.3863113	-1.0661995	-1.3891988	-1.6168212
7	-1	.7999999999999999	1.96	1.237288782139605	1.063117661230711	.8536635447585377	.6028140926216878	.3809647469495294	.6266943115201861	.6086002309934511	.5003605385691478	.4042671493835429	.3229941048487892	.259083671770205	.2149172273991647	-.38362524	-.63447469	-.85632402	-.73692822	-.91429466	-1.0223715
7	-2	.7999999999999999	2.33	2.727128126226809	2.470149491411737	2.136746355617737	1.666125586301308	.9298775021105603	.523685098869873	1.656771362353593	1.423925346803394	1.197298181307364	.9841049120446901	.7914672930303884	.6257381283725254	-.59038174	-1.0610025	-1.7972506	-1.3032027	-1.7430232	-2.1013899
7	-1	.7999999999999999	2.33	1.665868302415112	1.446363415693584	1.173749213787906	.8261777211327808	.4245177280030868	.4886310689327363	.8695507841669099	.7229855316577175	.5874683858694337	.4658420978539824	.3607796478575768	.2747562001645334	-.49211907	-.83969057	-1.2413505	-.94288278	-1.2000262	-1.3911121
7	-2	.8999999999999999	0	.5372470806110153	.5431771622040465	.5722174767358155	.6713882282912641	1.104683227041227	2.138798690314841	.6846428684326064	.7747364421332293	.8968375917310063	1.056257552136852	1.258037198834606	1.50692813752626	.034970395	.13414115	.56743616	.23748936	.51901048	.96968108
7	-1	.8999999999999999	0	.3318613574803109	.3365437023600282	.3582320016994431	.4257860605085441	.6797256891848392	1.201046232356661	.4282277919649685	.481471713145779	.5508535195855147	.6386652640472871	.7472766977185392	.8791166936880943	.026370645	.093924701	.34786433	.14961036	.30680391	.54725534
7	-2	.8999999999999999	1.28	1.205971959017734	1.086673322524279	.9411822382279251	.7644821055119196	.6289275705157484	.9535940943017257	.7355127371033796	.6630016283426232	.6092631479653169	.5799188751904455	.5802025739194115	.6146570908373959	-.26478973	-.44148985	-.57704437	-.54297036	-.62605309	-.59131485
7	-1	.8999999999999999	1.28	.6174116721663356	.5277447114401922	.4305147436106739	.341728497774648	.3930746071628538	.8760934043401774	.3077847702704368	.2699688752846109	.2453298669305972	.2361491066356738	.2446812498029194	.2731310792825443	-.18689694	-.27568316	-.22433707	-.34744281	-.38126257	-.3442806
7	-2	.8999999999999999	1.645	1.545774722400431	1.3817995928829	1.174214244238036	.8996334212129428	.5642789975933168	.6459922035500373	.8680865025079042	.7407452193843773	.6278624658392518	.535337516101987	.4686797668659539	.4326077797908026	-.37156048	-.64614129	-.98149574	-.80502951	-1.0104373	-1.1131669
7	-1	.8999999999999999	1.645	.8407518685993262	.7129377365164639	.5647119167792238	.4020422264987798	.3299009219582384	.7146354915147901	.389902341677679	.3205383345566254	.2635934415605569	.2214632392431068	.1964911610535579	.1909453207556606	-.27603996	-.43870965	-.51085097	-.52021354	-.61928862	-.64980656
7	-2	.8999999999999999	1.96	1.910037144671516	1.710595227713229	1.452679027929803	1.097018965669867	.5925779506334619	.4656577916450074	1.072167286500675	.901385383865148	.7415977704202024	.599092173817067	.4797999788526849	.3888112833843599	-.45735812	-.8130182	-1.3174592	-1.0086517	-1.3109449	-1.5212258
7	-1	.8999999999999999	1.96	1.11403408623828	.9505028253494694	.7532957799371588	.5170861909590152	.312606176421809	.5714972931444001	.5318411275677501	.4328245961784813	.3454317889066452	.272171684121017	.2154790480756337	.1776921996148922	-.36073831	-.59694791	-.8014279	-.6812095	-.84186238	-.93634188
7	-2	.8999999999999999	2.33	2.441584640591468	2.205186477274435	1.89259248716017	1.445523414122161	.7438374499786738	.3667888526453901	1.433243776172654	1.214651557653146	1.003106250077434	.8055043209154791	.6284605542819774	.4777251206172082	-.54899216	-.99606121	-1.6977472	-1.2269331	-1.6360803	-1.9638596
7	-1	.8999999999999999	2.33	1.541511377670011	1.332749539658116	1.072627282066131	.7399526619503383	.3537844149703775	.4220387313772263	.7912615939140234	.6541560661274666	.527576423838259	.4141655380509132	.3164653719433202	.2368965282897525	-.46888411	-.80155873	-1.187727	-.88735533	-1.1273458	-1.3046149
7	-2	.9999999999999999	0	.4886983057897733	.4944564159697063	.5227785027453108	.6196828619535434	1.042716774632746	2.053463310292835	.6334046997072112	.7212007417173253	.8396787281061694	.9937421494511669	1.188053343021648	1.427049288079813	.034080196	.13098456	.5540185	.23250243	.50504386	.93835098
7	-1	.9999999999999999	0	.2954931747565592	.2999155908415976	.3204749461170092	.3848537773276177	.6303060696772448	1.146486860394375	.3845440456426298	.4335419195055639	.4973187790401198	.5779885431939673	.6777568063769102	.7989058632420052	.024981771	.089360602	.33481291	.13804874	.28249538	.50341266
7	-2	.9999999999999999	1.28	1.052654964941208	.9364733651351043	.793853748461297	.619797828617082	.4851076827423962	.804217468015485	.5919177273799865	.5207649876551335	.4676106758755627	.4376073965450319	.4354643826438852	.4651990309658311	-.25880122	-.43285713	-.56754726	-.53188998	-.61504757	-.58745593
7	-1	.9999999999999999	1.28	.5422016814516697	.4583798188576851	.3680170615600713	.2876503506231459	.3512870279083052	.8536673050452558	.2595693275703866	.2265949539131114	.2063454894353418	.2010308814797283	.2128695810529737	.2440662856895926	-.17418462	-.25455132	-.19091466	-.31560671	-.34117079	-.2981354
7	-2	.9999999999999999	1.645	1.36728958079426	1.210760352443448	1.011110270584149	.7460727244081602	.4244158017182709	.5158995657037025	.7177077982726803	.5966176797448155	.4898211479866183	.4028093896301625	.3406162057380503	.3074823383077472	-.3561793	-.62121683	-.94287378	-.7706719	-.96448016	-1.0598073
7	-1	.9999999999999999	1.645	.7610150624509261	.6399764643614727	.4995680490879082	.3460474794163382	.2847046886490287	.6817986551565686	.3414322362339564	.2779552117927669	.226486325797604	.1893513778062997	.1688677990913464	.1673224780679165	-.26144701	-.4149676	-.47631037	-.48305985	-.57166368	-.5936926
7	-2	.9999999999999999	1.96	1.722455610827452	1.53392573662963	1.287741899758786	.9464905549404898	.4640395334928129	.3552288712236169	.9243402560038467	.7631071174913858	.6132094223271674	.4805811354563405	.3707226302525095	.2882899418556662	-.43471372	-.77596503	-1.2584161	-.9593485	-1.2418745	-1.4341657
7	-1	.9999999999999999	1.96	1.033301046140002	.8768540869570605	.6878327362597124	.460949129689973	.2651308065122663	.5283516851643894	.4829091858265944	.389994708814667	.3082729741956015	.2401692253570524	.1880859377250664	.1543815557691468	-.34546831	-.57235193	-.76817024	-.64330631	-.79313183	-.87891948
7	-2	.9999999999999999	2.33	2.257733216872144	2.033858607889973	1.73462905950171	1.304179252891342	.6285682824914107	.2727506083467365	1.289035224530638	1.081080134769006	.8810102340581131	.6953816303359304	.5303736271735862	.3912902160160149	-.52310413	-.95355397	-1.6291649	-1.176653	-1.5623516	-1.866443
7	-1	.9999999999999999	2.33	1.462244180565023	1.260612176790559	1.008919832437362	.6858080643296184	.3062581938815035	.369678646890997	.7441093878927828	.6131909600934656	.4922883508115792	.3839374041053585	.2906346044982843	.2148173954704164	-.45332435	-.77643609	-1.155986	-.8490532	-1.0783068	-1.2474267
20	-2	.1	0	.9735211763937068	.9750674597749099	.9842732728145355	1.02558766396581	1.298690110040318	2.248646265804124	1.011717964873116	1.03920763959482	1.079752734587202	1.137288720273074	1.21620648249016	1.321174650316846	.010752097	.052066486	.32516894	.065686464	.16376755	.34765348
20	-1	.1	0	.9311703100202108	.9347660263139566	.9553257057578448	1.040767814824738	1.510319052284508	2.73523298450564	1.01462822952448	1.071509990824887	1.152789164949187	1.264407382767366	1.41247624006547	1.602933255199321	.024155395	.1095975	.57914877	.14033969	.33323708	.67176294
20	-2	.1	1.28	3.100931480312879	3.074689370235054	3.03887567957629	2.994759935436167	3.043894946751549	3.65775241812488	3.002849991304173	2.988813950497539	2.98231883488207	2.987242752353457	3.008092165835938	3.049814516257939	-.0620558	-.10617155	-.057036534	-.11211753	-.11368873	-.051116966
20	-1	.1	1.28	2.877519591038012	2.816115385985537	2.735622827552341	2.642764437060802	2.715535026428794	3.482745836026238	2.655976901594091	2.626185318062237	2.612057396161275	2.620029822923319	2.656975481476005	2.729791236331785	-.14189677	-.23475516	-.16198456	-.25133428	-.25748977	-.14772835
20	-2	.1	1.645	4.189236598938787	4.148706599909063	4.089748634120101	4.001726113851044	3.935847328689535	4.377473896673937	4.02122758118244	3.98591953062988	3.955345583525825	3.933359499060846	3.924531533973779	3.933955633032065	-.099487968	-.18751049	-.25338927	-.20331706	-.25587711	-.25528097
20	-1	.1	1.645	3.872759715229555	3.77796511977472	3.645586452223835	3.461261653759132	3.330959058855583	3.864886056699476	3.49574231505971	3.422008938228046	3.359616965043098	3.315271872052871	3.29624495383873	3.30992536023284	-.22717327	-.41149807	-.54180068	-.45075077	-.55748785	-.56283438
20	-2	.1	1.96	5.315348566505834	5.259979834841638	5.176987790797086	5.043379797287997	4.858160928725892	5.121355059428613	5.074824998932368	5.017485210235471	4.961986148782501	4.912160137225825	4.872646931731411	4.848694940729991	-.13836077	-.27196878	-.45718765	-.29786336	-.40318844	-.46665362
20	-1	.1	1.96	4.902241888894526	4.772792568940842	4.58658146743671	4.30742219701958	3.966923759971132	4.260112243468481	4.364779753874068	4.245880422872836	4.13395861109293	4.036008837319451	3.959720610251038	3.912992915181611	-.31566042	-.59481966	-.93531811	-.65636146	-.86623305	-.98924899
20	-2	.1	2.33	6.864219763643703	6.788350056188072	6.672157063549659	6.475592515400901	6.12567684512085	6.143091481157819	6.523696991093627	6.436021187848593	6.346225324671577	6.258118545205219	6.176442015681185	6.106661344294051	-.19206271	-.38862726	-.73854291	-.42819858	-.60610121	-.75755841
20	-1	.1	2.33	6.31764977155276	6.14036068473648	5.879866513381309	5.469951781434339	4.84023758502133	4.803404411000939	5.560256303333553	5.379747667276898	5.200394857821487	5.029607081902878	4.875657890401866	4.74714722242335	-.43778327	-.84769797	-1.4774122	-.93790209	-1.2880427	-1.5705025
20	-2	.2	0	.9007294162971611	.9054546562881336	.9315839051819139	1.033740950895956	1.531253712878165	2.693254865345073	1.005902488113664	1.075472723160635	1.173444658744004	1.30616495567009	1.480031612927919	1.701138157999954	.03085449	.13301153	.63052428	.17474331	.40543553	.80040872
20	-1	.2	0	.7700976616708084	.7775361323615159	.814432368067894	.9355801713742047	1.373354926586206	2.095155191276661	.9201760679855963	1.01014046710293	1.13088770415317	1.28718309828212	1.483455179959596	1.723605087858815	.044334706	.16548251	.60325724	.24004281	.51708543	.95350742
20	-2	.2	1.28	2.72200587937551	2.641309093927828	2.539201243626609	2.427327805481557	2.488609493918447	3.171610491455886	2.436840624562441	2.399609269046207	2.381380336340624	2.389155598169953	2.43023822971004	2.511801465800394	-.18280463	-.29467806	-.23339638	-.32239661	-.33285028	-.21020441
20	-1	.2	1.28	2.102254627425947	1.97176975055539	1.822472497431499	1.677911664126019	1.702663108521985	2.128247009800802	1.658925535096079	1.604568125848495	1.573913759471187	1.572595615160829	1.605934878557999	1.678696408292531	-.27978212	-.42434296	-.39959151	-.49768651	-.52965903	-.42355821
20	-2	.2	1.645	3.650163838106061	3.525219314307301	3.356877413265893	3.135034754320075	2.974575059569559	3.417207960942851	3.166530494652364	3.075597064590954	2.999158701955856	2.944561689263904	2.919567917893814	2.931885790234908	-.29328641	-.51512909	-.67558879	-.57456678	-.70560217	-.71827805
20	-1	.2	1.645	2.77856084654089	2.577815990166168	2.334255962493375	2.056275446487169	1.875233229915257	2.152380389150025	2.048554873171793	1.926244363043822	1.824885653860735	1.750518398411264	1.708858702798821	1.705032716563073	-.44430488	-.72228539	-.90332764	-.8523165	-1.0280424	-1.0735282
20	-2	.2	1.96	4.607892953510669	4.436754172525555	4.199410658597718	3.863442464908653	3.474659106608076	3.672073382329809	3.919969681756554	3.77421214167981	3.638510376142958	3.520571738545575	3.428627403604569	3.37092512834902	-.40848228	-.74445051	-1.1332339	-.83368081	-1.0873212	-1.2369678
20	-1	.2	1.96	3.474504348811828	3.201301792259052	2.860969530352389	2.446824799652267	2.056867964687279	2.182638693291083	2.460296333232864	2.27181987672848	2.102002406308952	1.957271530477829	1.843706137785719	1.766751021386904	-.61353481	-1.0276796	-1.4176364	-1.2026845	-1.5172328	-1.7077533
20	-2	.2	2.33	5.920668298049756	5.685311740768826	5.352293692685228	4.858829302059021	4.157968989706536	4.02395453140915	4.953797017649925	4.73393817833444	4.518401554203382	4.315395080889242	4.133783306635629	3.982529602856855	-.56837463	-1.061839	-1.7626994	-1.1867301	-1.6052732	-1.9381387
20	-1	.2	2.33	4.425299124636616	4.05287569558129	3.580759630397651	2.982509642327527	2.31180938198695	2.232931151062894	3.040499174068442	2.767533627910491	2.510858867444886	2.277377956093483	2.073595030550436	1.905309764275337	-.84453952	-1.4427894	-2.1134896	-1.6577655	-2.1479211	-2.5199893
20	-2	.3	0	.7987316991921044	.8056429772560878	.8404895600588642	.9588658692511793	1.431200923731011	2.379454137273517	.9426844552109869	1.031452443259139	1.152352149380322	1.311089452011791	1.513142517545694	1.763502435825191	.041757859	.16013417	.63246924	.23272075	.51235777	.96477073
20	-1	.3	0	.597004264497889	.6041329769691616	.6359732223135873	.7271440707335028	1.003716132772636	1.3927658565871	.7348976868615402	.8115476523259869	.9112859961607332	1.0369821865225	1.191345564874116	1.376864176745269	.038968958	.13013981	.40671188	.21454339	.43997791	.7798599
20	-2	.3	1.28	2.232402873358388	2.11155378580919	1.970151698956713	1.825051378002956	1.830092312643691	2.33260513377999	1.814340735271651	1.761293075946671	1.7314905363744	1.731444507863411	1.767554395622836	1.845770793649267	-.26225117	-.40735149	-.40231055	-.47110981	-.50095838	-.38663208
20	-1	.3	1.28	1.400522771837236	1.269677976381499	1.133109631332845	1.013252350068145	1.028387469140335	1.31027524710215	.9543707527265284	.8999961000685807	.8646636611245063	.8514572331433942	.8632329673403704	.9025559628180766	-.26741314	-.38727042	-.37213531	-.50052667	-.54906553	-.4979668
20	-2	.3	1.645	2.954141703119558	2.767994914022677	2.537568298588834	2.261504887808305	2.038766576761545	2.326221725716717	2.262386446508416	2.141825338785266	2.040747597953915	1.966041684989825	1.92452234532231	1.922558485037762	-.41657341	-.69263679	-.91537511	-.81231636	-.98809999	-1.0315832
20	-1	.3	1.645	1.807291886960201	1.609535660064386	1.391822242876035	1.170219892191384	1.055704100037118	1.276739156530723	1.110662821352455	1.002424345275901	.9122822418947635	.8433871847374662	.7986206239130674	.7805336427689238	-.41546965	-.63707197	-.75158781	-.80486757	-.96390468	-1.0267582
20	-2	.3	1.96	3.692279101837562	3.438696759241764	3.117126258509912	2.708535013837217	2.258378286163511	2.332337726152832	2.72835690167163	2.54173446398051	2.371230101354576	2.224092623865797	2.107525405874589	2.028280863440691	-.57515281	-.98374408	-1.4339008	-1.1505446	-1.4681865	-1.6639982
20	-1	.3	1.96	2.22538208581947	1.961080444085444	1.662973105138158	1.340382825211856	1.094433510193815	1.248476587116999	1.300294755458105	1.144077995280357	1.005461962597392	.8876407952888565	.7934982419832773	.7255503445054713	-.56240898	-.88499928	-1.1309485	-1.0813041	-1.3377413	-1.4998318
20	-2	.3	2.33	4.693143232118337	4.347160019824444	3.902037263598913	3.316322414630485	2.566908623899991	2.361328763337538	3.374047207519708	3.102838292481882	2.84389655628731	2.604913638600129	2.393561839833096	2.217047384398918	-.79110599	-1.3768208	-2.1262345	-1.590305	-2.0882297	-2.4760959
20	-1	.3	2.33	2.796317207882999	2.444881583098983	2.041888792292094	1.587055407882054	1.164426748721932	1.220275324761491	1.600313748948839	1.388330233551277	1.193701104246955	1.019651444478003	.8690462970780006	.7443397487441687	-.75442839	-1.2092618	-1.6318904	-1.407987	-1.7766658	-2.0519774
20	-2	.4	0	.6879901057687434	.6952533226113661	.7295865580536302	.8379223411166423	1.240393179489349	2.010214194357127	.8379003861300726	.9262680046905133	1.044311479095765	1.196672954482398	1.387805799528979	1.621823852388764	.041596454	.14993224	.55240309	.2382779	.50868285	.93383372
20	-1	.4	0	.456210033469531	.4617730970783094	.4855452685132369	.5501786780981028	.7341968012319965	.9794810760106087	.5628424695965252	.6198212029970182	.6928837572158686	.7838737710353081	.8946059736774388	1.026846437073746	.029335234	.093968645	.27798676	.16361117	.32766375	.57063639
20	-2	.4	1.28	1.755339034712468	1.622731534371182	1.473887326066696	1.322650825881829	1.296466994088243	1.710299907616976	1.291209363266232	1.231288004313395	1.193242077948306	1.182166053009298	1.202955788578276	1.260111765802751	-.2814517	-.43268821	-.45887205	-.52405101	-.57317299	-.49522728
20	-1	.4	1.28	.9298091688737724	.8248607772671197	.7211322537669667	.6396437834031448	.6821379621730338	.9331792254546528	.5690172054454584	.5256172468876972	.4961724986367312	.4824706794158622	.4862032232125386	.5089515235184007	-.20867692	-.29016539	-.2476712	-.40419191	-.44733849	-.42085764
20	-2	.4	1.645	2.2847324861909	2.084398557344493	1.848449315499429	1.575906075750535	1.35112545453165	1.596853789423764	1.545436517922516	1.420956757156082	1.315520764873768	1.234417722517182	1.182719511644307	1.165062746181482	-.43628317	-.70882642	-.93360704	-.86377573	-1.0503148	-1.1196698
20	-1	.4	1.645	1.182029082154064	1.026022227259496	.8624238358737911	.709464767579455	.6727549640137946	.9088004970873689	.6454408540967842	.5659232243222322	.5001310405981211	.449835225489162	.4166843511058616	.4021949612059981	-.31960526	-.47256431	-.50927413	-.61610585	-.73219383	-.77983409
20	-2	.4	1.96	2.821068187157521	2.553692244924037	2.232576000168229	1.842666387456517	1.426087261198793	1.506358113527798	1.825409658690706	1.641818974745739	1.474985143237058	1.330378221376936	1.213229403075474	1.128292194515912	-.58849221	-.97840178	-1.3949809	-1.1792492	-1.49069	-1.692776
20	-1	.4	1.96	1.45062415548372	1.245322403594646	1.023132214985465	.7982101279819148	.6753435271261848	.8846023887404838	.763268569269825	.6530735655252656	.5565147049861094	.4753525799134402	.4112048309288849	.3655408799154334	-.42749193	-.65241402	-.77528065	-.79755062	-.97527158	-1.0850832
20	-2	.4	2.33	3.541162003166582	3.186849928083246	2.756825254153557	2.218355348475193	1.558326802870423	1.422747201512979	2.237401052654679	1.983855218615257	1.74467826895475	1.525567335132998	1.331954271076391	1.168738791421376	-.78433675	-1.3228066	-1.9828352	-1.5573068	-2.0155947	-2.3724232
20	-1	.4	2.33	1.832863159254798	1.564910435148849	1.266916193454499	.9458095550769346	.6985947570308466	.8548823004722045	.9726673087564099	.82713101486679	.6950955239942597	.5783194186207411	.4783961740518058	.3967550177222077	-.56594694	-.88705361	-1.1342684	-1.0057322	-1.2545438	-1.4361081
20	-2	.5	0	.5845342034516344	.5912139924217368	.6219747696565903	.7167928428092628	1.061810940813084	1.713196193327655	.7246165395687194	.8050396704744386	.9113291694561146	1.047299906676685	1.216676352641991	1.423004375659428	.037440564	.13225864	.47727674	.22050546	.46276569	.83847016
20	-1	.5	0	.3538061814575203	.3581246431479083	.3763070436694729	.4248764003559077	.5606311638232863	.7417691589417543	.4345224269448664	.4767077499053345	.5303822143149829	.5968227990740684	.6773276254817198	.7732102309874392	.022500861	.071070217	.20682499	.12290157	.24301662	.41940406
20	-2	.5	1.28	1.360008861609876	1.232897868226057	1.092241178995348	.9504411615308026	.9278711781248727	1.323329807686281	.9070253257896924	.8472660001547569	.8064873058561361	.7885993079797117	.7973352912684267	.8361439414725536	-.26776767	-.40956771	-.4321377	-.51274288	-.57140958	-.52386492
20	-1	.5	1.28	.6460474426796635	.5651894029610023	.4890258947571672	.4383041806840632	.5084040299993363	.7608483820186219	.3722208182957695	.3410239231887628	.3206243022420258	.3122636123059381	.3171593441407153	.3365029048582796	-.15702155	-.20774326	-.13764341	-.30502352	-.33378384	-.30954453
20	-2	.5	1.645	1.747339837564363	1.560537322701282	1.344262914000374	1.098340784257333	.910134999595244	1.178430715092012	1.055681594060286	.9411161047144904	.8434041398981638	.7665344061068069	.7142731100028389	.6900452677724587	-.40307692	-.64899904	-.83720481	-.80622375	-.98080546	-1.0572946
20	-1	.5	1.645	.8240489020205545	.703355576665621	.580680996923292	.4757309730752003	.4930273909123333	.7546898740031968	.4248072126617793	.3683844037661074	.3227935023358581	.2892825397298826	.2690638634694575	.2633148189565865	-.24336791	-.34831792	-.33102152	-.45566449	-.53476638	-.56073409
20	-2	.5	1.96	2.143736356687155	1.901281256338438	1.614738236634272	1.27156252237498	.9246880194358444	1.0625288954256	1.245517269736369	1.083970151690419	.9376631208349367	.8106938629601306	.7068956563258697	.6297070801230351	-.52899814	-.87217385	-1.2190484	-1.0597662	-1.3330425	-1.5140293
20	-1	.5	1.96	1.027463432661991	.8676410656596657	.697821843784844	.5349243662777148	.4867782650912386	.7411096704831588	.517549237417662	.4386271275296431	.3704974229275536	.3144192461472183	.2716078016344232	.2432378265193472	-.32964158	-.49253908	-.54068518	-.58883631	-.71304417	-.78422558
20	-2	.5	2.33	2.685098265165911	2.375470680396143	2.003948447795088	1.541576300067558	.9930608834174448	.9522078336012308	1.556380855902241	1.342241634063714	1.1416239832141	.9588225246925154	.7978184583131542	.6621329079596128	-.68114984	-1.143522	-1.6920373	-1.3428566	-1.7262757	-2.0229654
20	-1	.5	2.33	1.336446852805957	1.125555995644565	.8922607079336016	.6475055097251288	.4953496866174583	.715850850566735	.6905797118708906	.5836189687144114	.4872707575268898	.4028085906241128	.3314533401671738	.2743804825615889	-.44418615	-.68894136	-.84109718	-.75282788	-.93363827	-1.0620663
20	-2	.6	0	.4962583815645273	.5022213872016976	.5295347665969117	.6133774666584413	.9173528934611358	1.495024749017942	.6225887475539997	.6939240071111948	.7875935516386771	.9067985360190081	1.054724024996991	1.234485453126912	.033276387	.11711909	.42109451	.19766563	.41054016	.73822707
20	-1	.6	0	.2816728511221627	.2851774686041688	.2998834648874606	.3390441592811117	.4491980887736982	.6014643512381863	.3442700582847911	.3765572735361513	.4174599053821584	.4679279900514708	.5289495625715096	.6015501093085835	.018210614	.057371307	.16752523	.094884425	.18625514	.31987727
20	-2	.6	1.28	1.061860086649624	.9459201074048178	.8184718941264242	.6927468845378842	.6907010658028594	1.100549480283763	.6456057747233818	.5904926625732204	.5518411176201915	.5327568296826451	.5362082913505088	.5649669877462	-.24338819	-.36911321	-.37115902	-.47136742	-.52910328	-.49689311
20	-1	.6	1.28	.4780942289578887	.4143627185858789	.357263456974284	.3274872510624255	.418886349896907	.6862893560058769	.2698993346944712	.2483383953592722	.2357561423744085	.2331688731584295	.2416095254349291	.2621287936183015	-.12083077	-.15060697	-.059207879	-.22975583	-.24492535	-.21596543
20	-2	.6	1.645	1.361188894911863	1.194804497083708	1.002839547082649	.7876226163896248	.6445500462459652	.9530608856554651	.7475096731127838	.6475517301008166	.5625164045261448	.4955677688622789	.4496822403871655	.4275838317734547	-.35834935	-.57356626	-.71663886	-.71363717	-.86562115	-.93360507
20	-1	.6	1.645	.6217420481606706	.5240400257836826	.4272773174334614	.3519982940453213	.4041392761584878	.695855747438115	.3133005453257929	.2717777331726055	.2393668653738109	.217117962429228	.2060946174479403	.2073764858533012	-.19446473	-.26974374	-.21760277	-.34996432	-.40462407	-.41436556
20	-2	.6	1.96	1.680915016691333	1.469374021895089	1.218814996140324	.920221561154642	.638359260841325	.833150711353749	.902989699968357	.7656448355918293	.6420558648409755	.5355017448478028	.4490302315575379	.3853881187904261	-.46210003	-.76069343	-1.0425558	-.91527021	-1.1454133	-1.2955269
20	-1	.6	1.96	.7974345708953317	.6649264040925714	.5258805028465551	.3986496399834212	.3943654678387729	.6892242538690054	.3935065698202568	.3325758266163719	.2807347702770333	.2390589838832161	.2086358023305567	.1905682117239229	-.27155408	-.39878494	-.40306911	-.46485874	-.5583756	-.60686636
20	-2	.6	2.33	2.139422128692013	1.874983396338116	1.55408898432533	1.15197480457691	.6875711167133873	.7154948989971673	1.177775886315065	.9979086298783971	.8304473803731183	.6788829363797045	.5464217367384443	.435910042509323	-.58533317	-.98744732	-1.451851	-1.1415135	-1.4605392	-1.7035121
20	-1	.6	2.33	1.077785723593718	.8980327801107438	.6997403714257924	.4957404554336567	.3943308761223928	.6626387669183561	.5488908757476434	.4622220036350666	.384468061235568	.3167263328800469	.2601049162187953	.2157283533862278	-.37804535	-.58204526	-.68345487	-.61556369	-.7610594	-.86205739
20	-2	.7	0	.4245322784167914	.4299037141503309	.45453875504983	.5302582474763634	.8060394174632429	1.339823134263626	.5378175172142559	.6010463888207511	.6837096389031055	.7885533900686025	.9183553878174631	1.075891304530141	.030006476	.10572597	.38150713	.1765141	.36402112	.65135902
20	-1	.7	0	.2307336600500889	.2337110603370035	.2462449112561807	.279805332354559	.3763367879841358	.517402941383506	.281063954820078	.306832935429309	.3394088654349254	.3795490392598201	.4280544466069527	.4857712865711554	.015511251	.049071673	.14560314	.076099277	.14881538	.25503764
20	-2	.7	1.28	.8482420173475619	.7436308304690279	.6294474203944073	.5203994551071138	.54242028764809	.9777830797103495	.475167562819763	.4266510350811353	.3928407706749195	.3763481281334304	.3796897869500791	.4052520171270766	-.2187946	-.32784256	-.30582172	-.42159098	-.47189388	-.44299001
20	-1	.7	1.28	.3768106522528114	.3244879405629301	.2799326533348704	.2639340189033886	.3721422248823884	.6632933736603649	.2136393897955046	.19880808078761	.1918915124797638	.1938165561060249	.2055525378379699	.2281132994818046	-.096878	-.11287663	-.0046684272	-.17800257	-.1829941	-.14869735
20	-2	.7	1.645	1.099938435398094	.9515878504588218	.7805086785878769	.5914789798523523	.4866825056958495	.8325879006203007	.5605194644680702	.4745606621939702	.4022175960459058	.3461797997272775	.308999047757068	.2930519334819619	-.31942976	-.50845945	-.61325592	-.62537777	-.75375861	-.80688649
20	-1	.7	1.645	.503697206918025	.4202221207673749	.3393289391995956	.2820733732139554	.3579344091541252	.6838509551175986	.2515621212575567	.2191119582197457	.1947558049011036	.1794733895437155	.1742889145260958	.1802736861171145	-.16436827	-.22162384	-.1457628	-.28458524	-.32422382	-.32342353
20	-2	.7	1.96	1.38510513321535	1.197579386659753	.9741458155804836	.7087000994888738	.47351794810144	.709342239153269	.7045349686189309	.5864986535465742	.4811789130752746	.3913895468724051	.3197700348805985	.268747172147666	-.4109593	-.67640501	-.91158718	-.79860646	-.99371558	-1.1163579
20	-1	.7	1.96	.6668130049738622	.5503144527144711	.4291914391183093	.3224198809385191	.3450563226230549	.6791113246277256	.3250729331991374	.2744290944156826	.2318694098533129	.1984093499725815	.1751109993525551	.1630861981125003	-.23762156	-.34439313	-.32175669	-.3923839	-.46840367	-.50372678
20	-2	.7	2.33	1.814666000293694	1.580079139866517	1.291880115642677	.9285184783838781	.5160190359846436	.5830875955232027	.9656682408336915	.8088877028684837	.6636978378666279	.5331011990218415	.4198800204493413	.3265577438769353	-.5227859	-.8861475	-1.2986469	-1.0057783	-1.2815648	-1.4881083
20	-1	.7	2.33	.9351008357927977	.7726070150550252	.5936471745908305	.4114795422241126	.3369820423386468	.6434669115645123	.4726215221796977	.3970133639101732	.3292816391040342	.2704722132603652	.2216809822933944	.1840575550295712	-.34145367	-.52362132	-.59811878	-.53808749	-.66462862	-.75104326
20	-2	.7999999999999999	0	.3675328138244394	.372455048189111	.3950945056208746	.4649075303713093	.7216987946189477	1.230932995894892	.4697226285753771	.5262750922613747	.5999887855756355	.6932768408329743	.8086139188472624	.9485138087006753	.027561693	.097374715	.35416597	.15874228	.32574403	.58098102
20	-1	.7999999999999999	0	.1942013529690333	.1968344551277698	.2079898054138792	.2381922812481315	.3279072565061094	.4677601590500585	.2362200057780163	.2576624333234858	.2847565541882286	.3181460771358346	.3585208288257611	.4066190151079577	.013788452	.043990929	.1337059	.06346108	.12394472	.21241766
20	-2	.7999999999999999	1.28	.6988332641512278	.6038525023463928	.5010272836393885	.4063534998238992	.4497453644545829	.9117867287082945	.366024776760085	.3242337958635457	.2960250840192912	.2837301866332719	.2896279540362914	.3159199307906403	-.19780599	-.29247975	-.2490879	-.37459946	-.41510308	-.38291332
20	-1	.7999999999999999	1.28	.3141359406066012	.2693201720262702	.2329599782906485	.2261300412953409	.3486606755257658	.6699368488525204	.1809860707523604	.1706851162953136	.1676746239885734	.1728571277264015	.1871964466754183	.21172017713043	-.081175961	-.0880059	.034524735	-.14345083	-.14127882	-.10241576
20	-2	.7999999999999999	1.645	.9273358220650537	.7925078460923972	.6371010082109414	.4675440052845285	.390263337204745	.764971536004781	.446829456313097	.3720754369534473	.3100914092571118	.2633073789185612	.2340683040718359	.2246093834460607	-.2902348	-.45979181	-.53707248	-.55526036	-.66402847	-.70272642
20	-1	.7999999999999999	1.645	.4325697628535989	.3579859760138364	.2868657901962515	.2406304942567331	.3337354007800612	.6965847306128321	.2156518070566552	.1887915576485862	.1694231723518299	.1585170435776033	.1571104796635138	.1663102607494218	-.14570397	-.19193926	-.098834366	-.2437782	-.27405271	-.26625949
20	-2	.7999999999999999	1.96	1.199372811601324	1.027890246105751	.8226858408534364	.5793621372531416	.3734216371441624	.63445068034854	.5866223560939414	.4820173928008825	.3894067831474789	.3113374529506852	.2502434977260425	.2084223676766215	-.37668696	-.62001067	-.82595116	-.71735543	-.88803536	-.99095047
20	-1	.7999999999999999	1.96	.5890813163798282	.4822442064441985	.3716969874236566	.2765395207595436	.3159104618960956	.6870544140442527	.2851821283633028	.2405997533581931	.2034877954654511	.1748621663087849	.1558106497843023	.1474954708942204	-.21738432	-.31254178	-.27317086	-.34848157	-.41421914	-.44158584
20	-2	.7999999999999999	2.33	1.620996415830947	1.403856477189258	1.135286963299236	.7954560649911786	.411860089919625	.4965868990318957	.8418906872077557	.6995522602568307	.5681797208914646	.4504695663923043	.3489708624494564	.2660634650456391	-.48570946	-.82554036	-1.2091364	-.92144418	-1.1705269	-1.3549329
20	-1	.7999999999999999	2.33	.8533779791738006	.7011051371140909	.5331732152295149	.3623194561179697	.3003466538929242	.6359080332850975	.4307732029404829	.3614177591178075	.2992561712799828	.2453432956222494	.2008119258011435	.1668753643829653	-.32020476	-.49105853	-.55303133	-.49196023	-.60803467	-.68650264
20	-2	.8999999999999999	0	.3225432570277667	.3271253506127146	.3482761631926367	.4138024329169323	.6580548789275772	1.155247381270213	.4156666989131272	.4668933652952262	.5335390110487437	.6177779399679655	.7218653971019221	.8481213762704267	.025732907	.091259174	.33551162	.14435011	.29523468	.52557814
20	-1	.8999999999999999	0	.1675279587945877	.169944155796881	.1802279280444548	.2084654385376328	.2955191270278564	.4403659249882638	.2038936861874382	.2224343217998606	.2458798944959688	.2748096064265876	.3098510785728674	.3516829427805905	.012699969	.04093748	.12799117	.054906365	.10728165	.18415499
20	-2	.8999999999999999	1.28	.5951763086490007	.5078059367203041	.4139622003312788	.3305205883862369	.390644519407864	.8766163888120257	.2961510131348378	.2602605438127937	.2372495117589304	.2293059260983402	.2386040482359076	.2672840297402291	-.18121411	-.26465571	-.20453179	-.33491576	-.36587039	-.32789227
20	-1	.8999999999999999	1.28	.2743193166522072	.2344348707635741	.2034208194414139	.2027943151487702	.3381505630585122	.6937608794488399	.1611489260667585	.1539053629808991	.1536021206795944	.1611537987274983	.1775519975099923	.2038680751730998	-.070898496	-.071525	.063831247	-.12041395	-.11316552	-.070451245
20	-2	.8999999999999999	1.645	.8131798381951041	.6878792375003251	.5435269140370111	.3873928176787281	.3278960326874961	.7226618150833554	.3757061717779243	.3091033720444714	.2546969625657922	.2147828982360002	.1916209186701066	.1874145847536675	-.26965293	-.42578703	-.48528379	-.50407648	-.59839696	-.62576526
20	-1	.8999999999999999	1.645	.3890157900222846	.3200480872070777	.2549238339133867	.2153274606832071	.321333308352932	.7216187007016724	.1945895524990213	.1712552671830311	.1550685210568316	.1470258461787243	.1482094412859885	.1597896667646844	-.13409196	-.17368832	-.067682482	-.21776052	-.24198994	-.22922613
20	-2	.8999999999999999	1.96	1.081209440275828	.9201131528146208	.7268630511665792	.4977324345956639	.3083433645950177	.582431097664374	.5139498202024392	.4182435772048986	.3339902415139935	.2635884520874933	.209381139081356	.1736368655491324	-.35434639	-.58347702	-.77286607	-.66296583	-.81762099	-.90757257
20	-1	.8999999999999999	1.96	.5411803611933353	.4402895562477712	.3358653425612757	.2467587503003113	.2956683532083319	.6996566775210966	.2608828214044558	.2198988771073349	.1859994425712996	.1602353220530486	.1437502281858782	.1377830392353232	-.20531502	-.29442161	-.24551201	-.32128149	-.38094503	-.40339732
20	-2	.8999999999999999	2.33	1.501682912194695	1.295026542365443	1.038650782538439	.7132245452105347	.3440408773832213	.4322676559192508	.7678860975978102	.6346682063324203	.5118573552725296	.4019702664199081	.3074445972780621	.2306225644749534	-.46303213	-.78845835	-1.157642	-.86701471	-1.0997126	-1.2710603
20	-1	.8999999999999999	2.33	.8048603338299775	.6589447901993034	.4972401071400859	.331305485322773	.271966449714783	.626625797193974	.4067661785531656	.3409047393686498	.2817585038787545	.2304233021575509	.1880961349547257	.1560772592031347	-.30762023	-.47355485	-.5328939	-.46395558	-.57443702	-.64878309
20	-2	.9999999999999999	0	.2869760820795347	.2912996193828325	.3113325029845408	.373751867601871	.6099783159452912	1.103261070376086	.3728176489077111	.4198558945393337	.4809926411502579	.5582334143565161	.6536775941307884	.7695054155265258	.024356421	.086775787	.32300222	.13287981	.27125734	.48252934
20	-1	.9999999999999999	0	.1478243987551235	.1501080689108198	.1598513307955715	.1870254440676085	.2740990239296884	.4280422178333693	.180319255035184	.1968958206006176	.2178922891737988	.2438540417312934	.2753776866046745	.3131138768889246	.012026932	.039201044	.12627463	.04907142	.096029647	.16528948
20	-2	.9999999999999999	1.28	.5232590415411551	.4416721549995404	.354599075728409	.2794071969907631	.3516474968259574	.857632389041773	.2509039318506249	.2197615010963961	.2010599063262411	.1969277994583295	.2095145427156103	.2409702308291005	-.16865997	-.24385184	-.17161155	-.30349755	-.32633123	-.28228882
20	-1	.9999999999999999	1.28	.2482581536200038	.2116533290903687	.1841452487183338	.1877907034367386	.3348571169476357	.7269821880976775	.1486132049116228	.1435016792842222	.1451625721066195	.1545467129397174	.172696469720365	.2007485954955877	-.064112902	-.060467452	.086598963	-.10475647	-.093711443	-.047509558
20	-2	.9999999999999999	1.645	.736977751240833	.6183068884837912	.4815712830315331	.3342597015105033	.2850699688998668	.6925227808669681	.330022450425755	.2690864888192547	.2199338727562689	.1848025384609569	.1659368850263645	.1655680375378699	-.25540647	-.40271804	-.45190778	-.46789128	-.55217522	-.5714097
20	-1	.9999999999999999	1.645	.3617691002913862	.2963252628877437	.2347367580432949	.1988269161075286	.3142234469596902	.7501466174200344	.1818383194455459	.1607412723582046	.1466115204865071	.14049511717652	.1435411788842027	.1570042542881583	-.12703234	-.16294219	-.047545653	-.20102783	-.22127399	-.20476484
20	-2	.9999999999999999	1.96	1.003863172737591	.8496895416869288	.6643973131555034	.4441975664390898	.2627435313351784	.5410966313673968	.467674781560413	.3778187281234468	.2989730144756761	.2334658800447113	.183620012048827	.1517338824855292	-.33946586	-.55966562	-.74111962	-.62604445	-.77039731	-.85212928
20	-1	.9999999999999999	1.96	.511069456855227	.4138315856083395	.3127142544327	.2259919261269848	.2788403772688697	.7096012957735809	.2454780600081695	.2065653776062968	.1744937703911811	.1503704532985062	.1354150714075729	.1309617323801384	-.1983552	-.28507754	-.23222908	-.30450407	-.360699	-.38010773
20	-2	.9999999999999999	2.33	1.425717725910384	1.226088813283934	.9779622497294497	.6617003447540741	.2981755082732772	.3809387619397976	.7235458319946269	.5962633122802378	.4788558136457213	.3737493136460729	.2833506381144572	.2100306798658146	-.44775549	-.7640174	-1.1275423	-.82945442	-1.0519685	-1.215687
20	-1	.9999999999999999	2.33	.7749987465197115	.6331534709237715	.4747341475384552	.3096306388684482	.245682850546608	.6092053664778507	.3918201925617016	.3277362003709075	.2700091241981478	.2197939072388313	.1783683628699022	.1471350794825429	-.3002646	-.46536812	-.52931589	-.44726256	-.55520487	-.62786365
100	-2	.1	0	.8803419273802189	.8857837303454915	.9154910752305745	1.029066305384277	1.5522355473884	2.62704506959837	.9993283768395776	1.076341408016049	1.183427066559705	1.326605785513154	1.511716389003624	1.744087378168014	.03514915	.14872438	.6718936	.19599947	.44626385	.86374545
100	-1	.1	0	.7304123664732234	.738252716100763	.7760440802154674	.8937803431392413	1.269015733003702	1.763984366662815	.8830395808976508	.9717744123909858	1.089168691405799	1.239088680459048	1.425029308538804	1.649976781809734	.045631714	.16336797	.53860337	.24136205	.50867629	.91956443
100	-2	.1	1.28	2.620061258996221	2.526427632475591	2.409225298766188	2.283265939028663	2.351526037843438	3.011243913305874	2.292502390696491	2.250604961572611	2.229770409833726	2.236957445640815	2.279133306942128	2.362852365565385	-.21083596	-.33679533	-.26853523	-.36945629	-.38310382	-.25720888
100	-1	.1	1.28	1.928277252994624	1.790346041736638	1.638044066887604	1.501204145923679	1.535555592705797	1.842940857988755	1.467177427916572	1.412318228390928	1.38081639885552	1.377327838591693	1.406110847768753	1.47086196027689	-.29023319	-.42707312	-.39272165	-.51595902	-.55094939	-.45741528
100	-2	.1	1.645	3.509199176011463	3.364740705870068	3.17224447201724	2.923722920736556	2.759997343114692	3.208844419481102	2.956636390305428	2.855491375388171	2.771186243174077	2.711172023984488	2.682988347655034	2.693795509602977	-.33695471	-.58547628	-.74920183	-.6537078	-.79802716	-.81540364
100	-1	.1	1.645	2.539952516990792	2.327618060848438	2.07845760333288	1.812162651994805	1.673254001753558	1.884577329818971	1.786006628612326	1.664756259406871	1.565112495032325	1.492080862933692	1.450231183840456	1.443526446054382	-.46149492	-.72778988	-.8666985	-.87519628	-1.0478717	-1.0964261
100	-2	.1	1.96	4.42859429256591	4.23143936881133	3.960928991925524	3.585570728996998	3.182351229336394	3.414103809638636	3.645792524653655	3.484511785331187	3.335977669913523	3.208156960289787	3.109175665401817	3.046803842912821	-.46766531	-.84302354	-1.2462431	-.9440825	-1.2204373	-1.3817904
100	-1	.1	1.96	3.172047169268761	2.882852409344312	2.533759925030934	2.134094925093188	1.816743650938246	1.928595490383388	2.129736276261565	1.944507650108906	1.779647352655697	1.640477484233248	1.53183265634556	1.457886347738864	-.63828725	-1.0379522	-1.3553035	-1.2275395	-1.5315697	-1.7141608
100	-2	.1	2.33	5.692085571112437	5.422273912883899	5.0442876112373	4.494451205454776	3.762756080085976	3.697751235554494	4.596936857298989	4.354875361009968	4.120373249091181	3.902113104098104	3.709014472842882	3.549655582974594	-.64779794	-1.1976343	-1.9293295	-1.3372102	-1.7899724	-2.1424301
100	-1	.1	2.33	4.040053220699667	3.645359712489862	3.159309074707872	2.577178662476252	2.015785167296227	1.990707643377406	2.623944634028712	2.357816139498893	2.11112279676213	1.889544487304879	1.698189296195379	1.541423394874514	-.88074416	-1.4628745	-2.0242682	-1.682237	-2.1505086	-2.4986298
100	-2	.2	0	.6464227534198117	.6540473386030166	.6887295211114384	.788948073275786	1.084040176281255	1.463440128364125	.7917829764942756	.8732994695652894	.9796204732864611	1.113779086493869	1.278556967466457	1.47640426170283	.042306766	.14252532	.43761742	.22687672	.46735632	.82998151
100	-1	.2	0	.4043712395359531	.4090605324850861	.4274360893049967	.4703924796102508	.5618326408674502	.6427768875487679	.4885217731176352	.5312636193434968	.584856445988692	.6501938857377194	.7281165644812747	.8194021146428282	.02306485	.066021241	.1574614	.12689237	.24582265	.41503087
100	-2	.2	1.28	1.585920680292633	1.44902908042543	1.305229127679997	1.181280627898947	1.200482596534084	1.453468817576237	1.126301431709408	1.071528663974944	1.037556438605473	1.027839688692114	1.045527563959425	1.093378392602278	-.28069156	-.40464005	-.38543808	-.51439202	-.55808097	-.4925423
100	-1	.2	1.28	.7730861527812658	.6866558875026877	.6103892836643462	.5608654985825974	.5803778314128754	.6508100913093217	.4791099352962567	.4459943182829174	.4236707165808165	.4129671697374094	.4146351443778934	.4293487512384199	-.16269687	-.21222065	-.19270833	-.32709184	-.36011899	-.34373739
100	-2	.2	1.645	2.063253135177278	1.853892501849536	1.621042984874555	1.385570326173176	1.266213822814184	1.452439246912483	1.330397672539238	1.21654934031931	1.122529678979435	1.051942861128767	1.008044857580175	.9936611045912043	-.44221014	-.67768282	-.79703933	-.84670377	-1.0113102	-1.069592
100	-1	.2	1.645	.9658300389062386	.8337757718581711	.7095977235687169	.6121750087838338	.5923120676838319	.6554262522679414	.5319188561499935	.4724127833086035	.4241400516791553	.3878629489186246	.3642616473877691	.3539377095596476	-.25623232	-.35365504	-.37351796	-.49341726	-.57796711	-.61189234
100	-2	.2	1.96	2.554785479343945	2.271537200879228	1.948216485353172	1.599641581191237	1.338756091884773	1.454421465055644	1.563239011842414	1.394901389365943	1.245924756822294	1.120020346083412	1.020504241544368	.95022073346378	-.60656899	-.95514387	-1.2160294	-1.1598841	-1.4347651	-1.6045648
100	-1	.2	1.96	1.168333529284488	.9897781031229205	.8163827128041141	.6689768538969039	.6065094894193074	.6606034206852659	.6146477706086849	.5329201768622416	.4628649401605849	.4051700398591029	.3604413528665927	.3292096264060187	-.35195082	-.49935669	-.56182402	-.63541335	-.76316351	-.8391239
100	-2	.2	2.33	3.226978029570863	2.843947257374731	2.398957860022431	1.898561614917459	1.445969235928285	1.462239134288934	1.915289380953801	1.681326964165814	1.466674725690144	1.27512238117265	1.110002061228377	.9741226905070636	-.82802016	-1.3284165	-1.7810088	-1.5456511	-1.9518557	-2.2528553
100	-1	.2	2.33	1.451944023504585	1.210564943662123	.970047595806697	.7532231486600408	.6291498556235965	.668424630595626	.7613602895844201	.6542026002596012	.5591564577195443	.4768157785542758	.4076984496778428	.3522563676646714	-.48189643	-.69872087	-.82279414	-.79774141	-.97512823	-1.0996877
100	-2	.3	0	.449255764427083	.4546904035600783	.4771565384964129	.5346008611554582	.6786361499964485	.8369604484799033	.5499491810506922	.60269005999847	.6697043436859336	.7524304717235755	.8522539824158741	.9704913310947957	.027900774	.085345097	.22938038	.15343429	.3031747	.52123559
100	-1	.3	0	.23472109728235	.2368754440360549	.2447373316724562	.2615115109510097	.2932650585940765	.3184698498426453	.2719635999969479	.2899803761888953	.3121576208737298	.3387658425124941	.3700719037830498	.4063381295279016	.010016235	.026790414	.058543961	.05525928	.10404474	.17161703
100	-2	.3	1.28	.9059896605041153	.8048620123850533	.7093412176079945	.6402916994869321	.6746560145428115	.8308165740871302	.5617189120455937	.5215763056800939	.4945656298297681	.4820844984139265	.4854311221826181	.505797032946824	-.19664845	-.26569796	-.23133364	-.38441336	-.42390516	-.40019262
100	-1	.3	1.28	.3632024435040291	.324595290821144	.2952002024345529	.2827570079189511	.3037177287898933	.3379785422598474	.232390572220847	.2192097208128431	.2109511441819479	.2078566387861873	.2101627214960034	.2181017269718207	-.068002239	-.080445439	-.059484717	-.14399272	-.1553458	-.14510071
100	-2	.3	1.645	1.145964545493021	.9934088390350669	.840201597839791	.7072696799195799	.6804415444428986	.8279479693645985	.6318370687861689	.5580649928724613	.497554215760833	.4516610218722166	.4216248951062044	.4085664389961784	-.30576295	-.43869486	-.465523	-.58789957	-.69430351	-.73739809
100	-1	.3	1.645	.4402079251843632	.3794952215902954	.3288779112609657	.2982908501388203	.3099840158455879	.3477386701148093	.2554197675739707	.2324332175825387	.2146625384241365	.202337257711869	.1956842760813489	.1949293338588393	-.11133002	-.14191708	-.13022391	-.20777471	-.23787066	-.2452786
100	-2	.3	1.96	1.399046505835812	1.195390317460281	.9842914995210996	.7858039464383566	.6922339489466788	.8254873113523205	.7380655353843263	.6356863007890073	.5467982621887267	.472708762668641	.4145966467258095	.3735152502185968	-.41475502	-.61324257	-.70681256	-.7633602	-.92633772	-1.0255313
100	-1	.3	1.96	.5280028416569698	.4435794070404149	.3695335877356438	.3179358907936021	.3172634782455352	.3576880957365327	.294674736035604	.2625970501174376	.2359181067488415	.2148625479772921	.1996552627638266	.190522925455184	-.15846926	-.21006694	-.21073936	-.2654058	-.3131403	-.33747992
100	-2	.3	2.33	1.755132226586754	1.48444726671963	1.196455861191409	.9086249535804918	.7180695736944143	.8233878622800211	.9254433432344756	.7902535210123821	.6688027846042136	.5623339709741106	.4719526942339038	.3986364106456818	-.55867636	-.84650725	-1.0370626	-.96487868	-1.1927983	-1.3564959
100	-1	.3	2.33	.6618426528051922	.5435458621696813	.4350300422305041	.3510251576711351	.328766444301788	.3711474924224107	.3667811545491297	.3228260038010082	.2844147863220802	.2517736643421027	.2251322659103669	.20472509835818	-.22681262	-.31081751	-.33307621	-.33901665	-.41006899	-.45711756
100	-2	.4	0	.3183140204444704	.321933945293959	.3363709332881987	.3716514181194467	.4551116237923872	.5424708994758943	.3832648831031997	.416168149490659	.4574728420018992	.5079575992803486	.5684042499761002	.6395949123210758	.018056912	.053337399	.13679761	.09785413	.18964358	.3212809
100	-1	.4	0	.1507818952433363	.1519512731926556	.1561263891427959	.1647579135260907	.1804814725095192	.1925778749291923	.1694594385650106	.1783075987439251	.1891114040081002	.2019815989368564	.2170301688614418	.2343702432550229	.0053444938	.013976018	.029699577	.027525704	.051199704	.083588347
100	-2	.4	1.28	.5532576059431216	.4866769235747203	.4289271315605689	.3970776773256277	.4487746630465198	.5769675660513472	.3290249341848763	.3047234023288911	.2890940351693576	.2828897391699821	.2868465194317433	.3016848640205232	-.12433048	-.15617993	-.10448294	-.2485342	-.27036786	-.25157273
100	-1	.4	1.28	.2111005010978388	.1918905767603143	.1794923257562146	.1784769647282102	.1979543245519857	.2213270060414808	.1489742621952572	.1439401448662308	.1416537953338165	.1422431316920486	.1458399993714736	.1525806631025507	-.031608175	-.032623537	-.013146177	-.067160353	-.068857372	-.058519837
100	-2	.4	1.645	.6939294316540758	.592299373933339	.4965372023389082	.4255367803642249	.4492104420048626	.5898770605788625	.3688049143149594	.3251755288008464	.2905014670471557	.2655235481135216	.2509632965995992	.24752624637899	-.19739223	-.26839265	-.24471898	-.36875391	-.42840588	-.44640318
100	-1	.4	1.645	.2547156443479636	.2222344061559976	.197943742701369	.1882567221847433	.206661354878841	.2357204233032947	.1630315548228126	.1527509502471691	.1454614030690118	.1413035678722262	.1404238984520975	.142975190019532	-.056771901	-.066458926	-.048054289	-.1019647	-.11341207	-.11174046
100	-2	.4	1.96	.8536708240633498	.7163077679105939	.5805665368338658	.4661033454412219	.4530825766120244	.6002503736032213	.4392760925174301	.3782953529410334	.3264314643347926	.284415867174924	.2529607075252733	.2327637147991176	-.27310428	-.38756749	-.40058824	-.47537547	-.56925493	-.62090713
100	-1	.4	1.96	.309149825096985	.2611444109596345	.2222822490563628	.2009584012997186	.2158439919726678	.2505680326678417	.1867896408423958	.1708682557786151	.1581289886207258	.1487267039513925	.1428235760444639	.1405896420800751	-.086867578	-.10819142	-.093305834	-.13828157	-.16042311	-.16856018
100	-2	.4	2.33	1.095489902477869	.9097548851695928	.7181718763128315	.5398160896101581	.4649535344223719	.6104644802783949	.5710281427240247	.48822995148739	.4146058719122894	.3508787183024185	.2977535277368806	.2559240575965002	-.37731802	-.55567384	-.63053638	-.60725993	-.7446112	-.83956587
100	-1	.4	2.33	.3992131401097295	.326991292323403	.26439218874808	.2225496947633778	.2281320252137202	.2699261485378287	.2328940704721165	.2086647037861681	.1878168766431961	.1705251760450465	.1569731816676133	.147354024971586	-.13482095	-.17666344	-.17108111	-.19054843	-.22868796	-.25185913
100	-2	.5	0	.2353905487109836	.2379784346483639	.2481740004588829	.2727138316347923	.3300184572807952	.3904715113517718	.2790779506120786	.3008179514168948	.3279378250298076	.3609164372902634	.4002474585093729	.4464395610442599	.012783452	.037323281	.094627909	.0654274	.12552589	.21104901
100	-1	.5	0	.1057601220523955	.1065087464689362	.1091931533479317	.1147084763062899	.1247123033288362	.1324481587961315	.1166121635403914	.1217001178910221	.1278882827592635	.1352348225920168	.1437997104178788	.153644778692416	.0034330313	.0089483541	.018952182	.015939996	.0294747	.047884658
100	-2	.5	1.28	.3731781605261719	.3278187076355267	.2919510925135192	.2804676665212641	.3424626308122615	.4630978020966611	.2265020959113536	.2126685145471433	.2052136174275763	.2046770302567351	.211611332443597	.2265841940843679	-.081227072	-.092710495	-.030715529	-.16050965	-.16850112	-.14659397
100	-1	.5	1.28	.1449650742220125	.1339389581442297	.1282882669054268	.1313246666242955	.1496600535946461	.1690641817508417	.111401727483256	.1096039211042185	.1096402202226346	.1116031304434444	.1155900536414414	.1217036498099433	-.016676808	-.013640407	.0046949792	-.035361152	-.033361945	-.023261424
100	-2	.5	1.645	.4732011250098369	.4008894686279768	.3364422429942818	.2973812998906104	.3468295486833112	.4915612744388807	.2555827858587429	.2283486965032881	.2078025405941783	.1945056172802377	.1890346073338877	.1919843674546706	-.13675888	-.17581983	-.12637158	-.24485242	-.27869549	-.28121677
100	-1	.5	1.645	.1770069163038261	.1565067579424413	.1428903963623031	.1411361754376802	.1617546786831926	.188043012222341	.1225968783554911	.1172544570454486	.1139942385056688	.1129288782863819	.1141775987305028	.1178666369951524	-.034116521	-.035870742	-.015252237	-.059752461	-.06407804	-.05914028
100	-2	.5	1.96	.5964120149322467	.4949592570497667	.3981863088233451	.325206857499138	.3515725628419825	.5147269215018999	.3095152676592693	.2688104472165926	.2349569045201793	.2085338521292807	.1901385960470257	.1803897511848318	-.19822571	-.27120516	-.24483944	-.32760158	-.38787815	-.41602227
100	-1	.5	1.96	.2172194930141388	.1847906582426294	.1604760675361035	.1511742907843567	.172382103230526	.2063992268847016	.1390069531486967	.1294446733532004	.1221844914910244	.1173590051354467	.115109005056402	.1155840181213418	-.056743424	-.066045202	-.044837389	-.087774821	-.099860489	-.10163548
100	-2	.5	2.33	.7955872781877751	.6525068683020041	.5077541793787665	.3808758160849354	.3604119459036229	.5368572545485699	.4157949911863795	.3566468949760019	.3044277707106125	.2597359626894926	.2231916672057797	.1954403921812491	-.28783309	-.41471148	-.43517533	-.43894038	-.5358513	-.60014689
100	-1	.5	2.33	.2882700756384907	.2356713227097666	.1921208495074808	.167313352389686	.1849567684065182	.2298387889642047	.1729936213738849	.1565663550927028	.1426742212605081	.1314748745242352	.1231360775143463	.1178363667227085	-.096149229	-.12095673	-.1033133	-.13170372	-.1567952	-.17043371
100	-2	.6	0	.1820151623978962	.1840180464833138	.1919171236733942	.2109452489768331	.2560180824114574	.3058094569825933	.2133494923969054	.2287997118714568	.2480150853862815	.2713278600336768	.2990868082487395	.3316581529502529	.0099019613	.028930087	.074002922	.04678455	.089312695	.14964299
100	-1	.6	0	.0799047560299673	.080472640383677	.0824840841125081	.0866277108549442	.0942601967403062	.1003592810317134	.0870942313926225	.0904391031915991	.0944986734975161	.0993098132413854	.1049110636462227	.1113427422195501	.0025793281	.006722955	.014355441	.010534347	.019405058	.031437986
100	-2	.6	1.28	.276511007326136	.2434796419559216	.2200029136984039	.2198610085407519	.289431576253468	.413767642118113	.1754316499108953	.1677543737771955	.1652268657768054	.1683088631738517	.1774859922484223	.1932720848679932	-.056508094	-.056649998	.012920569	-.10875663	-.10820214	-.083238922
100	-1	.6	1.28	.1122274585306947	.1050804703100764	.1025307458875822	.1073929386069121	.1255667402788451	.1441266252005873	.0918224914948502	.0914567552036385	.092492646366347	.0950090203921605	.0990897863746344	.1048242793734693	-.0096967127	-.0048345197	.013339282	-.020770703	-.017218439	-.0074031791
100	-2	.6	1.645	.3581217943863833	.3020739491067617	.254685475292568	.2328436908259816	.2987040340271424	.4571110803508398	.1986767478472132	.1801234182396304	.1670679783660266	.1600131882132435	.1594923874786751	.1660721209921368	-.10343632	-.1252781	-.059417762	-.17799838	-.19810861	-.19204967
100	-1	.6	1.645	.1396973653096773	.124991735013471	.1164912712648446	.1186507256133292	.1413680957881675	.168420379592385	.102577058411765	.0995283006409804	.0981488379489932	.0985413429755695	.1008154866887138	.1050884639532932	-.023206094	-.02104664	.0016707305	-.040169064	-.041156024	-.034608901
100	-2	.6	1.96	.4650487832181691	.3828187214921048	.306667748850044	.2555038601891469	.3057309895300871	.4926305335769508	.2442555544350763	.2138490928572614	.1891428719585175	.1706740767648139	.159014578753929	.1547736796972078	-.15838103	-.20954493	-.15931779	-.25119969	-.2943747	-.31027511
100	-1	.6	1.96	.1700618852885672	.1450467922341504	.1276055143507247	.1242099548275274	.1502151541497646	.1875597063720698	.1121205122182764	.105475601159628	.1007405247708514	.0980435096899021	.0975217789364415	.0993222056975858	-.04245637	-.045851931	-.019846732	-.064586282	-.072018377	-.070739679
100	-2	.6	2.33	.6459818535052119	.5247285478957461	.4037490152788803	.3027290506878398	.3128357293142599	.5241709186873396	.3388885140788824	.2913209121204447	.2495507413328124	.2141516376016454	.1857366928382999	.164961188173488	-.24223284	-.34325281	-.33314613	-.35466093	-.43183023	-.48102066
100	-1	.6	2.33	.2309026305249278	.1882924797630071	.1544644953475114	.1388838157447923	.166288628424952	.219995631533178	.1406010944108479	.1280943208615475	.1177586468009047	.1097518423549297	.1042434659086123	.101415771497872	-.076438136	-.092018813	-.064614005	-.10280831	-.12115079	-.12948686
100	-2	.7	0	.1465318710849268	.1481960440444972	.1547995845825386	.1708767948638807	.2102235881646242	.2569629171218785	.1705172918881061	.1822931156513181	.1969255456373998	.2146719015602891	.2358063809961377	.2606212119145217	.0082677137	.024344923	.06369172	.035761245	.06814003	.11408934
100	-1	.7	0	.064806685682407	.0652836973313154	.06695997580043	.070456425869476	.0771156997845914	.0827789251285334	.0700104658992934	.0724410971091077	.075393593594747	.0788957945100775	.0829770927714682	.0876685522729197	.0021532902	.0056497403	.012309014	.0076344116	.014089108	.022861866
100	-2	.7	1.28	.221960646189254	.1962353936072555	.1800481973605507	.1868260259848299	.2639622825649938	.4007358610110698	.1477477166872963	.1437066062079565	.144140591631156	.1494823068603861	.1601979856191881	.1767901331897302	-.041912448	-.035134621	.042001635	-.078254037	-.072478339	-.045170512
100	-1	.7	1.28	.0927163533846443	.087733493485862	.0869595307798837	.0930960693223454	.1122917740021875	.1322705250517888	.0794035891692954	.0798367220812514	.0814541745129523	.0843307681968573	.0885467759301814	.0941883664515121	-.0057568224	.00037971593	.019575421	-.012879631	-.0083855856	.0014720131
100	-2	.7	1.645	.2948326040240321	.2481944202125869	.2106013620268935	.1989277735620595	.2783829628343986	.4598040470947005	.1683777708943534	.154724045798124	.1459352566629578	.1425033831908572	.144960554596896	.1538820031011655	-.084231243	-.095904827	-.016449641	-.14010856	-.15232922	-.14095061
100	-1	.7	1.645	.1176682431341426	.1062588410812777	.1007493869864383	.1055878850277215	.1315124629875595	.1625270260821858	.090019683228501	.0882882632704567	.0880304349396103	.0893489274360119	.0923544316100369	.0971662699725648	-.016918857	-.012080358	.01384422	-.029379981	-.028319316	-.020501973
100	-2	.7	1.96	.3928291691297277	.3214264428766941	.2567529553861208	.2178962683132467	.2859861735941131	.5055486642377828	.2087519475561542	.1839963774751758	.1643342961682683	.1503053180519377	.1424946748046545	.1415362966721479	-.13607621	-.1749329	-.10684299	-.20883279	-.24252385	-.25129288
100	-1	.7	1.96	.1412710004326415	.1205854745218308	.1073274298144331	.1081471581220602	.1402949359773733	.185693622981124	.0949063702794901	.0900527636910079	.0869364541221082	.0856892242521206	.0864535858396392	.0893836970916034	-.033943571	-.033123843	-.00097606448	-.051218238	-.055581775	-.051887304
100	-2	.7	2.33	.5663949453433709	.4570751226103855	.348748572646535	.2611705698949749	.2910412688538754	.5433268754525301	.2987988522406524	.2573534617381911	.2210943568563728	.1906100394313902	.1665405401279027	.1495805636357042	-.21764638	-.30522439	-.27535367	-.30904147	-.3757849	-.41681439
100	-1	.7	2.33	.2034562533928823	.1654450858326501	.1361914318369703	.1256918956217017	.1627278213123238	.2319076202302046	.1249190269249213	.1142985030909782	.1057112321280757	.0993269126744765	.0953297621836793	.0939197861587568	-.067264825	-.077764355	-.040728431	-.089157753	-.10412934	-.10953647
100	-2	.7999999999999999	0	.1222688101141913	.1237457988317694	.1296140583794586	.1441296535566253	.1812678503703383	.2294187036699691	.1417752520274874	.1513273809138947	.1632013906721294	.1776154215949899	.1948050559765226	.2150246908349937	.0073452485	.021860844	.058999039	.02905857	.055346612	.092755884
100	-1	.7999999999999999	0	.0560840560208696	.0564936949398324	.0579864647500938	.0611886794665125	.0676159019820156	.0736139991622864	.0600774111595461	.0619854933051675	.0643134241619533	.0670854610529573	.0703274820444285	.0740671237987564	.0019024088	.0051046233	.011531846	.0059014373	.011001405	.017983068
100	-2	.7999999999999999	1.28	.1898273821339762	.1685862073520078	.1569134880555033	.1684274856621679	.2542192761619912	.4111334913950817	.1320169104974737	.1302444606736322	.132585223877954	.1394725465194158	.1513799209155031	.1688241766942188	-.032913893	-.021399897	.064391896	-.059582923	-.050354835	-.021003205
100	-1	.7999999999999999	1.28	.0813922937188063	.0776441621757262	.0779745351443004	.0852186752070699	.1065326187354918	.1301412696818198	.0721603728842557	.073100951950759	.0751244985402086	.0783078046113979	.0827339582225352	.0884929169435643	-.0034177585	.0038263814	.025140325	-.0082913414	-.0030844891	.0071006231
100	-2	.7999999999999999	1.645	.2589320925170982	.2179213229462609	.1861757907144549	.1810219904115586	.2736397613221463	.4867165818436941	.1521618286953255	.1414676380698462	.1353151684751496	.1342124064189182	.1387160477340282	.1494350805493802	-.072756305	-.077910103	.014707669	-.11746445	-.12471969	-.10949701
100	-1	.7999999999999999	1.645	.1028675470705434	.0933138997326449	.0896201045417653	.0965863442733218	.1270571875673321	.1656311654427974	.0805861933443773	.0796512709707265	.0801085516135121	.0820682401317198	.0856502592088999	.0909851520136019	-.013247442	-.0062812027	.02418964	-.023216275	-.020799307	-.011882395
100	-2	.7999999999999999	1.96	.3505505831807067	.285404800145453	.2271760966846304	.1954020796639161	.278524199161499	.5384412681648743	.1878177213079681	.1663102987783024	.1495786985596205	.1381898201952285	.1327663122556484	.1339903951461885	-.12337448	-.15514851	-.072026387	-.18424028	-.21236077	-.21656018
100	-1	.7999999999999999	1.96	.129199826589204	.1106917924055568	.0996982771845985	.1035370557631583	.1433126310662696	.2023817587383041	.0889020255283003	.0850501639065404	.0828872643272746	.0825588156440412	.0842236727317426	.0880553307050395	-.02950155	-.02566277	.014112804	-.044149663	-.046641011	-.041144498
100	-2	.7999999999999999	2.33	.5202290055680781	.4175994708759953	.3158462922193258	.2346930915809045	.2777094748845859	.5744452080244626	.2747958625470767	.2366363537060403	.2033189833021613	.1754687534881686	.1537739258834066	.1389900583073992	-.20438272	-.2855359	-.24251953	-.28359264	-.34476024	-.38123894
100	-1	.7999999999999999	2.33	.1912201300386572	.1552984939344909	.1281942478273042	.1209865458374364	.169367253774414	.2630840501449918	.1183989597909815	.1087355089818718	.1010792714184526	.0956218197896899	.0925732996675123	.0921642383856058	-.063025884	-.070233583	-.021852877	-.082484618	-.09559831	-.099055894
100	-2	.8999999999999999	0	.1055035081579287	.1068750309930678	.1123309132838667	.1260979583327797	.1631770594009065	.2158608289533631	.122175461273027	.1303407357604054	.1405070721191146	.1528733048538973	.1676565895738175	.1850939815650798	.0068274052	.02059445	.057673551	.024837228	.047369797	.079590477
100	-1	.8999999999999999	0	.0507585697922079	.0511232515944473	.0525279822865447	.0556546606204671	.0623623727639195	.0693932979649253	.0540180831957913	.0556238132311782	.0575950011613487	.0599551692656493	.0627296919578874	.0659459714826906	.0017694125	.0048960908	.011603803	.0048652436	.009196599	.015187401
100	-2	.8999999999999999	1.28	.1698094772933823	.1514479356006576	.1427527038203639	.1579301792738986	.2538373208150529	.4378343666347671	.1225956188471699	.122378635015237	.126105187550756	.1342280732858536	.1472472025091096	.165713431869022	-.027056774	-.011879298	.084027842	-.047430843	-.035581402	-.0040960456
100	-1	.8999999999999999	1.28	.0711090843106416	.0681555429568999	.0693152061342012	.0777540008619488	.1024074790967865	.13229702000783	.0645183220082816	.0658515791520214	.0682337491540236	.0717485599212651	.0764874160091592	.0825501689032152	-.0017938782	.0066449167	.031298395	-.005257505	.00063947559	.011441085
100	-2	.8999999999999999	1.645	.2375667548592675	.1999339668846318	.1716842499242281	.1709066765160196	.2768283858537181	.5287375914562746	.142927045286066	.1341137085577925	.1297044269222142	.1302415927904056	.1363255782139612	.1486191250328317	-.065882504	-.066660076	.039261632	-.10345305	-.10732516	-.088947631
100	-1	.8999999999999999	1.645	.0910223480142897	.0826313036724357	.0802929134294899	.0894635364759555	.1264480190559579	.1773407306551348	.072341179331447	.0720778308410487	.0732135234026506	.0758721459241876	.0801897274173513	.0863156793728192	-.010729435	-.0015588115	.03542567	-.018944517	-.015150202	-.0047066687
100	-2	.8999999999999999	1.96	.3250232447130759	.2633982473535444	.2085550840579055	.1805924651053193	.2766875406641072	.5819144841659221	.1747467324357659	.1551106179117061	.1401039557181645	.1303379961475804	.126490841061776	.1293122137691537	-.11646816	-.14443079	-.048335705	-.16991262	-.19468525	-.19571103
100	-1	.8999999999999999	1.96	.1229809794933772	.1055196301399257	.0958290736858394	.1022912145334444	.1519449534267585	.2320671523284064	.0859301668373897	.0827076709501927	.0812045616505478	.0815882985233959	.0840435379134407	.0887739273430413	-.027151905	-.020689765	.028963974	-.040273309	-.04139268	-.034207053
100	-2	.8999999999999999	2.33	.4917899996393816	.3927438315220422	.293833338426264	.2145184962616924	.2650830801851053	.6052158499251027	.2583720608016233	.2218132911187323	.1898979348985537	.1633019732617892	.1427776642128414	.1291586973111968	-.19795667	-.27727151	-.22670692	-.26997671	-.32848802	-.36263129
100	-1	.8999999999999999	2.33	.1860989054126923	.1506291628319875	.1240587740140165	.1189490319844977	.1807055565641469	.3098166749356503	.1152277083298471	.1059403764488597	.0987083454990026	.0937547185491437	.0913268235374988	.0916987841948453	-.062040132	-.06714987	-.0053933486	-.080158532	-.092344187	-.094400123
100	-2	.9999999999999999	0	.0939988064106027	.095300108122311	.1005329132818051	.1140581777966408	.1525274087019561	.2121770464731697	.1087857040031941	.1160697714893206	.1251669597537296	.1362696430895383	.1495899025504041	.1653612989062341	.006534107	.020059371	.058528602	.022070965	.042270835	.071362495
100	-1	.9999999999999999	0	.0472870484328162	.0476332349631177	.0490248374188745	.0522414829119309	.0596686698396373	.068491568992825	.0501476842395313	.051591489836964	.0533746652174516	.0555218964788895	.0580601135014403	.0610187231756837	.001737789	.0049544345	.012381622	.0043044416	.0082348483	.013731674
100	-2	.9999999999999999	1.28	.1567438404198409	.1402684648571128	.1336184566561986	.1518751832348919	.2592744216342907	.4763282815961459	.1167122968213341	.1176643850248816	.1225193336011635	.1317640056983172	.1459404356767205	.165650388189553	-.023125384	-.0048686573	.10253058	-.039079454	-.024979835	.0089065479
100	-1	.9999999999999999	1.28	.0667318540656952	.0643006152632063	.0661559566370732	.0759744694427204	.1053364703245037	.1447875618598116	.0619698850370882	.0636605942231527	.0664169063170262	.0703341125244827	.075517227264553	.082082043871595	-.0005758974	.0092426157	.038604617	-.0030712599	.0036022584	.01535019
100	-2	.9999999999999999	1.645	.2239093839750407	.1882275997685083	.1619552706158994	.1641147257030143	.2832954884257286	.579066750222356	.1367798671154836	.1291987915662516	.1260046277125928	.127788592573134	.1352105483599664	.1490042963545449	-.061954115	-.059794657	.059386104	-.094710596	-.09612079	-.07490509
100	-1	.9999999999999999	1.645	.0876789111599806	.0798943721346294	.0784869039385312	.0898506217735079	.1352742181935732	.2042212767505734	.0710954767881598	.0713158202505146	.0729917801063757	.0762679658579503	.0813046929586067	.0882797137891989	-.0091920076	.0021717106	.047595307	-.016363092	-.011410945	.00060080265
100	-2	.9999999999999999	1.96	.3098474176215481	.2499166453334523	.1963678725994279	.1698155063167038	.2765151827891841	.6283919864044151	.166297158783525	.1476335364647857	.1335603697329331	.1247464134752389	.1219399951738253	.1259748340286952	-.11347955	-.1400319	-.033332236	-.16221388	-.185101	-.18387258
100	-1	.9999999999999999	1.96	.120129860993682	.1029639424208989	.093928682395036	.1028116189447191	.1647953028490666	.2747671998290633	.0845536747567044	.0817347279786877	.0807231389476134	.0817168859480093	.0849364324207259	.0906272469002862	-.026201179	-.017318241	.044665441	-.038395133	-.038412973	-.029502613
100	-2	.9999999999999999	2.33	.4756999673590741	.3780776804998538	.2793904360250381	.198484227006986	.2509888960867019	.6288391157764555	.2474841727484996	.2113601900761061	.1797649385544932	.1534359689083801	.1332019165880265	.1199888993296583	-.19630954	-.27721575	-.22471108	-.26433977	-.32226399	-.35571107
100	-1	.9999999999999999	2.33	.1859071835531829	.1496899473336543	.1223799652143066	.1182531479543058	.1948512876070576	.3702666372687057	.1142980164243707	.1049525619929026	.0977603606220579	.0929855189857713	.0909238846124854	.0919066457158972	-.063527219	-.067654036	.0089441044	-.080954619	-.092921667	-.094000541
