# Supplementary material for: Improved prediction and flagging of extreme random effects for non-Gaussian outcomes using weighted methods
Source: Biometrics. 2025 Jul 26;81(3):ujaf094. doi: 10.1093/biomtc/ujaf094 (PMC12309285; doi:10.1093/biomtc/ujaf094)
Supplement: ujaf094_Supplemental_Files — Web Appendices, Tables, and Figures referenced in Sections 2.2, 4.1, 4.2, and 5, as well as data and code to implement the algorithms in Section 3 are available with this paper at the Biometrics website on Oxford Academic. [file ujaf094_supplemental_files.zip › Supplemental_data_asthma_example/bounded GH quadrature points.xlsx]

## Sheet: Pages from gauss hermite bounde
weight	abscissae
0.0554434	0.0216869
0.124028	0.112684
0.175291	0.270493
0.191488	0.486902
0.163474	0.753044
0.105938	1.06093
0.050027	1.40425
0.016443	1.77865
0.0035732	2.18171
0.000482897	2.61306
3.74909e-05	3.07462
1.49368e-06	3.57141
2.5527e-08	4.11374
1.34218e-10	4.72351
9.56227e-14	5.46049
