# Supplementary material for: Improved prediction and flagging of extreme random effects for non-Gaussian outcomes using weighted methods
Source: Biometrics. 2025 Jul 26;81(3):ujaf094. doi: 10.1093/biomtc/ujaf094 (PMC12309285; doi:10.1093/biomtc/ujaf094)
Supplement: ujaf094_Supplemental_Files — Web Appendices, Tables, and Figures referenced in Sections 2.2, 4.1, 4.2, and 5, as well as data and code to implement the algorithms in Section 3 are available with this paper at the Biometrics website on Oxford Academic. [file ujaf094_supplemental_files.zip › Supplemental_data_asthma_example/flagging plot big modified results check.csv]

n_est_365_14	n_val_365_14	y_est_365_14	y_val_365_14	std_avg_income	std_ces40	zipcode_masked	xb_noc	xb_cov	lam_AB_cov	lam_SQ_cov	z_AB_cov	z_SQ_cov	z_BP_cov	lam_AB_noc	lam_SQ_noc	z_AB_noc	z_SQ_noc	z_BP_noc	flag_AB_noc	flag_SQ_noc	flag_BP_noc	flag_AB_cov	flag_SQ_cov	flag_BP_cov	p_val	high
78	79	28	14	.95716923	-1.3900266	502	-.82396084	-.8381781	1.0534134	.31891808	.93366778	.8816396	.48414794	1.1109848	.33457273	.92075163	.8662672	.45989314	0	0	0	0	0	0	.17721519	0
83	84	16	15	-.7069124	.32367662	736	-.82396084	-.8103649	1.1006851	.333857	-1.7900472	-2.058049	-1.0499825	1.0395737	.31891808	-1.7179322	-1.9276735	-1.0303727	0	0	0	0	0	0	.17857143	0
95	95	25	19	-.86365604	.42957175	97	-.82396084	-.80716372	1.1437149	.35121724	-.93328792	-.89444339	-.45572829	1.0608902	.33033928	-.82901406	-.78220928	-.4229891	0	0	0	0	0	0	.2	0
54	55	15	11	-.73521507	-.32950854	510	-.82396084	-.80274743	1.1456375	.32761341	-.48850974	-.44992292	-.21125603	1.0733871	.31150192	-.40417781	-.3704266	-.18345045	0	0	0	0	0	0	.2	0
58	59	23	12	-.81114036	.3927947	468	-.82396084	-.80822265	1.2267227	.34832388	1.279997	1.2799906	.60066694	1.167244	.33577576	1.2800053	1.2799923	.62791955	1	1	0	1	1	0	.20338982	0
53	53	13	11	-.60460746	1.6140479	14	-.82396084	-.82668883	.98465729	.28890315	-.76752388	-.72357929	-.38545027	.98706818	.29015186	-.77902085	-.73527205	-.39171791	0	0	0	0	0	0	.20754717	0
91	91	26	19	-.40211499	1.5222625	712	-.82396084	-.83129561	.94615936	.29644114	-.33913484	-.30731115	-.17638759	.97808075	.30614156	-.3755855	-.34039974	-.19205077	0	0	0	0	0	0	.20879121	0
71	71	13	15	-.22828558	1.4095974	45	-.82396084	-.83489567	.98072052	.29686755	-1.6339551	-1.7837576	-.97538805	1.0184402	.30746642	-1.6883796	-1.8732369	-.99870378	0	0	0	0	0	0	.21126761	0
69	70	20	15	-1.102957	1.0873216	633	-.82396084	-.80747074	1.1639786	.34136456	-.35280842	-.32177851	-.15171163	1.0967026	.32595354	-.27874103	-.25362423	-.12514794	0	0	0	0	0	0	.21428572	0
50	51	9	11	.45601803	-.82168341	781	-.82396084	-.83034897	1.2358932	.34425792	-1.6022253	-1.7629255	-.76671463	.98188019	.28725851	-1.4118851	-1.4675288	-.78005505	0	0	0	0	0	0	.21568628	0
83	83	24	18	1.0171664	-1.349911	29	-.82396084	-.84024787	.97205353	.3000198	-.23567414	-.21353254	-.11753604	1.0395737	.31891808	-.31045505	-.281149	-.14907248	0	0	0	0	0	0	.21686748	0
119	119	36	26	-.89101273	.077182129	226	-.82396084	-.8027218	1.0083542	.32519212	-.171727	-.15359463	-.085970096	1.1040268	.35304463	-.079396084	-.072113745	-.034686718	0	0	0	0	0	0	.2184874	0
126	127	39	28	-.35869095	.414215	404	-.82396084	-.82088774	.99036407	.32234442	.068197288	.058424652	.039822452	.97509003	.31882671	.081768908	.070493303	.047576364	0	0	0	0	0	0	.22047244	0
54	54	18	12	-.55234247	.012287095	408	-.82396084	-.81135458	1.1180344	.32123277	.356617	.31885383	.16257882	1.0733871	.31150192	.38422397	.34474602	.1811811	0	0	0	0	0	0	.22222222	0
53	54	14	12	.95190573	-1.6899443	82	-.82396084	-.83489305	1.2223282	.34351173	-.61417133	-.57255435	-.25270388	.98706818	.29015186	-.54815322	-.50667489	-.2691704	0	0	0	0	0	0	.22222222	0
53	54	16	12	-1.8616085	-.32268369	347	-.82396084	-.77184689	1.1524734	.32877076	-.22914055	-.20967464	-.095553435	.98706818	.29015186	-.056735832	-.053272054	-.024658879	0	0	0	0	0	0	.22222222	0
89	89	26	20	-1.0312742	1.6246312	851	-.82396084	-.81506771	1.0921402	.33470979	-.31225225	-.28225836	-.14507969	1.050209	.32462868	-.26822981	-.24223329	-.12802918	0	0	0	0	0	0	.22471911	0
101	102	28	23	.24926324	-.44871017	637	-.82396084	-.82856917	1.0476608	.32845098	-.56486887	-.51686519	-.28294575	1.0716171	.33603466	-.59337097	-.54393011	-.2940563	0	0	0	0	0	0	.2254902	0
65	66	21	15	-.16010696	-.96231198	76	-.82396084	-.81193519	1.0544357	.31261358	.22891204	.20262067	.11176034	1.0079422	.30171013	.26136068	.23250727	.13167274	0	0	0	0	0	0	.22727273	0
56	57	14	13	-.72882062	2.9113832	462	-.82396084	-.83685714	1.2164841	.34434929	-.83572656	-.79650086	-.35660326	.99227142	.29304525	-.75158423	-.70701677	-.37700227	0	0	0	0	0	0	.22807017	0
83	83	19	19	.64473879	-.77336735	411	-.82396084	-.83604407	.98969269	.30475578	-1.2069287	-1.2110184	-.67246121	1.0395737	.31891808	-1.2753553	-1.2985094	-.69815302	0	0	0	0	0	0	.22891566	0
164	165	33	38	-.58326393	.31438312	292	-.82396084	-.81366748	1.0537949	.3541106	-2.1079769	-2.5772538	-1.502382	.98586273	.33410066	-2.0369658	-2.4198408	-1.4763377	0	0	0	0	0	0	.23030303	0
182	182	50	42	-.85374683	.61472559	858	-.82396084	-.80937487	1.1305618	.38347071	-.90669411	-.85289317	-.49726334	1.0233231	.35091266	-.78828079	-.72904444	-.45309582	0	0	0	0	0	0	.23076923	0
89	90	26	21	.034398261	-1.0465982	571	-.82396084	-.81640089	1.0859299	.33309561	-.30542013	-.27605414	-.14242491	1.050209	.32462868	-.26822981	-.24223329	-.12802918	0	0	0	0	0	0	.23333333	0
77	77	31	18	.27057734	-.14067681	509	-.82396084	-.83238053	.99756622	.30410096	1.4302839	1.4714632	.83775216	1.0289841	.31319225	1.4325038	1.475484	.82586688	1	1	0	1	1	0	.23376623	0
128	128	34	30	.59871453	-.61890423	128	-.82396084	-.83639586	1.0408096	.33748135	-.83623517	-.78592259	-.45002976	1.1203842	.36152679	-.92667812	-.88256848	-.48229766	0	0	0	0	0	0	.234375	0
127	128	38	30	.29521343	-.79263759	471	-.82396084	-.82623154	1.030159	.33417681	-.14173576	-.12668706	-.069555484	1.0469894	.3401615	-.1547195	-.13802518	-.075552218	0	0	0	0	0	0	.234375	0
51	51	14	12	-.19676614	-.2400544	743	-.82396084	-.81848961	1.0904922	.31296381	-.4509674	-.4145661	-.20170696	1.0687943	.3085933	-.43099102	-.39574325	-.19593953	0	0	0	0	0	0	.23529412	0
88	89	31	21	-.26217011	-.44429192	492	-.82396084	-.81455272	1.0155106	.31412116	.786421	.72815245	.4172065	.9723587	.30329388	.79894507	.74208736	.43794006	0	0	0	0	0	0	.23595506	0
88	89	24	21	-.6977914	2.4517593	277	-.82396084	-.83289784	1.1657944	.35264871	-.63988841	-.59186745	-.29171544	.9723587	.30329388	-.59406179	-.54717445	-.3106527	0	0	0	0	0	0	.23595506	0
59	59	20	14	.43842104	-1.3532333	274	-.82396084	-.82429951	1.0011368	.29613659	.46560934	.42109847	.23297891	.99748993	.29593861	.4649781	.42042452	.2337779	0	0	0	0	0	0	.23728813	0
95	96	28	23	1.532962	-.86489064	90	-.82396084	-.85950893	1.1187973	.34404472	-.080811359	-.074687064	-.033570357	1.0608902	.33033928	-.22758442	-.2050917	-.10784051	0	0	0	0	0	0	.23958333	0
125	125	27	30	.29168707	-.84498644	918	-.82396084	-.82558644	1.1016006	.3537299	-1.7288907	-1.9674876	-1.0673496	1.1149216	.35869431	-1.741096	-1.991861	-1.0744705	0	0	0	0	0	0	.23999999	0
104	104	22	25	1.5381141	-1.3822148	461	-.82396084	-.85423392	1.1443405	.3552832	-1.6385795	-1.8308668	-.93395865	1.0769882	.3388671	-1.6686333	-1.8635968	-1.0021094	0	0	0	0	0	0	.24038461	0
58	58	13	14	-.65525544	.24468742	258	-.82396084	-.81095821	1.2169571	.34614623	-1.2673593	-1.2943873	-.58293802	1.167244	.33577576	-1.2031132	-1.2119565	-.56808108	0	0	0	0	0	0	.24137931	0
91	91	32	22	1.5969591	-1.191291	477	-.82396084	-.85785103	1.0501328	.32417184	.95944291	.90811324	.51027447	.97808075	.30614156	.8057493	.74849439	.44217154	0	0	0	0	0	0	.24175824	0
102	103	24	25	.19843377	.31521127	657	-.82396084	-.83517021	1.0903397	.34029856	-1.3011686	-1.335264	-.7105394	1.1500168	.35739991	-1.3752756	-1.4396139	-.73725927	0	0	0	0	0	0	.24271844	0
74	74	18	18	-.92920071	1.4621917	71	-.82396084	-.81617355	1.0571671	.31806529	-1.0427541	-1.0181441	-.53262293	1.0237198	.31032932	-1.0024569	-.97242033	-.52210623	0	0	0	0	0	0	.24324325	0
73	74	17	18	2.8514888	-1.4202204	200	-.82396084	-.88994932	1.1741562	.3451564	-1.048008	-1.0289876	-.48946244	.94379425	.28899452	-1.083227	-1.0634427	-.60325056	0	0	0	0	0	0	.24324325	0
148	148	41	36	1.5476677	-1.334188	882	-.82396084	-.85499948	1.0768051	.35503954	-.5590027	-.50511819	-.28918189	1.0875015	.35989735	-.7103731	-.65224391	-.37441331	0	0	0	0	0	0	.24324325	0
77	78	19	19	-.8650707	.69408756	61	-.82396084	-.80989444	1.089119	.32775047	-1.0527186	-1.0298014	-.52922374	1.0289841	.31319225	-.97650844	-.94332695	-.50703722	0	0	0	0	0	0	.24358974	0
97	98	19	24	.57562691	-.93751538	373	-.82396084	-.832425	.94971466	.29980659	-1.7076818	-1.8933394	-1.0954059	.98952484	.31183693	-1.7570356	-1.9794958	-1.1172487	0	0	0	0	0	0	.24489796	0
52	53	14	13	.3308253	-.73516959	320	-.82396084	-.82781243	1.1522751	.32753727	-.52572918	-.48596057	-.22599266	1.1594315	.32995856	-.54237133	-.50189626	-.23269182	0	0	0	0	0	0	.24528302	0
53	53	13	13	1.1093868	-.51300269	273	-.82396084	-.85154647	1.1682968	.33152708	-.8043468	-.76323283	-.35245287	.98706818	.29015186	-.77902085	-.73527205	-.39171791	0	0	0	0	0	0	.24528302	0
53	53	12	13	-.22941299	-.36969054	303	-.82396084	-.81623459	1.0153885	.29644114	-1.0268052	-1.0001239	-.52126276	.98706818	.29015186	-.9953894	-.965195	-.5144642	0	0	0	0	0	0	.24528302	0
56	57	19	14	-.88239056	1.7264315	605	-.82396084	-.82022744	1.0089188	.29648682	.44426748	.40135616	.2198626	.99227142	.29304525	.45127964	.40807208	.22652297	0	0	0	0	0	0	.24561404	0
114	114	47	28	-.5771845	.71315712	323	-.82396084	-.81801003	.98166656	.31549171	1.7386515	1.9039016	1.1616269	.95093536	.30752733	1.7347226	1.8927841	1.1793295	1	1	0	1	1	0	.24561404	0
64	65	11	16	-.057684291	-.63235611	340	-.82396084	-.81820625	1.2002487	.34642035	-1.8683908	-2.2106178	-1.0111333	1.175209	.34156251	-1.8417321	-2.1583238	-1.0086042	0	0	0	0	0	0	.24615385	0
133	134	30	33	.11944285	-.90276116	123	-.82396084	-.82024539	1.0778275	.3502883	-1.6225488	-1.7938004	-1.0022944	1.0585403	.34581119	-1.5982889	-1.7537479	-.99567097	0	0	0	0	0	0	.24626866	0
72	73	22	18	-1.4207503	.69957399	165	-.82396084	-.79467261	.9776535	.29692847	-.10770638	-.098510139	-.051076226	1.1014481	.32881644	-.0099307243	-.011927555	-.00072814728	0	0	0	0	0	0	.24657534	0
77	77	22	19	-.8970238	1.4240917	603	-.82396084	-.81665939	1.0611343	.32062364	-.38798702	-.35301629	-.1831632	1.0289841	.31319225	-.35433757	-.32194704	-.1710245	0	0	0	0	0	0	.24675325	0
80	81	23	20	-.36952651	-.63882244	710	-.82396084	-.80956393	1.097374	.33143571	-.40158859	-.36522996	-.1856181	1.0342789	.31605515	-.33218554	-.30130345	-.15993135	0	0	0	0	0	0	.24691358	0
76	76	25	19	-.83028954	1.9080986	835	-.82396084	-.82356215	.9539566	.29228383	.37095886	.33272022	.19610102	.94950104	.29185745	.37194347	.33357245	.1976963	0	0	0	0	0	0	.25	0
64	64	16	16	.44888875	-.75202549	650	-.82396084	-.83088231	1.1527023	.33533415	-.88468033	-.84614772	-.40456674	1.175209	.34156251	-.92152065	-.88628024	-.41774377	0	0	0	0	0	0	.25	0
67	67	17	17	.4426682	-1.0870792	548	-.82396084	-.82720309	1.1695328	.34118181	-.87308866	-.83370358	-.39578369	1.1792679	.3444559	-.89148289	-.85356963	-.40331605	0	0	0	0	0	0	.25373134	0
97	98	28	25	4.7757192	-.15907471	443	-.82396084	-.95606405	1.0338974	.32123277	.20205112	.17723235	.1047807	.98952484	.31183693	-.33559337	-.30302131	-.17067197	0	0	0	0	0	0	.25510204	0
101	101	35	26	.23511405	.60641921	798	-.82396084	-.83922786	.99460602	.31378615	.82635546	.76828617	.45419562	1.0716171	.33603466	.80589253	.744506	.42183006	0	0	0	0	0	0	.25742576	0
96	97	35	25	.32060593	-.52517474	791	-.82396084	-.82973021	1.1108322	.34288737	1.1257137	1.0929525	.59686053	1.1401443	.35171977	1.1234411	1.0896749	.58653593	0	0	0	0	0	0	.25773194	0
89	89	37	23	-.097220048	-.43370253	845	-.82396084	-.8191992	1.0729599	.32968447	1.6887634	1.8417619	1.022185	1.050209	.32462868	1.6854674	1.8341397	1.0361087	1	1	0	1	1	0	.25842696	0
88	89	29	23	.21771967	-.81368154	757	-.82396084	-.82388037	.97411346	.30291316	.42254969	.37877944	.22407529	.9723587	.30329388	.42285281	.37892628	.22509402	0	0	0	0	0	0	.25842696	0
69	69	22	18	.30318126	-.4770239	576	-.82396084	-.82975525	1.0776596	.32033432	.23476379	.20734893	.11350024	1.0967026	.32595354	.2173765	.19133544	.10428681	0	0	0	0	0	0	.26086956	0
130	130	37	34	-.58469731	.25913289	331	-.82396084	-.81304955	1.1166611	.36024761	-.56759447	-.51460063	-.28133705	1.0527725	.34299397	-.49453503	-.44588497	-.25436473	0	0	0	0	0	0	.26153848	0
56	57	22	15	-.031214021	-.32687807	191	-.82396084	-.82213265	1.0030441	.29504016	1.0952975	1.0626968	.58024198	.99227142	.29304525	1.0959421	1.0634946	.58638495	0	0	0	0	0	0	.2631579	0
147	148	38	39	-.61781734	1.3965212	914	-.82396084	-.82404792	1.0117111	.33576053	-1.0593902	-1.0312053	-.61622059	1.0173569	.33856255	-1.0614554	-1.0335162	-.61772406	0	0	0	0	0	0	.26351351	0
53	53	14	14	2.0535228	-1.2558396	169	-.82396084	-.8697291	1.1113815	.31852216	-.46789721	-.4310379	-.20633619	.98706818	.29015186	-.54815322	-.50667489	-.2691704	0	0	0	0	0	0	.26415095	0
68	68	21	18	-.6800133	.11898957	469	-.82396084	-.80896133	1.0721054	.31862873	-.0075605949	-.0095282057	2.4384533e-06	1.0131912	.30458826	.043789692	.036765441	.024797356	0	0	0	0	0	0	.2647059	0
67	68	15	18	.56888872	-1.0192678	785	-.82396084	-.83138376	1.1534195	.33735952	-1.2677985	-1.293352	-.62091726	1.1792679	.3444559	-1.3086969	-1.3482729	-.63633335	0	0	0	0	0	0	.2647059	0
123	124	38	33	-.76834399	-.037556972	6	-.82396084	-.80489337	1.0777206	.34648123	-.022507435	-.021866823	-.0073004821	.96904755	.31600946	.067702815	.058157422	.04000894	0	0	0	0	0	0	.26612905	0
60	60	24	16	-.28698191	.50919485	624	-.82396084	-.82385403	1.0872116	.31757799	1.2799973	1.279994	.66481733	1.0826492	.31728864	1.2800046	1.279991	.6687721	1	1	0	1	1	0	.26666668	0
59	60	20	16	-.46704629	.86076337	522	-.82396084	-.82258397	1.0066605	.29750714	.46234134	.41792038	.23041795	.99748993	.29593861	.4649781	.42042452	.2337779	0	0	0	0	0	0	.26666668	0
59	60	17	16	-.64783585	1.1386271	751	-.82396084	-.82052225	1.0133133	.29916701	-.27073714	-.24684997	-.12768643	.99748993	.29593861	-.25863603	-.2357821	-.12346903	0	0	0	0	0	0	.26666668	0
51	52	18	14	.36281276	-1.2131661	339	-.82396084	-.82368714	1.0750656	.30935472	.62172222	.56909418	.29359981	1.0687943	.3085933	.62216878	.56945819	.29580155	0	0	0	0	0	0	.26923078	0
52	52	15	14	.044053465	-.33796954	62	-.82396084	-.82408613	1.1639786	.33017176	-.26349339	-.24157563	-.10894431	1.1594315	.32995856	-.26445425	-.24239485	-.10991174	0	0	0	0	0	0	.26923078	0
137	137	40	37	.030187108	-.32873881	458	-.82396084	-.82380146	1.1330032	.36760285	-.35275936	-.31395546	-.16973737	1.1368332	.36999369	-.35263956	-.31357044	-.16977476	0	0	0	0	0	0	.270073	0
59	59	21	16	-.72260219	-.78356755	610	-.82396084	-.79834002	1.086586	.31709069	.65457439	.59944093	.31193155	.99748993	.29593861	.69090527	.63686723	.35247865	0	0	0	0	0	0	.27118644	0
69	70	23	19	-.56776941	.010211578	862	-.82396084	-.81090868	1.150383	.33810571	.42737174	.38179913	.19567779	1.0967026	.32595354	.45882004	.41165587	.21870159	0	0	0	0	0	0	.27142859	0
80	81	28	22	-.97623783	1.5773915	693	-.82396084	-.81608641	1.0694504	.32429364	.74191165	.68293303	.3731935	1.0342789	.31605515	.75362915	.69536686	.38974848	0	0	0	0	0	0	.27160493	0
54	55	21	15	.44555667	-1.1669676	885	-.82396084	-.826446	1.0707321	.31011614	1.0841265	1.04916	.54435444	1.0733871	.31150192	1.0832047	1.0479721	.54415262	0	0	0	0	0	0	.27272728	0
87	88	21	24	1.4772292	-1.0327327	691	-.82396084	-.85621905	.98149872	.30411619	-.99236971	-.96058363	-.53931642	1.1254654	.34316149	-1.1821107	-1.185226	-.60375327	0	0	0	0	0	0	.27272728	0
109	110	34	30	-.94596225	1.358865	887	-.82396084	-.81463081	1.0610123	.33577576	.087894768	.075244077	.047601163	1.0124588	.32319722	.12688051	.11016715	.069172189	0	0	0	0	0	0	.27272728	0
62	62	14	17	.81015104	-1.2505883	442	-.82396084	-.83559561	.96837616	.28935999	-1.0561692	-1.0330435	-.56485206	1.0027084	.298832	-1.1104389	-1.095871	-.58577663	0	0	0	0	0	0	.27419356	0
51	51	13	14	-.46913195	-1.2131523	189	-.82396084	-.80081159	1.1441269	.32529873	-.78103125	-.73799664	-.34726024	1.0687943	.3085933	-.68500072	-.64063138	-.3193436	0	0	0	0	0	0	.27450982	0
51	51	19	14	-.21456032	-1.0423895	350	-.82396084	-.80959946	1.1172409	.31916171	.84721261	.79322106	.39635456	1.0687943	.3085933	.86026841	.80747509	.41828474	0	0	0	0	0	0	.27450982	0
80	80	29	22	-4.1801801	-.38854626	684	-.82396084	-.70740438	1.0639114	.32401955	.55036908	.49651808	.2741729	1.0342789	.31605515	.94265276	.8912549	.49908096	0	0	0	0	0	0	.27500001	0
177	178	57	49	-.58300525	-.28742802	146	-.82396084	-.80737329	1.0040207	.34255236	.32986113	.28789112	.18770754	1.0778732	.36662826	.43503061	.38019145	.23881908	0	0	0	0	0	0	.27528089	0
97	98	29	27	-.63250983	.22560701	177	-.82396084	-.81138384	1.0506973	.32767433	-.19559753	-.17624497	-.092908025	.98952484	.31183693	-.13613071	-.12306514	-.066638306	0	0	0	0	0	0	.27551019	0
87	87	28	24	-.43052226	1.4630345	425	-.82396084	-.82989436	1.0987625	.33521232	.3339847	.29539177	.1626973	1.1254654	.34316149	.31535158	.27792415	.15151507	0	0	0	0	0	0	.27586207	0
65	65	16	18	-.73355609	.62709993	701	-.82396084	-.81280929	1.0513077	.31183693	-.93744344	-.90128523	-.46667948	1.0079422	.30171013	-.88460183	-.84442723	-.45197019	0	0	0	0	0	0	.27692309	0
71	72	18	20	4.1007867	-1.1239583	185	-.82396084	-.92740285	1.1173477	.32992813	-.55145806	-.50953704	-.25001961	1.0184402	.30746642	-.83197445	-.78831136	-.4227668	0	0	0	0	0	0	.27777779	0
70	71	22	20	-.062225018	.43097779	663	-.82396084	-.82921511	1.164711	.34188232	.16760735	.14590473	.077623405	1.1833572	.34733403	.14941791	.12932716	.069038078	0	0	0	0	0	0	.28169015	0
78	78	25	22	-.22474897	-.12702416	377	-.82396084	-.81890368	1.1343765	.33943057	.25205463	.22156972	.11887982	1.1109848	.33457273	.26822612	.23631735	.12866536	0	0	0	0	0	0	.2820513	0
144	145	39	41	-.28642875	-.68308413	381	-.82396084	-.81138539	1.0896835	.3580395	-.89661807	-.84742987	-.48198226	1.0113144	.3357453	-.8046571	-.75074273	-.4492656	0	0	0	0	0	0	.28275862	0
53	53	15	15	-1.0108351	1.9001864	526	-.82396084	-.81851494	1.0086288	.2947965	-.3241339	-.29622641	-.153136	.98706818	.29015186	-.30578604	-.27935708	-.14681847	0	0	0	0	0	0	.28301886	0
53	53	16	15	.12354626	-.82935691	797	-.82396084	-.82112682	1.0009384	.29290819	-.064862445	-.060634989	-.028260484	.98706818	.29015186	-.056735832	-.053272054	-.024658879	0	0	0	0	0	0	.28301886	0
80	81	25	23	1.0352226	-.072529808	56	-.82396084	-.85411918	1.1480484	.34346604	.24789339	.21753444	.11625564	1.0342789	.31605515	.11616553	.10101016	.060559109	0	0	0	0	0	0	.28395063	0
101	102	33	29	.22456752	-.67831171	451	-.82396084	-.82548606	1.0632401	.33269966	.43451896	.38659871	.22100011	1.0716171	.33603466	.4303247	.38233554	.2183335	0	0	0	0	0	0	.28431374	0
165	165	56	47	-.78480595	.94638014	368	-.82396084	-.8147431	1.1146011	.37288707	.80227822	.73259491	.4412255	1.0536423	.35542023	.81835067	.75141954	.46906751	0	0	0	0	0	0	.28484848	0
91	91	27	26	1.3500087	-.80288661	843	-.82396084	-.85512751	1.0627518	.32752204	-.054636337	-.051177368	-.022513663	.97808075	.30614156	-.17288078	-.15625863	-.085821569	0	0	0	0	0	0	.2857143	0
58	59	18	17	.1062513	.6203202	537	-.82396084	-.83583015	1.130806	.32645607	.10410208	.089868292	.049530696	1.167244	.33577576	.066296667	.055571534	.032334842	0	0	0	0	0	0	.28813559	0
149	149	55	43	-.79553705	.62401611	662	-.82396084	-.81107271	1.035881	.34384677	1.2800021	1.2799848	.79004902	1.1589279	.3812474	1.3917519	1.4278841	.8278209	1	1	0	1	1	0	.28859061	0
203	204	59	59	-.70624709	.53949916	883	-.82396084	-.81264293	1.1543961	.39729798	-.51252872	-.45234281	-.26632923	1.0670242	.37048101	-.42228124	-.37104917	-.2295659	0	0	0	0	0	0	.28921568	0
68	69	9	20	-.88269246	1.0911789	306	-.82396084	-.8135677	1.054924	.31434959	-2.168365	-2.6963882	-1.3797594	1.0131912	.30458826	-2.1241	-2.5937073	-1.3718177	0	0	0	0	0	0	.28985506	0
69	69	22	20	-.36530739	-.55276835	888	-.82396084	-.81058103	1.1516647	.33841026	.17505033	.15279286	.081426777	1.0967026	.32595354	.2173765	.19133544	.10428681	0	0	0	0	0	0	.28985506	0
68	69	20	20	.65150046	-.98722816	782	-.82396084	-.83399075	.98058319	.29540563	-.15338945	-.1399498	-.073381431	1.0131912	.30458826	-.19165878	-.17446055	-.090391316	0	0	0	0	0	0	.28985506	0
85	85	25	25	-.3592484	.73030794	616	-.82396084	-.82418209	.96747589	.29982182	-.20961019	-.18974331	-.10481373	.96663666	.30043095	-.21102658	-.19094658	-.10581209	0	0	0	0	0	0	.29411766	0
118	119	35	35	.091483265	-.52997226	482	-.82396084	-.82337987	1.0307693	.33093318	-.20843618	-.18644199	-.10320209	1.0297165	.3316946	-.20585249	-.18401638	-.10219923	0	0	0	0	0	0	.29411766	0
61	61	19	18	2.3929029	-.93550754	917	-.82396084	-.882415	.97609711	.29039553	.25439128	.22706988	.12983704	1.1712112	.33866915	.087941162	.074819401	.041825894	0	0	0	0	0	0	.29508197	0
70	71	24	21	-1.1311136	.99974072	362	-.82396084	-.80577952	1.0084152	.30376595	.52077079	.47141346	.26444438	1.1833572	.34733403	.65283996	.59417343	.29693145	0	0	0	0	0	0	.29577464	0
135	135	41	40	1.4599518	-.7494185	133	-.82396084	-.85871041	.98003387	.32190281	.1200886	.1041627	.068426393	.99320221	.32729363	-.048675165	-.044275653	-.022405567	0	0	0	0	0	0	.2962963	0
73	74	21	22	-.33407128	.17369083	111	-.82396084	-.81904632	.96555328	.29401985	-.31163767	-.28332669	-.15603371	.94379425	.28899452	-.29178908	-.26520959	-.14842254	0	0	0	0	0	0	.2972973	0
120	121	43	36	-.9501704	1.4167026	756	-.82396084	-.8151207	1.0108719	.32615149	1.0149564	.9674589	.58235258	.96300507	.31317702	1.0213766	.97602761	.60583335	0	0	0	0	0	0	.29752067	0
123	124	38	37	.23384629	-1.130905	511	-.82396084	-.8210023	.98365021	.319314	.054717824	.046604905	.032669481	.96904755	.31600946	.067702815	.058157422	.04000894	0	0	0	0	0	0	.29838711	0
76	77	25	23	-.49484366	.97450817	176	-.82396084	-.82301062	.95610809	.29284728	.36962157	.33143651	.19510736	.94950104	.29185745	.37194347	.33357245	.1976963	0	0	0	0	0	0	.29870129	0
186	186	44	56	.25244096	-.57598186	711	-.82396084	-.82732391	1.0596542	.36228821	-1.5653224	-1.7019042	-1.025919	1.0960617	.37501901	-1.5928265	-1.7497097	-1.0369807	0	0	0	0	0	0	.30107528	0
52	53	15	16	-.78320336	-.25975373	269	-.82396084	-.8021583	1.2347336	.34578076	-.34912997	-.32087994	-.13820484	1.1594315	.32995856	-.26445425	-.24239485	-.10991174	0	0	0	0	0	0	.3018868	0
95	96	35	29	-.42887023	-.038848635	188	-.82396084	-.81421423	1.1086044	.34201935	1.1254492	1.0927027	.59699208	1.0608902	.33033928	1.1294194	1.0980853	.62010735	0	0	0	0	0	0	.30208334	0
55	56	14	17	-.68860728	.86746109	639	-.82396084	-.81656194	1.1924973	.33860824	-.80725688	-.76584965	-.34925464	1.1633072	.33286718	-.77358562	-.73072052	-.34132186	0	0	0	0	0	0	.30357143	0
55	56	8	17	-.62343597	.45817009	484	-.82396084	-.81406844	1.2009048	.34048131	-1.980818	-2.4060669	-1.0807122	1.1633072	.33286718	-1.9393216	-2.3189642	-1.0746986	0	0	0	0	0	0	.30357143	0
167	168	44	51	-.43014014	-.014197147	778	-.82396084	-.81443745	1.0551529	.35546592	-1.066772	-1.0377784	-.61960536	.99210358	.33690268	-.99374539	-.95402819	-.59278685	0	0	0	0	0	0	.30357143	0
158	158	51	48	-.62598258	1.0408598	621	-.82396084	-.82009947	.99442291	.33397883	.39580226	.34858537	.22307816	.97336578	.32848144	.40930247	.36130834	.23443973	0	0	0	0	0	0	.30379745	0
124	125	37	38	-.61030644	.024966933	433	-.82396084	-.80989355	1.1222763	.35930344	-.25237402	-.2248999	-.11885199	1.0412369	.33734429	-.17148517	-.15305001	-.084269404	0	0	0	0	0	0	.30399999	0
252	253	83	77	-.60337347	-.5526455	63	-.82396084	-.80403626	1.2383957	.43794224	.6175347	.53765839	.33600733	1.2303848	.43637374	.73200476	.6490609	.4084608	0	0	0	0	0	0	.30434781	0
58	59	9	18	-1.0710173	1.5715032	305	-.82396084	-.81341863	1.2082291	.34419701	-1.9525518	-2.3598597	-1.0600238	1.167244	.33577576	-1.9062239	-2.2641072	-1.0521742	0	0	0	0	0	0	.30508474	0
72	72	25	22	-1.0767426	.76597375	667	-.82396084	-.80482686	1.1816025	.34741017	.66522735	.60610139	.30359995	1.1014481	.32881644	.69826132	.63983011	.33862999	0	0	0	0	0	0	.30555555	0
121	121	35	37	-.19722317	1.1805894	823	-.82396084	-.83335197	.97936249	.31721252	-.31706592	-.28439081	-.16598779	1.0354691	.33451182	-.37269962	-.33424717	-.1894251	0	0	0	0	0	0	.30578512	0
111	111	36	34	-.96223062	.46126232	853	-.82396084	-.80478507	1.046196	.33265397	.30865321	.27162871	.16057083	.94489288	.30469486	.37044224	.32971898	.20596875	0	0	0	0	0	0	.3063063	0
61	62	17	19	2.3622797	-.89780968	77	-.82396084	-.88196766	.97753143	.29076099	-.22261716	-.20323694	-.10715712	1.1712112	.33866915	-.45583206	-.41875345	-.19493014	0	0	0	0	0	0	.30645162	0
247	248	61	76	-1.1021043	.20245382	788	-.82396084	-.79822916	1.1621017	.41156688	-1.6269675	-1.804803	-1.0997516	1.2822189	.452135	-1.5816165	-1.7594355	-1.0090878	0	0	0	0	0	0	.30645162	0
127	127	39	39	-.48687032	.34182376	906	-.82396084	-.81660527	1.0881882	.35089743	-.0077815494	-.0089804381	.00016670265	1.0469894	.3401615	.028783849	.023321839	.018697543	0	0	0	0	0	0	.30708662	0
132	133	42	41	.32823572	-1.3230675	497	-.82396084	-.82158566	.99822235	.32673019	.27052465	.23728293	.14839581	.98715973	.32447639	.27957496	.24546145	.15481475	0	0	0	0	0	0	.30827066	0
67	68	19	21	1.5960569	-1.1326373	763	-.82396084	-.85844034	1.0526047	.31276587	-.24944946	-.22727983	-.11464325	1.1792679	.3444559	-.40131611	-.36715269	-.17115736	0	0	0	0	0	0	.30882353	0
54	55	11	17	-.71330297	.37034819	20	-.82396084	-.81067783	1.1201859	.32173529	-1.3717836	-1.4238434	-.68565398	1.0733871	.31150192	-1.3132348	-1.3454574	-.67236549	0	0	0	0	0	0	.30909091	0
54	55	19	17	1.3863654	-.78670174	355	-.82396084	-.85629666	.98091888	.28826356	.67758101	.62514174	.34555331	1.0733871	.31150192	.63402766	.58039963	.30235142	0	0	0	0	0	0	.30909091	0
141	142	41	44	-.47619078	-.57830936	769	-.82396084	-.80726469	1.1097641	.36280596	-.46525598	-.41654095	-.23196502	1.0052719	.33292809	-.35491207	-.31645504	-.18781738	0	0	0	0	0	0	.30985916	0
87	87	29	27	-.11879829	.084362753	729	-.82396084	-.82403028	1.1258163	.34218687	.53579366	.48107496	.25768292	1.1254654	.34316149	.5358364	.48087415	.25855616	0	0	0	0	0	0	.31034482	0
60	61	13	19	-.56522	.59418559	32	-.82396084	-.81709331	1.1103592	.32312107	-1.2843528	-1.3108304	-.64287376	1.0826492	.31728864	-1.2522826	-1.2695205	-.63687247	0	0	0	0	0	0	.3114754	0
76	77	21	24	-.24737126	1.8187859	211	-.82396084	-.83865529	1.130867	.337192	-.49206865	-.45098528	-.22227296	.94950104	.29185745	-.48185271	-.44138494	-.24955027	0	0	0	0	0	0	.3116883	0
77	77	24	24	.29912055	.022173312	593	-.82396084	-.83487046	.98767853	.30149692	.13522996	.11870468	.071447939	1.0289841	.31319225	.098689653	.085539423	.051908758	0	0	0	0	0	0	.3116883	0
64	64	18	20	-.0037933129	-.31865019	588	-.82396084	-.82297277	1.1821976	.34224778	-.43216109	-.39638036	-.18330984	1.175209	.34156251	-.42826426	-.39258701	-.18290973	0	0	0	0	0	0	.3125	0
63	64	20	20	.057767864	-.45172292	140	-.82396084	-.82327217	1.0935593	.32085207	.17930518	.15757881	.085626379	1.0873032	.32018203	.18121637	.15927702	.087109104	0	0	0	0	0	0	.3125	0
86	86	34	27	1.1147871	-1.4196808	389	-.82396084	-.84220153	.96651459	.29980659	1.4212723	1.4591714	.85940564	1.0448837	.32178098	1.4260323	1.4679782	.82609028	1	1	0	1	1	0	.31395349	0
105	105	27	33	-.63533741	1.2210698	372	-.82396084	-.82172912	.94373322	.30128375	-.91856235	-.87740541	-.51949638	1.1549911	.36024761	-1.0308074	-1.0037373	-.51657188	0	0	0	0	0	0	.31428573	0
54	54	12	17	-1.1335857	1.106268	327	-.82396084	-.80682695	1.1324844	.32458299	-1.1888697	-1.191763	-.56923425	1.0733871	.31150192	-1.1121669	-1.0992148	-.54983348	0	0	0	0	0	0	.31481481	0
73	73	17	23	-1.0737621	1.6798069	131	-.82396084	-.81447715	.98287201	.29857311	-1.1301286	-1.1181914	-.61597979	.94379425	.28899452	-1.083227	-1.0634427	-.60325056	0	0	0	0	0	0	.31506848	0
78	79	16	25	1.2025197	-.73683375	158	-.82396084	-.85176367	.99826813	.30455783	-1.436385	-1.5078546	-.82342535	1.1109848	.33457273	-1.5864135	-1.736807	-.87644684	0	0	0	0	0	0	.31645569	0
60	60	24	19	.57723171	-.44423637	73	-.82396084	-.83763403	1.0409927	.3063243	1.2800039	1.2799875	.68600601	1.0826492	.31728864	1.2800046	1.279991	.6687721	1	1	0	1	1	0	.31666666	0
60	60	12	19	-.86806476	1.2951943	837	-.82396084	-.81610602	1.1137619	.32392818	-1.4722726	-1.5629745	-.76339936	1.0826492	.31728864	-1.4360648	-1.5107687	-.75678605	0	0	0	0	0	0	.31666666	0
59	60	23	19	-.27740502	-.29942861	236	-.82396084	-.81565064	1.0291519	.30309591	1.0959793	1.0627522	.57334846	.99748993	.29593861	1.0989676	1.0666046	.58932948	0	0	0	0	0	0	.31666666	0
131	132	32	42	-.75592273	.88872486	148	-.82396084	-.8149336	.96804047	.31756276	-1.2694807	-1.2872361	-.77391672	1.1258621	.364344	-1.3353286	-1.3831117	-.75337756	0	0	0	0	0	0	.31818181	0
93	94	21	30	-.41682693	.15875112	552	-.82396084	-.81661439	.94304657	.29653251	-1.3365724	-1.3719807	-.79800797	1.135231	.34885687	-1.4515594	-1.5447253	-.78683043	0	0	0	0	0	0	.31914893	0
225	225	62	72	-.17693731	-.83757162	142	-.82396084	-.81277847	1.0814896	.37957227	-.89784718	-.8397454	-.52742511	1.1752243	.41132322	-.8777957	-.81505382	-.48928371	0	0	0	0	0	0	.31999999	0
74	75	33	24	.65450138	-.51586372	208	-.82396084	-.83900869	.96843719	.29504016	1.8326638	2.0398147	1.1805483	1.0237198	.31032932	1.8430444	2.0674229	1.158491	1	1	0	1	1	0	.31999999	0
77	78	21	25	.46398106	-1.3933448	117	-.82396084	-.82458234	1.0288467	.31227854	-.56908864	-.52405846	-.28019777	1.0289841	.31319225	-.57296228	-.52766848	-.28281009	0	0	0	0	0	0	.32051283	0
55	56	19	18	-.002150259	1.1174779	371	-.82396084	-.83805496	1.1218948	.32249671	.61509126	.56133002	.28265014	1.1633072	.33286718	.59174842	.53800792	.26429394	0	0	0	0	0	0	.32142857	0
87	87	24	28	-.60775638	.33809847	26	-.82396084	-.81324232	.94429779	.29449192	-.56247419	-.51713842	-.29827794	1.1254654	.34316149	-.59584665	-.54839635	-.27874851	0	0	0	0	0	0	.32183909	0
58	59	22	19	-.045385446	-.046822216	779	-.82396084	-.82467532	1.1688766	.33527324	1.0761683	1.0384785	.50728238	1.167244	.33577576	1.0759305	1.0380605	.50916791	0	0	0	0	0	0	.32203391	0
123	124	35	40	-.57741189	2.5581229	129	-.82396084	-.83732158	1.1007614	.35246596	-.43671885	-.39286658	-.21329296	.96904755	.31600946	-.45852274	-.4142116	-.24676919	0	0	0	0	0	0	.32258064	0
92	93	34	30	-1.0278143	1.7881382	205	-.82396084	-.81687486	1.0896072	.33553213	1.124352	1.0919421	.60065067	1.0555496	.32749158	1.1272352	1.0958148	.61782557	0	0	0	0	0	0	.32258064	0
142	142	33	46	-.025663991	-.70021629	147	-.82396084	-.81837618	1.107872	.36247092	-1.5743827	-1.7257316	-.95842987	1.0759048	.35426289	-1.5355983	-1.6628389	-.94606763	0	0	0	0	0	0	.32394367	0
108	108	40	35	-.34559616	-.15680398	297	-.82396084	-.81526893	.98305511	.31363386	1.1453984	1.1177278	.67293143	.9388504	.30186242	1.1481752	1.1218314	.69530284	0	0	0	0	0	0	.32407406	0
108	108	30	35	8.4398842	-1.3088686	641	-.82396084	-1.0447773	1.12957	.35004467	.38290176	.33828056	.18671876	1.1599808	.36309528	-.63710797	-.58533889	-.30116898	0	0	0	0	0	0	.32407406	0
52	52	15	17	1.0135945	-.52849126	170	-.82396084	-.84875035	1.0880966	.31275064	-.17659897	-.16213118	-.076223187	1.1594315	.32995856	-.26445425	-.24239485	-.10991174	0	0	0	0	0	0	.32692307	0
52	52	15	17	.34601486	-1.3456832	629	-.82396084	-.82183772	1.1710892	.33177075	-.27189744	-.24930945	-.11193729	1.1594315	.32995856	-.26445425	-.24239485	-.10991174	0	0	0	0	0	0	.32692307	0
51	52	15	17	2.1585577	-1.6377327	850	-.82396084	-.86861861	1.2091446	.33888233	-.043292381	-.043235682	-.013872673	1.0687943	.3085933	-.16604187	-.1523509	-.072726272	0	0	0	0	0	0	.32692307	0
55	55	14	18	-.85446799	-.19441149	17	-.82396084	-.80088294	.98369598	.28992346	-.7374934	-.69259417	-.37091032	1.1633072	.33286718	-.77358562	-.73072052	-.34132186	0	0	0	0	0	0	.32727271	0
57	58	13	19	.16955002	-.62779766	655	-.82396084	-.82450217	1.080864	.3143039	-1.0784832	-1.0601621	-.52912569	1.0779953	.31439528	-1.0818579	-1.064183	-.53331649	0	0	0	0	0	0	.3275862	0
121	122	28	40	-1.1155324	1.8369039	848	-.82396084	-.81497353	1.0851517	.34759292	-1.5059271	-1.6191404	-.88817215	1.0354691	.33451182	-1.4468057	-1.5293374	-.86961961	0	0	0	0	0	0	.32786885	0
63	64	18	21	-1.0122265	-1.0025359	792	-.82396084	-.78808361	.97039032	.29076099	-.40636462	-.37142131	-.20232162	1.0873032	.32018203	-.32725057	-.29847249	-.14767689	0	0	0	0	0	0	.328125	0
69	70	22	23	-.18932837	-.76238215	178	-.82396084	-.81322509	1.1412888	.33591282	.1837156	.16067636	.085857257	1.0967026	.32595354	.2173765	.19133544	.10428681	0	0	0	0	0	0	.32857144	0
70	70	27	23	-.98106766	-.099592768	795	-.82396084	-.79839468	1.0361404	.31086233	1.1082023	1.0756755	.58987272	1.1833572	.34733403	1.2799988	1.2799753	.63731921	1	1	0	0	0	0	.32857144	0
72	73	21	24	.015562822	-.30455682	173	-.82396084	-.82365257	1.105278	.3288469	-.25610131	-.23289783	-.11408905	1.1014481	.32881644	-.25527668	-.23205692	-.11425409	0	0	0	0	0	0	.32876712	0
82	82	28	27	.80889469	-.99765193	689	-.82396084	-.83820939	1.1365891	.34197369	.72068983	.66009814	.34638974	.96092987	.29758328	.5965746	.54327345	.32054693	0	0	0	0	0	0	.32926831	0
130	130	36	43	-.64427358	-1.499136	144	-.82396084	-.79300141	1.0295334	.33554736	-.78670877	-.73316252	-.42581791	1.0527725	.34299397	-.66379136	-.60886681	-.34837365	0	0	0	0	0	0	.33076924	0
87	87	24	29	-.56988817	-.505023	878	-.82396084	-.80545563	.97818756	.30376595	-.60287213	-.55566901	-.3134616	1.1254654	.34316149	-.59584665	-.54839635	-.27874851	0	0	0	0	0	0	.33333334	0
57	57	19	19	-.86142993	2.1682136	683	-.82396084	-.82542944	1.077858	.31357294	.40315798	.36195192	.19009836	1.0779953	.31439528	.39999676	.35888195	.18903442	0	0	0	0	0	0	.33333334	0
90	90	31	30	-.46666619	-.28059343	446	-.82396084	-.81064379	.96297455	.30085734	.62996024	.5746479	.34174535	1.1303329	.34600917	.75247324	.69036758	.37041581	0	0	0	0	0	0	.33333334	0
68	69	25	23	.19550186	-.87187874	564	-.82396084	-.82266009	1.0214615	.30589789	.91957843	.86857402	.47889599	1.0131912	.30458826	.92075634	.86985749	.48356497	0	0	0	0	0	0	.33333334	0
69	69	19	23	-.6892271	-1.2702355	873	-.82396084	-.79416203	.96974945	.29345641	-.56533611	-.52137375	-.28798762	1.0967026	.32595354	-.52048343	-.47839308	-.24017514	0	0	0	0	0	0	.33333334	0
195	196	65	66	-.089538731	.17203508	157	-.82396084	-.82575279	1.0889359	.37409011	.74857479	.67675561	.4270713	1.1142807	.3834098	.74578482	.67247188	.42116863	0	0	0	0	0	0	.33673468	0
183	184	65	62	-.47918785	.92665499	8	-.82396084	-.82294005	1.0891037	.37070942	1.1800548	1.1550192	.72055966	1.0899887	.37223226	1.1805456	1.1555694	.72390956	0	0	0	0	0	0	.33695653	0
79	80	26	27	-.095765844	-.12788218	840	-.82396084	-.82244128	.9638443	.29624319	.38134137	.3417981	.20107524	.95520782	.29472035	.38511363	.34531003	.20476681	0	0	0	0	0	0	.33750001	0
68	68	30	23	-.23850101	-.2035743	748	-.82396084	-.81772399	1.0395584	.31048161	1.7309726	1.8974352	1.0367383	1.0131912	.30458826	1.7271608	1.888334	1.0528345	1	1	0	1	1	0	.33823529	0
64	65	21	22	.46991915	-1.0583203	209	-.82396084	-.82825351	1.1624527	.33763361	.38624266	.34437972	.17374738	1.175209	.34156251	.37524891	.33393058	.16780853	0	0	0	0	0	0	.33846155	0
53	53	15	18	-.45188537	.082820989	364	-.82396084	-.81485534	1.0194778	.29744622	-.33696583	-.30803323	-.15808085	.98706818	.29015186	-.30578604	-.27935708	-.14681847	0	0	0	0	0	0	.33962265	0
149	149	46	51	-.34735101	.1516262	922	-.82396084	-.81845015	.98633575	.32880121	.043552332	.036805689	.027257824	1.1589279	.3812474	.077963784	.065306127	.042551238	0	0	0	0	0	0	.34228188	0
146	146	54	50	-.89213461	-.046587877	69	-.82396084	-.801395	1.0934982	.36003441	1.2800015	1.2799882	.76300019	1.153389	.37843016	1.3930449	1.429396	.82773733	1	1	0	1	1	0	.34246576	0
67	67	19	23	-.23618025	-.71729076	801	-.82396084	-.81240892	.9769516	.29418737	-.38047999	-.34717885	-.18879783	1.1792679	.3444559	-.40131611	-.36715269	-.17115736	0	0	0	0	0	0	.34328359	0
244	244	78	84	-.78028053	.99893618	308	-.82396084	-.81541783	1.1623611	.41068363	.38202715	.32630023	.21024051	1.0916367	.38822195	.41879725	.36116394	.24063967	0	0	0	0	0	0	.3442623	0
57	58	24	20	-.3621347	-.02308636	665	-.82396084	-.81621432	1.1080093	.32074547	1.4590642	1.5113444	.76966417	1.0779953	.31439528	1.4566591	1.5073931	.78580338	1	1	0	1	1	0	.34482759	0
52	52	25	18	.65543687	-1.1428448	772	-.82396084	-.83246958	1.1377792	.32423276	1.9445059	2.2503033	1.1130639	1.1594315	.32995856	1.9516519	2.2678201	1.1080079	1	1	0	1	1	0	.34615386	0
89	89	33	31	.4334276	-.8209365	636	-.82396084	-.82973564	1.0248032	.31687748	1.1270169	1.0964164	.62489438	1.050209	.32462868	1.1249881	1.0934561	.61549753	0	0	0	0	0	0	.34831461	0
65	66	19	23	-.18252233	-.30314845	602	-.82396084	-.81822062	1.0320663	.30702481	-.23515344	-.21407221	-.10960159	1.0079422	.30171013	-.21350168	-.19438736	-.10116908	0	0	0	0	0	0	.34848484	0
63	63	14	22	.13858841	-.84942245	301	-.82396084	-.82133031	1.1004562	.32252717	-1.2346051	-1.2481016	-.61993665	1.0873032	.32018203	-1.2225438	-1.2330008	-.61971956	0	0	0	0	0	0	.34920636	0
56	57	16	20	-.12971178	-.34628657	207	-.82396084	-.81922108	1.0120316	.29726347	-.29835606	-.27233517	-.14076187	.99227142	.29304525	-.28195137	-.25728595	-.13500811	0	0	0	0	0	0	.3508772	0
114	114	32	40	.61412191	-.47484228	595	-.82396084	-.83832794	1.0857315	.34442544	-.49711129	-.45055321	-.24434797	.95093536	.30752733	-.51370162	-.46740758	-.27878541	0	0	0	0	0	0	.3508772	0
53	54	20	19	.51794606	.14315812	436	-.82396084	-.8421542	1.1985397	.3382732	1.0637512	1.0247756	.48446158	.98706818	.29015186	.88973999	.83968139	.46212366	0	0	0	0	0	0	.35185185	0
50	51	20	18	.68971378	.10413192	311	-.82396084	-.84646863	1.1854935	.33330879	1.279996	1.2800254	.60646909	1.2514725	.34846091	1.2800049	1.2800112	.58029032	1	1	0	1	1	0	.35294119	0
167	167	64	59	.62082374	-1.0315235	268	-.82396084	-.83268344	1.1180344	.37431854	1.6648471	1.815436	1.099754	.99210358	.33690268	1.5635873	1.6549515	1.0737826	1	1	0	1	1	0	.35329342	0
130	130	51	46	-.70402789	1.9382185	397	-.82396084	-.82734931	1.0285263	.33480117	1.6129191	1.7282763	1.0474918	1.0527725	.34299397	1.6143608	1.7331345	1.0405637	1	1	0	1	1	0	.35384616	0
79	79	32	28	-1.0994831	2.538373	162	-.82396084	-.82275957	.96256256	.29589292	1.4260212	1.4649218	.85612798	.95520782	.29472035	1.4256866	1.4643604	.86226618	1	1	0	1	1	0	.35443038	0
140	141	50	50	-.052570824	-1.3689018	115	-.82396084	-.81063485	1.0164566	.33501437	1.039552	.99354523	.61208797	1.1423416	.37281093	1.1566184	1.1266474	.64959025	0	0	0	0	0	0	.35460994	0
114	115	34	41	-.79999352	.89237052	894	-.82396084	-.81375998	1.0047836	.32213125	-.20956242	-.18772575	-.10540614	.95093536	.30752733	-.1578659	-.14171562	-.081756607	0	0	0	0	0	0	.35652173	0
55	56	16	20	-.211721	.79332578	640	-.82396084	-.82889843	1.1515884	.32934943	-.21859272	-.20043798	-.090921283	1.1633072	.33286718	-.2377651	-.21791677	-.098498188	0	0	0	0	0	0	.35714287	0
111	112	26	40	-.492973	.29063627	238	-.82396084	-.81590152	.98644257	.31573537	-1.3506861	-1.3935996	-.80655837	.94489288	.30469486	-1.3010398	-1.3272429	-.79126555	0	0	0	0	0	0	.35714287	0
95	95	21	34	.38433528	-1.3417228	919	-.82396084	-.82293284	1.0659714	.33068952	-1.4815378	-1.5794003	-.844809	1.0608902	.33033928	-1.4765984	-1.5724721	-.84638554	0	0	0	0	0	0	.35789475	0
78	78	34	28	-.53341281	1.6464938	854	-.82396084	-.82898611	1.0916061	.32869461	1.8447737	2.0842805	1.1217599	1.1109848	.33457273	1.8486736	2.0947838	1.1172415	1	1	0	1	1	0	.35897437	0
58	58	15	21	-.93077874	1.714772	489	-.82396084	-.81877482	1.1893845	.33994833	-.76693296	-.72393101	-.33265302	1.167244	.33577576	-.74289405	-.6991027	-.32730743	0	0	0	0	0	0	.36206895	0
58	58	19	21	.62116027	-.13591866	475	-.82396084	-.84207016	1.1098862	.32153735	.38457906	.34427565	.17751956	1.167244	.33577576	.34122857	.30357167	.15182431	0	0	0	0	0	0	.36206895	0
57	58	17	21	.28916797	-1.354668	532	-.82396084	-.82018054	1.0949631	.31765413	-.131465	-.12106154	-.055985849	1.0779953	.31439528	-.11867331	-.10945246	-.050961699	0	0	0	0	0	0	.36206895	0
156	157	43	57	.23942588	-1.0600173	708	-.82396084	-.82189792	1.0438309	.3484	-.74782556	-.69020635	-.40964437	1.0354996	.34698379	-.73370969	-.67574751	-.4045518	0	0	0	0	0	0	.36305732	0
54	55	30	20	-.55419737	.68372846	314	-.82396084	-.81833398	1.0959854	.31608561	2.4414787	3.1247175	1.6060926	1.0733871	.31150192	2.4384673	3.1025918	1.6240858	1	1	1	1	1	1	.36363637	0
132	132	49	48	.76632482	-.78516537	55	-.82396084	-.83926374	1.0982437	.35545069	1.3988378	1.4351786	.83601272	.98715973	.32447639	1.2799988	1.2800004	.79699135	1	1	0	1	1	0	.36363637	0
54	55	21	20	.51890558	-1.1093317	126	-.82396084	-.82906634	1.062645	.30818215	1.0851249	1.0503974	.54805088	1.0733871	.31150192	1.0832047	1.0479721	.54415262	0	0	0	0	0	0	.36363637	0
62	63	17	23	-.44205913	-.62098038	587	-.82396084	-.80775636	1.062294	.3129029	-.5403707	-.4980191	-.25348747	1.0027084	.298832	-.47184476	-.4330593	-.2302773	0	0	0	0	0	0	.36507937	0
52	52	18	19	-.42221981	-.27058777	849	-.82396084	-.81197071	1.2026596	.33879098	.55716175	.50516731	.23948075	1.1594315	.32995856	.57834119	.5257225	.25730211	0	0	0	0	0	0	.36538461	0
204	205	74	75	-.3068873	-.4864178	868	-.82396084	-.81288207	1.218956	.41784093	1.3712317	1.4023633	.8419382	1.1325302	.39180058	1.3687277	1.3968737	.87880594	1	1	0	1	1	0	.36585367	0
59	60	15	22	-.88557792	1.7838453	313	-.82396084	-.82074094	1.0126114	.29899949	-.73784375	-.69273859	-.3649995	.99748993	.29593861	-.72465289	-.67947143	-.36262247	0	0	0	0	0	0	.36666667	0
155	155	44	57	-.45652273	.63008076	356	-.82396084	-.82045794	.98560333	.33036974	-.54348135	-.49076596	-.30077893	.96712494	.32567942	-.52030534	-.4690266	-.29146555	0	0	0	0	0	0	.36774194	0
87	87	27	32	-.42667907	.64648002	860	-.82396084	-.82145029	1.137825	.34524775	.076585136	.064666741	.039223045	1.1254654	.34316149	.086562604	.073586106	.044267774	0	0	0	0	0	0	.36781609	0
113	114	37	42	1.3649601	-.95562816	491	-.82396084	-.85393935	1.1462479	.36017147	.63179314	.56880653	.31290761	1.0931778	.34737971	.47688758	.42356828	.24278103	0	0	0	0	0	0	.36842105	0
75	76	27	28	.12062812	-.18116733	431	-.82396084	-.82783347	1.0925827	.32732409	.91829687	.86467791	.46050665	1.1062088	.3316946	.91479284	.8604185	.45567042	0	0	0	0	0	0	.36842105	0
56	57	18	21	-.0044202432	-1.1185874	505	-.82396084	-.81457973	1.0264664	.30081165	.18725123	.16589719	.09224838	.99227142	.29304525	.21074279	.18745403	.10620275	0	0	0	0	0	0	.36842105	0
87	88	30	33	-.14222157	-.90748423	903	-.82396084	-.81300104	.94535065	.29478127	.6257773	.57150179	.34203681	1.1254654	.34316149	.7440412	.68249834	.3653948	0	0	0	0	0	0	.375	0
206	207	69	78	-.13473669	.26465222	852	-.82396084	-.82547975	1.0491104	.3642374	.78212827	.7118398	.46305439	1.0732803	.373283	.78028065	.70848566	.45775604	0	0	0	0	0	0	.37681159	1
107	108	29	41	.41255915	-.23912178	822	-.82396084	-.83525378	1.0215225	.32376066	-.66547525	-.61453676	-.34584886	1.0823746	.3417148	-.73782581	-.68619663	-.37239257	0	0	0	0	0	0	.37962964	1
118	118	34	45	-.23696192	-.89209664	447	-.82396084	-.81055713	1.1041794	.35165885	-.47360682	-.42741406	-.23082183	1.0297165	.3316946	-.39129424	-.35167155	-.19940645	0	0	0	0	0	0	.38135594	1
107	107	42	41	-.94971615	1.5804375	817	-.82396084	-.81684756	1.1192703	.3506538	1.5411288	1.6319109	.90588969	1.0823746	.3417148	1.5372328	1.6240488	.92530084	1	1	0	1	1	0	.38317758	1
80	80	31	31	-1.0746646	2.7048485	251	-.82396084	-.82518506	1.0311508	.31434959	1.2800012	1.2800183	.71633381	1.0342789	.31605515	1.2799993	1.2799768	.7171728	1	1	0	1	1	0	.38749999	1
76	77	35	30	-.45383692	.46733236	659	-.82396084	-.81882775	.97238922	.29718733	1.9474847	2.2179396	1.2866528	.94950104	.29185745	1.944216	2.2062314	1.3022647	1	1	1	1	1	1	.38961038	1
50	51	14	20	-.40875491	.92911798	476	-.82396084	-.82490247	1.2533188	.34797361	-.40082991	-.36968675	-.15655608	.98188019	.28725851	-.33015475	-.30201665	-.15890956	0	0	0	0	0	0	.39215687	1
57	58	20	23	.56810927	-.85181004	139	-.82396084	-.8331157	1.0531082	.30761871	.65883982	.60469538	.32029516	1.0779953	.31439528	.64553064	.59101099	.3087492	0	0	0	0	0	0	.39655173	1
123	123	36	49	-1.1456531	2.4574673	324	-.82396084	-.82064295	.98571014	.31992313	-.30389512	-.27210745	-.15862338	.96904755	.31600946	-.28581947	-.25579196	-.15096264	0	0	0	0	0	0	.39837399	1
76	77	26	31	-.24999154	-.52358681	85	-.82396084	-.81405735	.99114227	.30213651	.55762178	.50605464	.28964096	.94950104	.29185745	.57615536	.52470517	.30899557	0	0	0	0	0	0	.4025974	1
51	52	22	21	-.66496193	-.15013415	237	-.82396084	-.8065573	1.126503	.32129368	1.4680305	1.5232453	.75600296	1.0687943	.3085933	1.4627745	1.514623	.78470486	1	1	0	1	1	0	.40384614	1
94	94	35	38	-.59480196	-.47745278	731	-.82396084	-.80505925	1.0741196	.33259305	1.1278094	1.0960892	.61122751	.9838028	.30898926	1.1347129	1.1057764	.6538949	0	0	0	0	0	0	.40425533	1
130	131	56	53	-.014315077	-.70685434	609	-.82396084	-.81861871	1.0820084	.35031876	2.1037786	2.4975173	1.4774283	1.0527725	.34299397	2.098783	2.4756727	1.4945551	1	1	1	1	1	1	.40458015	1
80	81	29	33	-.76207155	.50477999	793	-.82396084	-.8107444	1.0922928	.33014131	.93071991	.87719458	.47184563	1.0342789	.31605515	.94265276	.8912549	.49908096	0	0	0	0	0	0	.4074074	1
78	78	27	32	.28286231	-.23115866	212	-.82396084	-.8317709	1.0799484	.32572511	.72945935	.67061919	.36252552	1.1109848	.33457273	.71733171	.65758818	.349682	0	0	0	0	0	0	.41025642	1
67	68	17	28	-.12153945	-.67198652	33	-.82396084	-.81603551	.96414948	.2908676	-.79221594	-.7475571	-.41363746	1.1792679	.3444559	-.89148289	-.85356963	-.40331605	0	0	0	0	0	0	.41176471	1
97	98	34	41	-.42465922	.6213426	163	-.82396084	-.82124263	1.0028458	.31459326	.81512046	.75680494	.44293922	.98952484	.31183693	.81887621	.76089025	.45037866	0	0	0	0	0	0	.41836736	1
69	69	21	29	-.92712104	1.8271883	202	-.82396084	-.82005244	1.1147385	.32947126	-.045111597	-.043445855	-.016682453	1.0967026	.32595354	-.030639403	-.030403104	-.010328479	0	0	0	0	0	0	.42028984	1
57	57	13	24	-.41056192	.88922614	309	-.82396084	-.82443511	1.0810776	.31434959	-1.0787891	-1.0604995	-.52921969	1.0779953	.31439528	-1.0818579	-1.064183	-.53331649	0	0	0	0	0	0	.42105263	1
56	57	27	24	-.25937009	-.16886692	859	-.82396084	-.81751359	1.0173416	.29855788	1.8978406	2.1488383	1.1661298	.99227142	.29304525	1.8939879	2.1373105	1.1827121	1	1	0	1	1	0	.42105263	1
52	52	10	22	2.0467901	-1.0958238	109	-.82396084	-.87121946	1.0219345	.29700458	-1.2636194	-1.2804856	-.66029108	1.1594315	.32995856	-1.4682403	-1.5593932	-.72577596	0	0	0	0	0	0	.42307693	1
174	174	56	76	-.32035387	.15085036	607	-.82396084	-.81918436	1.1004257	.37148607	.40764847	.35521135	.21922038	1.0718002	.36382625	.4258638	.37227428	.23385341	0	0	0	0	0	0	.43678162	1
60	61	16	27	-1.0891972	.92533535	560	-.82396084	-.806153	1.1484909	.33210576	-.68136317	-.63637108	-.30300337	1.0826492	.31728864	-.60025883	-.55627167	-.27840456	0	0	0	0	0	0	.44262296	1
52	53	19	24	-.52254808	1.649587	702	-.82396084	-.82931727	1.1475754	.3264713	.83922869	.78443724	.38428226	1.1594315	.32995856	.83393425	.77857113	.37934253	0	0	0	0	0	0	.4528302	1
57	58	26	27	-.96801728	-.86725712	924	-.82396084	-.79071563	1.1944504	.34069452	1.7934797	2.0125537	.9672693	1.0779953	.31439528	1.7695458	1.959169	1.0232992	1	1	0	1	1	0	.46551725	1
