# Supplementary material for: Improved prediction and flagging of extreme random effects for non-Gaussian outcomes using weighted methods
Source: Biometrics. 2025 Jul 26;81(3):ujaf094. doi: 10.1093/biomtc/ujaf094 (PMC12309285; doi:10.1093/biomtc/ujaf094)
Supplement: ujaf094_Supplemental_Files — Web Appendices, Tables, and Figures referenced in Sections 2.2, 4.1, 4.2, and 5, as well as data and code to implement the algorithms in Section 3 are available with this paper at the Biometrics website on Oxford Academic. [file ujaf094_supplemental_files.zip › Supplemental_data_asthma_example/flagging plot big modified.smcl]

{smcl}
{com}{sf}{ul off}{txt}{.-}
      name:  {res}<unnamed>
       {txt}log:  {res}C:\Users\CMcCulloch\Documents\Temp\flagging plot big modified.smcl
  {txt}log type:  {res}smcl
 {txt}opened on:  {res}10 Apr 2025, 14:47:36
{txt}
{com}. 
. import delimited "asthma plus income plus CES data modified v2.csv", clear
{res}{text}(7 vars, 924 obs)

{com}. 
. keep if n_val_365_14>50
{txt}(676 observations deleted)

{com}. 
. *Fit model using estimation sample to get mu_i and sigma without covariates
. melogit y_est_365_14 || zipcode_masked:, binomial(n_est_365_14) 
{res}{txt}
Fitting fixed-effects model:

Iteration 0:{space 3}log likelihood = {res:-765.22185}  
Iteration 1:{space 3}log likelihood = {res:-764.75689}  
Iteration 2:{space 3}log likelihood = {res:-764.75689}  

Refining starting values:

Grid node 0:{space 3}log likelihood = {res:-951.19173}

Fitting full model:
{res}
{txt}Iteration 0:{space 3}log likelihood = {res:-951.19173}  (not concave)
Iteration 1:{space 3}log likelihood = {res:-834.40703}  (not concave)
Iteration 2:{space 3}log likelihood = {res:-755.30276}  
Iteration 3:{space 3}log likelihood = {res:-754.79975}  
Iteration 4:{space 3}log likelihood = {res:-754.76275}  
Iteration 5:{space 3}log likelihood = {res:-754.76265}  
Iteration 6:{space 3}log likelihood = {res:-754.76265}  
{res}
{txt}Mixed-effects logistic regression{col 49}{txt}Number of obs{col 67}={res}{col 69}       248
{txt}Binomial variable: {col 20}{res}n_est_365_14
{txt}Group variable: {col 18}{res}zipcode_masked{col 49}{txt}Number of groups{col 67}={res}{col 69}       248

{col 49}{txt}Obs per group:
{col 63}{txt}min{col 67}={res}{col 69}         1
{col 63}{txt}avg{col 67}={res}{col 69}       1.0
{col 63}{txt}max{col 67}={res}{col 69}         1

{txt}Integration method: {col 21}{res}mvaghermite{col 49}{txt}Integration pts.{col 67}={col 78}{res}7

{col 49}{txt}Wald chi2({res}0{txt}){col 67}={res}{col 70}        .
{txt}Log likelihood = {res}-754.76265{col 49}{txt}Prob > chi2{col 67}={res}{col 73}     .
{txt}{hline 15}{c TT}{hline 11}{hline 11}{hline 9}{hline 8}{hline 13}{hline 12}
{col 1}  y_est_365_14{col 16}{c |}      Coef.{col 28}   Std. Err.{col 40}      z{col 48}   P>|z|{col 56}     [95% Con{col 69}f. Interval]
{hline 15}{c +}{hline 11}{hline 11}{hline 9}{hline 8}{hline 13}{hline 12}
{space 9}_cons {c |}{col 16}{res}{space 2}-.8239608{col 28}{space 2} .0179547{col 39}{space 1}  -45.89{col 48}{space 3}0.000{col 56}{space 4}-.8591515{col 69}{space 3}-.7887702
{txt}{hline 15}{c +}{hline 11}{hline 11}{hline 9}{hline 8}{hline 13}{hline 12}
{col 1}{res}zipcode_masked{col 16}{txt}{c |}
{space 5}var(_cons){c |}{col 16}{res}{space 2}  .023952{col 28}{space 2} .0071634{col 56}{space 4} .0133282{col 69}{space 3} .0430441
{txt}{hline 15}{c BT}{hline 11}{hline 11}{hline 9}{hline 8}{hline 13}{hline 12}
{txt}LR test vs. logistic model: {txt}{help j_chibar##|_new:chibar2(01) =}{res} 19.99{col 55}{txt}Prob >= chibar2 = {res}{col 73}0.0000
{txt}
{com}. predict xb_noc, xb
{res}{txt}
{com}. local sigma_noc=sqrt(_b[/:var(_cons[zipcode_masked])])
{txt}
{com}. di "Estimated sigma is `sigma_noc'"
{res}Estimated sigma is .1547644295193561
{txt}
{com}. 
. *Fit model using estimation sample to get mu_i and sigma with covariates
. melogit y_est_365_14 std_ces40 std_avg_income|| zipcode_masked:, binomial(n_est_365_14) 
{res}{txt}
Fitting fixed-effects model:

Iteration 0:{space 3}log likelihood = {res:-763.94194}  
Iteration 1:{space 3}log likelihood = {res:-763.47834}  
Iteration 2:{space 3}log likelihood = {res:-763.47834}  

Refining starting values:

Grid node 0:{space 3}log likelihood = {res:-951.11214}

Fitting full model:
{res}
{txt}Iteration 0:{space 3}log likelihood = {res:-951.11214}  (not concave)
Iteration 1:{space 3}log likelihood = {res:-834.31364}  (not concave)
Iteration 2:{space 3}log likelihood = {res:-754.54259}  
Iteration 3:{space 3}log likelihood = {res:-753.86778}  
Iteration 4:{space 3}log likelihood = {res:-753.78294}  
Iteration 5:{space 3}log likelihood = {res:-753.78284}  
Iteration 6:{space 3}log likelihood = {res:-753.78284}  
{res}
{txt}Mixed-effects logistic regression{col 49}{txt}Number of obs{col 67}={res}{col 69}       248
{txt}Binomial variable: {col 20}{res}n_est_365_14
{txt}Group variable: {col 18}{res}zipcode_masked{col 49}{txt}Number of groups{col 67}={res}{col 69}       248

{col 49}{txt}Obs per group:
{col 63}{txt}min{col 67}={res}{col 69}         1
{col 63}{txt}avg{col 67}={res}{col 69}       1.0
{col 63}{txt}max{col 67}={res}{col 69}         1

{txt}Integration method: {col 21}{res}mvaghermite{col 49}{txt}Integration pts.{col 67}={col 78}{res}7

{col 49}{txt}Wald chi2({res}2{txt}){col 67}={res}{col 70}     1.95
{txt}Log likelihood = {res}-753.78284{col 49}{txt}Prob > chi2{col 67}={res}{col 73}0.3769
{txt}{hline 15}{c TT}{hline 11}{hline 11}{hline 9}{hline 8}{hline 13}{hline 12}
{col 1}  y_est_365_14{col 16}{c |}      Coef.{col 28}   Std. Err.{col 40}      z{col 48}   P>|z|{col 56}     [95% Con{col 69}f. Interval]
{hline 15}{c +}{hline 11}{hline 11}{hline 9}{hline 8}{hline 13}{hline 12}
{space 5}std_ces40 {c |}{col 16}{res}{space 2}-.0104705{col 28}{space 2} .0212504{col 39}{space 1}   -0.49{col 48}{space 3}0.622{col 56}{space 4}-.0521206{col 69}{space 3} .0311795
{txt}std_avg_income {c |}{col 16}{res}{space 2}-.0274966{col 28}{space 2} .0200267{col 39}{space 1}   -1.37{col 48}{space 3}0.170{col 56}{space 4}-.0667482{col 69}{space 3} .0117549
{txt}{space 9}_cons {c |}{col 16}{res}{space 2}-.8264135{col 28}{space 2} .0179863{col 39}{space 1}  -45.95{col 48}{space 3}0.000{col 56}{space 4} -.861666{col 69}{space 3} -.791161
{txt}{hline 15}{c +}{hline 11}{hline 11}{hline 9}{hline 8}{hline 13}{hline 12}
{col 1}{res}zipcode_masked{col 16}{txt}{c |}
{space 5}var(_cons){c |}{col 16}{res}{space 2} .0234278{col 28}{space 2} .0070923{col 56}{space 4} .0129434{col 69}{space 3} .0424048
{txt}{hline 15}{c BT}{hline 11}{hline 11}{hline 9}{hline 8}{hline 13}{hline 12}
{txt}LR test vs. logistic model: {txt}{help j_chibar##|_new:chibar2(01) =}{res} 19.39{col 55}{txt}Prob >= chibar2 = {res}{col 73}0.0000
{txt}
{com}. predict xb_cov, xb
{res}{txt}
{com}. local sigma_cov=sqrt(_b[/:var(_cons[zipcode_masked])])
{txt}
{com}. di "Estimated sigma is `sigma_cov'
{res}Estimated sigma is .1530612932868773
{txt}
{com}. 
. *Initialize columns to be blank.
. *Retain self-calibrated values of lambda and predicted values
. *With covariates
. gen lam_AB_cov=.
{txt}(248 missing values generated)

{com}. gen lam_SQ_cov=.
{txt}(248 missing values generated)

{com}. gen z_AB_cov=.
{txt}(248 missing values generated)

{com}. gen z_SQ_cov=.
{txt}(248 missing values generated)

{com}. gen z_BP_cov=.
{txt}(248 missing values generated)

{com}. *Without covariates
. gen lam_AB_noc=.
{txt}(248 missing values generated)

{com}. gen lam_SQ_noc=.
{txt}(248 missing values generated)

{com}. gen z_AB_noc=.
{txt}(248 missing values generated)

{com}. gen z_SQ_noc=.
{txt}(248 missing values generated)

{com}. gen z_BP_noc=.
{txt}(248 missing values generated)

{com}. 
. *Settings for calculations
. *Simulation based approach uses number of replications
. *of 500,000 for accuracy, but it is slow
. local nreps=500000
{txt}
{com}. *Extreme is greater than \tau=1.28
. local tau=1.28
{txt}
{com}. *Allowable incorrect flagging rate is 0.1
. local alpha=0.10
{txt}
{com}. 
. *Fill in predicted values row by row
. local row=1
{txt}
{com}. while `row'<=_N {c -(}
{txt}  2{com}.         *Extract values of y, n and linear predictor for each zip code
.         local y=y_est_365_14[`row']
{txt}  3{com}.         local n=n_est_365_14[`row']
{txt}  4{com}.         local mu_noc=xb_noc[`row']
{txt}  5{com}.         local mu_cov=xb_cov[`row']
{txt}  6{com}.         
.         *First without covariates
.         z_AB_SQ_self_calib, mu(`mu_noc') sigma(`sigma_noc') n(`n') tau(`tau') alpha(`alpha') nreps(`nreps')
{txt}  7{com}.         local lam_AB=r(lam_AB)
{txt}  8{com}.         local lam_SQ=r(lam_SQ)
{txt}  9{com}.         qui replace lam_AB_noc=`lam_AB' in `row'
{txt} 10{com}.         qui replace lam_SQ_noc=`lam_SQ' in `row'
{txt} 11{com}.         z_SQ, lam_SQ(`lam_SQ') mu(`mu_noc') sigma(`sigma_noc') y_dot(`y') n(`n')
{txt} 12{com}.         local z_SQ=r(z_SQ)
{txt} 13{com}.         qui replace z_SQ_noc=`z_SQ' in `row'
{txt} 14{com}.         z_SQ, lam_SQ(0) mu(`mu_noc') sigma(`sigma_noc') y_dot(`y') n(`n')
{txt} 15{com}.         local z_BP=r(z_SQ)
{txt} 16{com}.         qui replace z_BP_noc=`z_BP' in `row'
{txt} 17{com}.         z_AB, lam_AB(`lam_AB') mu(`mu_noc') sigma(`sigma_noc') y_dot(`y') n(`n')
{txt} 18{com}.         local z_AB=r(z_AB)
{txt} 19{com}.         qui replace z_AB_noc=`z_AB' in `row'
{txt} 20{com}.         
.         *Repeat with covariates
.         z_AB_SQ_self_calib, mu(`mu_cov') sigma(`sigma_cov') n(`n') tau(`tau') alpha(`alpha') nreps(`nreps')
{txt} 21{com}.         local lam_AB=r(lam_AB)
{txt} 22{com}.         local lam_SQ=r(lam_SQ)
{txt} 23{com}.         qui replace lam_AB_cov=`lam_AB' in `row'
{txt} 24{com}.         qui replace lam_SQ_cov=`lam_SQ' in `row'
{txt} 25{com}.         z_SQ, lam_SQ(`lam_SQ') mu(`mu_cov') sigma(`sigma_cov') y_dot(`y') n(`n')
{txt} 26{com}.         local z_SQ=r(z_SQ)
{txt} 27{com}.         qui replace z_SQ_cov=`z_SQ' in `row'
{txt} 28{com}.         z_SQ, lam_SQ(0) mu(`mu_cov') sigma(`sigma_cov') y_dot(`y') n(`n')
{txt} 29{com}.         local z_BP=r(z_SQ)
{txt} 30{com}.         qui replace z_BP_cov=`z_BP' in `row'
{txt} 31{com}.         z_AB, lam_AB(`lam_AB') mu(`mu_cov') sigma(`sigma_cov') y_dot(`y') n(`n')
{txt} 32{com}.         local z_AB=r(z_AB)
{txt} 33{com}.         qui replace z_AB_cov=`z_AB' in `row'
{txt} 34{com}. 
.         di "finished row `row'"
{txt} 35{com}.         local row=`row'+1
{txt} 36{com}. {c )-}
finished row 1
finished row 2
finished row 3
finished row 4
finished row 5
finished row 6
finished row 7
finished row 8
finished row 9
finished row 10
finished row 11
finished row 12
finished row 13
finished row 14
finished row 15
finished row 16
finished row 17
finished row 18
finished row 19
finished row 20
finished row 21
finished row 22
finished row 23
finished row 24
finished row 25
finished row 26
finished row 27
finished row 28
finished row 29
finished row 30
finished row 31
finished row 32
finished row 33
finished row 34
finished row 35
finished row 36
finished row 37
finished row 38
finished row 39
finished row 40
finished row 41
finished row 42
finished row 43
finished row 44
finished row 45
finished row 46
finished row 47
finished row 48
finished row 49
finished row 50
finished row 51
finished row 52
finished row 53
finished row 54
finished row 55
finished row 56
finished row 57
finished row 58
finished row 59
finished row 60
finished row 61
finished row 62
finished row 63
finished row 64
finished row 65
finished row 66
finished row 67
finished row 68
finished row 69
finished row 70
finished row 71
finished row 72
finished row 73
finished row 74
finished row 75
finished row 76
finished row 77
finished row 78
finished row 79
finished row 80
finished row 81
finished row 82
finished row 83
finished row 84
finished row 85
finished row 86
finished row 87
finished row 88
finished row 89
finished row 90
finished row 91
finished row 92
finished row 93
finished row 94
finished row 95
finished row 96
finished row 97
finished row 98
finished row 99
finished row 100
finished row 101
finished row 102
finished row 103
finished row 104
finished row 105
finished row 106
finished row 107
finished row 108
finished row 109
finished row 110
finished row 111
finished row 112
finished row 113
finished row 114
finished row 115
finished row 116
finished row 117
finished row 118
finished row 119
finished row 120
finished row 121
finished row 122
finished row 123
finished row 124
finished row 125
finished row 126
finished row 127
finished row 128
finished row 129
finished row 130
finished row 131
finished row 132
finished row 133
finished row 134
finished row 135
finished row 136
finished row 137
finished row 138
finished row 139
finished row 140
finished row 141
finished row 142
finished row 143
finished row 144
finished row 145
finished row 146
finished row 147
finished row 148
finished row 149
finished row 150
finished row 151
finished row 152
finished row 153
finished row 154
finished row 155
finished row 156
finished row 157
finished row 158
finished row 159
finished row 160
finished row 161
finished row 162
finished row 163
finished row 164
finished row 165
finished row 166
finished row 167
finished row 168
finished row 169
finished row 170
finished row 171
finished row 172
finished row 173
finished row 174
finished row 175
finished row 176
finished row 177
finished row 178
finished row 179
finished row 180
finished row 181
finished row 182
finished row 183
finished row 184
finished row 185
finished row 186
finished row 187
finished row 188
finished row 189
finished row 190
finished row 191
finished row 192
finished row 193
finished row 194
finished row 195
finished row 196
finished row 197
finished row 198
finished row 199
finished row 200
finished row 201
finished row 202
finished row 203
finished row 204
finished row 205
finished row 206
finished row 207
finished row 208
finished row 209
finished row 210
finished row 211
finished row 212
finished row 213
finished row 214
finished row 215
finished row 216
finished row 217
finished row 218
finished row 219
finished row 220
finished row 221
finished row 222
finished row 223
finished row 224
finished row 225
finished row 226
finished row 227
finished row 228
finished row 229
finished row 230
finished row 231
finished row 232
finished row 233
finished row 234
finished row 235
finished row 236
finished row 237
finished row 238
finished row 239
finished row 240
finished row 241
finished row 242
finished row 243
finished row 244
finished row 245
finished row 246
finished row 247
finished row 248
{txt}
{com}. 
. *Check if flagged or not
. *Add small fudge for rounding error
. gen flag_AB_noc=z_AB_noc>`tau'-0.001
{txt}
{com}. gen flag_SQ_noc=z_SQ_noc>`tau'-0.001
{txt}
{com}. gen flag_BP_noc=z_BP_noc>`tau'-0.001
{txt}
{com}. 
. gen flag_AB_cov=z_AB_cov>`tau'-0.001
{txt}
{com}. gen flag_SQ_cov=z_SQ_cov>`tau'-0.001
{txt}
{com}. gen flag_BP_cov=z_BP_cov>`tau'-0.001
{txt}
{com}. 
. *Find top 10% in validation sample according to no covariate calculations
. gen p_val=y_val_365_14/n_val_365_14
{txt}
{com}. sort p_val
{txt}
{com}. gen high=_n>_N*0.9
{txt}
{com}. foreach mdl in cov noc {c -(}
{txt}  2{com}.         di "For model with `mdl'"
{txt}  3{com}. foreach prd in SQ AB BP {c -(}
{txt}  4{com}.         table high flag_`prd'_`mdl'
{txt}  5{com}. {c )-}
{txt}  6{com}. {c )-}
For model with cov

{txt}{hline 10}{c TT}{hline 11}
          {c |}flag_SQ_cov
     high {c |}    0     1
{hline 10}{c +}{hline 11}
        0 {c |}  {res}202    21
        {txt}1 {c |}   {res}18     7
{txt}{hline 10}{c BT}{hline 11}

{hline 10}{c TT}{hline 11}
          {c |}flag_AB_cov
     high {c |}    0     1
{hline 10}{c +}{hline 11}
        0 {c |}  {res}202    21
        {txt}1 {c |}   {res}18     7
{txt}{hline 10}{c BT}{hline 11}

{hline 10}{c TT}{hline 11}
          {c |}flag_BP_cov
     high {c |}    0     1
{hline 10}{c +}{hline 11}
        0 {c |}  {res}222     1
        {txt}1 {c |}   {res}23     2
{txt}{hline 10}{c BT}{hline 11}
For model with noc

{hline 10}{c TT}{hline 11}
          {c |}flag_SQ_noc
     high {c |}    0     1
{hline 10}{c +}{hline 11}
        0 {c |}  {res}201    22
        {txt}1 {c |}   {res}18     7
{txt}{hline 10}{c BT}{hline 11}

{hline 10}{c TT}{hline 11}
          {c |}flag_AB_noc
     high {c |}    0     1
{hline 10}{c +}{hline 11}
        0 {c |}  {res}201    22
        {txt}1 {c |}   {res}18     7
{txt}{hline 10}{c BT}{hline 11}

{hline 10}{c TT}{hline 11}
          {c |}flag_BP_noc
     high {c |}    0     1
{hline 10}{c +}{hline 11}
        0 {c |}  {res}222     1
        {txt}1 {c |}   {res}23     2
{txt}{hline 10}{c BT}{hline 11}

{com}. 
. *Table with and without covariates
. foreach prd in SQ AB BP {c -(}
{txt}  2{com}.         table flag_`prd'_cov flag_`prd'_noc
{txt}  3{com}. {c )-}

{txt}{hline 10}{c TT}{hline 11}
flag_SQ_c {c |}flag_SQ_noc
ov        {c |}    0     1
{hline 10}{c +}{hline 11}
        0 {c |}  {res}219     1
        {txt}1 {c |}     {res}    28
{txt}{hline 10}{c BT}{hline 11}

{hline 10}{c TT}{hline 11}
flag_AB_c {c |}flag_AB_noc
ov        {c |}    0     1
{hline 10}{c +}{hline 11}
        0 {c |}  {res}219     1
        {txt}1 {c |}     {res}    28
{txt}{hline 10}{c BT}{hline 11}

{hline 10}{c TT}{hline 11}
flag_BP_c {c |}flag_BP_noc
ov        {c |}    0     1
{hline 10}{c +}{hline 11}
        0 {c |}  {res}245      
        {txt}1 {c |}     {res}     3
{txt}{hline 10}{c BT}{hline 11}

{com}. 
. *Check correlation of predicted values
. pwcorr z_*

             {txt}{c |} z_AB_cov z_SQ_cov z_BP_cov z_AB_noc z_SQ_noc z_BP_noc
{hline 13}{c +}{hline 54}
    z_AB_cov {c |} {res}  1.0000 
    {txt}z_SQ_cov {c |} {res}  0.9956   1.0000 
    {txt}z_BP_cov {c |} {res}  0.9931   0.9962   1.0000 
    {txt}z_AB_noc {c |} {res}  0.9942   0.9896   0.9883   1.0000 
    {txt}z_SQ_noc {c |} {res}  0.9911   0.9948   0.9924   0.9960   1.0000 
    {txt}z_BP_noc {c |} {res}  0.9894   0.9924   0.9958   0.9935   0.9968   1.0000 
{txt}
{com}. 
. *Plot results for top highest 10% in the validation sample
. #delimit ;
{txt}delimiter now ;
{com}. twoway 
> (scatter z_SQ_noc p_val if high, msymbol(x))
> (scatter z_BP_noc p_val if high, msymbol(circle_hollow))
> (scatter z_AB_noc p_val if high, msymbol(triangle_hollow)),
> yline(1.28)
> ;
{res}{txt}
{com}. #delimit cr;
{txt}delimiter now cr
{com}. 
. graph save "`rnname'_noc", replace
{res}{txt}(file flagging plot big modified_noc.gph saved)

{com}. graph export "`rnname'_noc.pdf", as(pdf) replace
{txt}(file flagging plot big modified_noc.pdf written in PDF format)

{com}. 
. #delimit ;
{txt}delimiter now ;
{com}. twoway 
> (scatter z_SQ_cov p_val if high, msymbol(x))
> (scatter z_BP_cov p_val if high, msymbol(circle_hollow))
> (scatter z_AB_cov p_val if high, msymbol(triangle_hollow)),
> yline(1.28)
> ;
{res}{txt}
{com}. #delimit cr;
{txt}delimiter now cr
{com}. 
. 
. *Save results as Stata graph and .pdf
. graph save "`rnname'_cov", replace
{res}{txt}(file flagging plot big modified_cov.gph saved)

{com}. graph export "`rnname'_cov.pdf", as(pdf) replace
{txt}(file flagging plot big modified_cov.pdf written in PDF format)

{com}. 
. *Save results as Stata data file and .csv
. save "`rnname' results", replace
{txt}file flagging plot big modified results.dta saved

{com}. export delimited using "`rnname' results.csv", replace
{res}{txt}file flagging plot big modified results.csv saved

{com}. 
. log close
      {txt}name:  {res}<unnamed>
       {txt}log:  {res}C:\Users\CMcCulloch\Documents\Temp\flagging plot big modified.smcl
  {txt}log type:  {res}smcl
 {txt}closed on:  {res}11 Apr 2025, 01:33:59
{txt}{.-}
{smcl}
{txt}{sf}{ul off}
